# Supplementary material for: Single-cell RNA-seq reveals activation of unique gene groups as a consequence of stem cell-parenchymal cell fusion
Source: Sci Rep. 2016 Mar 21;6:23270. doi: 10.1038/srep23270 (PMC4800419; doi:10.1038/srep23270)
Supplement: Supplementary Table S1 [file srep23270-s2.xlsx]

## Sheet: Alignment Values
cell name	# aligned read pairs	% concordant alignment (properly paired)
BiFC_D1_F1	1262389	81.4
BiFC_D1_F2	1511742	78.9
BiFC_D1_F3	410742	58.3
BiFC_D1_F4	599108	67.2
BiFC_D1_F5	716580	57.4
DC_D1_F1	301886	87.1
DC_D1_F2	369306	88
DC_D1_F3	402668	88.8
DC_D1_F4	344147	88.3
DC_D1_F5	410743	86.9
DC_D1_F6	329967	86.3
DC_D1_F7	444921	89
DC_D1_F8	304934	88.7
DC_D1_F9	272725	87.4
DC_D1_F10	207785	84.8
DC_D1_F11	355017	89.4
DC_D1_F12	362096	88.7
DC_D1_F13	362957	85.7
DC_D1_F14	161773	73.8
DC_D1_F15	468370	90.4
DC_D1_F16	242747	86.4
DC_D3_F1	388890	84.5
DC_D3_F2	58498	58.9
DC_D3_F3	388137	85.8
DC_D3_F4	467912	88.1
DC_D3_F5	369295	88.9
DC_D3_F6	350400	82.5
DC_D3_F7	455663	88.7
Mix_D1	275032	77
HL1cm_PC	306522	71.5
HL1cm_1	100332	71.3
HL1cm_2	256837	74.8
HL1cm_3	352635	74.8
HL1cm_4	295532	75.3
HL1cm_5	322251	75.8
HL1cm_6	356457	75.5
HL1cm_7	238060	71
HL1cm_8	174022	74.6
HL1cm_9	340414	76.7
HL1cm_10	413745	78.4
HL1cm_11	396455	77.3
HL1cm_12	409242	77.7
HL1cm_13	414634	78.7
HL1cm_14	155966	70.4
HL1cm_15	272254	72.7
HL1_D1_1	473854	88.2
HL1_D1_2	381591	88.1
HL1_D1_3	424682	87.2
HL1_D1_4	512510	87.1
HL1_D1_5	149021	83.1
mMSC_PC	219659	76.4
mMSC_1	159533	73.2
mMSC_2	380594	78.5
mMSC_3	356614	77.7
mMSC_4	428513	79.7
mMSC_5	356580	78.2
mMSC_6	474827	79.5
mMSC_7	252893	75.5
mMSC_8	161214	71
mMSC_9	311308	76.7
mMSC_10	407710	79.6
mMSC_11	335005	78.2
mMSC_12	366121	78.7
mMSC_13	348452	79.2
mMSC_14	139188	73.7
mMSC_15	194936	73.8
mMSC_D1_1	473603	89.6
mMSC_D1_2	582924	90.3
mMSC_D1_3	435228	88.7
mMSC_D1_4	315505	87.3
mMSC_D1_5	317767	87.5
BiFC_D1_F1
Left reads:			mMSC_PC					HL1cm_PC
Input: 1522865			Left reads:					Left reads:
Mapped: 1345765 (88.4% of input)			Input: 268364					Input: 385968
of these: 165113 (12.3%) have multiple alignments (2495 have >20)			Mapped: 239261 (89.2% of input)					Mapped: 342920 (88.8% of input)
Right reads:			of these: 29584 (12.4%) have multiple alignments (1251 have >20)					of these: 51185 (14.9%) have multiple alignments (3861 have >20)
Input: 1522865			Right reads:					Right reads:
Mapped: 1315584 (86.4% of input)			Input: 268364					Input: 385968
of these: 159456 (12.1%) have multiple alignments (2521 have >20)			Mapped: 241605 (90.0% of input)					Mapped: 340679 (88.3% of input)
87.4% overall read alignment rate.			of these: 29951 (12.4%) have multiple alignments (1212 have >20)					of these: 49800 (14.6%) have multiple alignments (2870 have >20)
			89.6% overall read alignment rate.					88.6% overall read alignment rate.
Aligned pairs: 1262389
of these: 125476 ( 9.9%) have multiple alignments			Aligned pairs: 219659					Aligned pairs: 306522
and: 23452 ( 1.9%) are discordant alignments			of these: 19472 ( 8.9%) have multiple alignments					of these: 31576 (10.3%) have multiple alignments
81.4% concordant pair alignment rate.			and: 14668 ( 6.7%) are discordant alignments					and: 30678 (10.0%) are discordant alignments
			76.4% concordant pair alignment rate.					71.5% concordant pair alignment rate.
BiFC_D1_F2
Left reads:			mMSC_1					HL1cm_1
Input: 1869382			Left reads:					Left reads:
Mapped: 1621601 (86.7% of input)			Input: 194992					Input: 126008
of these: 169225 (10.4%) have multiple alignments (3534 have >20)			Mapped: 175046 (89.8% of input)					Mapped: 109608 (87.0% of input)
Right reads:			of these: 25161 (14.4%) have multiple alignments (4040 have >20)					of these: 16322 (14.9%) have multiple alignments (2124 have >20)
Input: 1869382			Right reads:					Right reads:
Mapped: 1591664 (85.1% of input)			Input: 194992					Input: 126008
of these: 164360 (10.3%) have multiple alignments (3379 have >20)			Mapped: 175176 (89.8% of input)					Mapped: 112742 (89.5% of input)
85.9% overall read alignment rate.			of these: 25004 (14.3%) have multiple alignments (3862 have >20)					of these: 16675 (14.8%) have multiple alignments (2067 have >20)
			89.8% overall read alignment rate.					88.2% overall read alignment rate.
Aligned pairs: 1511742
of these: 116474 ( 7.7%) have multiple alignments			Aligned pairs: 159533					Aligned pairs: 100332
and: 37420 ( 2.5%) are discordant alignments			of these: 13313 ( 8.3%) have multiple alignments					of these: 8752 ( 8.7%) have multiple alignments
78.9% concordant pair alignment rate.			and: 16867 (10.6%) are discordant alignments					and: 10532 (10.5%) are discordant alignments
			73.2% concordant pair alignment rate.					71.3% concordant pair alignment rate.
BiFC_D1_F3
Left reads:			mMSC_2					HL1cm_2
Input: 654476			Left reads:					Left reads:
Mapped: 451513 (69.0% of input)			Input: 447520					Input: 313256
of these: 72642 (16.1%) have multiple alignments (3739 have >20)			Mapped: 412886 (92.3% of input)					Mapped: 281897 (90.0% of input)
Right reads:			of these: 59260 (14.4%) have multiple alignments (5400 have >20)					of these: 37769 (13.4%) have multiple alignments (3592 have >20)
Input: 654476			Right reads:					Right reads:
Mapped: 447818 (68.4% of input)			Input: 447520					Input: 313256
of these: 71978 (16.1%) have multiple alignments (3687 have >20)			Mapped: 408560 (91.3% of input)					Mapped: 280822 (89.6% of input)
68.7% overall read alignment rate.			of these: 58483 (14.3%) have multiple alignments (5132 have >20)					of these: 37354 (13.3%) have multiple alignments (3438 have >20)
			91.8% overall read alignment rate.					89.8% overall read alignment rate.
Aligned pairs: 410742
of these: 44925 (10.9%) have multiple alignments			Aligned pairs: 380594					Aligned pairs: 256837
and: 29201 ( 7.1%) are discordant alignments			of these: 36910 ( 9.7%) have multiple alignments					of these: 21255 ( 8.3%) have multiple alignments
58.3% concordant pair alignment rate.			and: 29217 ( 7.7%) are discordant alignments					and: 22473 ( 8.7%) are discordant alignments
			78.5% concordant pair alignment rate.					74.8% concordant pair alignment rate.
BiFC_D1_F4
Left reads:			mMSC_3					HL1cm_3
Input: 857138			Left reads:					Left reads:
Mapped: 651529 (76.0% of input)			Input: 418414					Input: 426759
of these: 122670 (18.8%) have multiple alignments (2895 have >20)			Mapped: 386201 (92.3% of input)					Mapped: 385109 (90.2% of input)
Right reads:			of these: 59393 (15.4%) have multiple alignments (5660 have >20)					of these: 63582 (16.5%) have multiple alignments (6374 have >20)
Input: 857138			Right reads:					Right reads:
Mapped: 643554 (75.1% of input)			Input: 418414					Input: 426759
of these: 120111 (18.7%) have multiple alignments (2847 have >20)			Mapped: 382877 (91.5% of input)					Mapped: 384273 (90.0% of input)
75.5% overall read alignment rate.			of these: 58209 (15.2%) have multiple alignments (5001 have >20)					of these: 64118 (16.7%) have multiple alignments (6474 have >20)
			91.9% overall read alignment rate.					90.1% overall read alignment rate.
Aligned pairs: 599108
of these: 92435 (15.4%) have multiple alignments			Aligned pairs: 356614					Aligned pairs: 352635
and: 23273 ( 3.9%) are discordant alignments			of these: 36897 (10.3%) have multiple alignments					of these: 39505 (11.2%) have multiple alignments
67.2% concordant pair alignment rate.			and: 31472 ( 8.8%) are discordant alignments					and: 33622 ( 9.5%) are discordant alignments
			77.7% concordant pair alignment rate.					74.8% concordant pair alignment rate.
BiFC_D1_F5
Left reads:			mMSC_4					HL1cm_4
Input: 1129027			Left reads:					Left reads:
Mapped: 805286 (71.3% of input)			Input: 506361					Input: 360511
of these: 313118 (38.9%) have multiple alignments (6946 have >20)			Mapped: 468982 (92.6% of input)					Mapped: 326115 (90.5% of input)
Right reads:			of these: 58364 (12.4%) have multiple alignments (4452 have >20)					of these: 48152 (14.8%) have multiple alignments (2681 have >20)
Input: 1129027			Right reads:					Right reads:
Mapped: 794157 (70.3% of input)			Input: 506361					Input: 360511
of these: 306642 (38.6%) have multiple alignments (6673 have >20)			Mapped: 457131 (90.3% of input)					Mapped: 321146 (89.1% of input)
70.8% overall read alignment rate.			of these: 56829 (12.4%) have multiple alignments (4313 have >20)					of these: 47605 (14.8%) have multiple alignments (2656 have >20)
			91.4% overall read alignment rate.					89.8% overall read alignment rate.
Aligned pairs: 716580
of these: 223855 (31.2%) have multiple alignments			Aligned pairs: 428513					Aligned pairs: 295532
and: 68211 ( 9.5%) are discordant alignments			of these: 35504 ( 8.3%) have multiple alignments					of these: 30706 (10.4%) have multiple alignments
57.4% concordant pair alignment rate.			and: 25174 ( 5.9%) are discordant alignments					and: 24047 ( 8.1%) are discordant alignments
			79.7% concordant pair alignment rate.					75.3% concordant pair alignment rate.
DC_D1_F1
Left reads:			mMSC_5					HL1cm_5
Input: 339468			Left reads:					Left reads:
Mapped: 317546 (93.5% of input)			Input: 420386					Input: 393972
of these: 24530 ( 7.7%) have multiple alignments (809 have >20)			Mapped: 387830 (92.3% of input)					Mapped: 354245 (89.9% of input)
Right reads:			of these: 54188 (14.0%) have multiple alignments (5206 have >20)					of these: 48549 (13.7%) have multiple alignments (2924 have >20)
Input: 339468			Right reads:					Right reads:
Mapped: 315428 (92.9% of input)			Input: 420386					Input: 393972
of these: 24439 ( 7.7%) have multiple alignments (912 have >20)			Mapped: 382822 (91.1% of input)					Mapped: 352958 (89.6% of input)
93.2% overall read alignment rate.			of these: 53607 (14.0%) have multiple alignments (5001 have >20)					of these: 48137 (13.6%) have multiple alignments (2662 have >20)
			91.7% overall read alignment rate.					89.8% overall read alignment rate.
Aligned pairs: 301886
of these: 16346 ( 5.4%) have multiple alignments			Aligned pairs: 356580					Aligned pairs: 322251
and: 6283 ( 2.1%) are discordant alignments			of these: 33467 ( 9.4%) have multiple alignments					of these: 30589 ( 9.5%) have multiple alignments
87.1% concordant pair alignment rate.			and: 27646 ( 7.8%) are discordant alignments					and: 23640 ( 7.3%) are discordant alignments
			78.2% concordant pair alignment rate.					75.8% concordant pair alignment rate.
DC_D1_F2
Left reads:			mMSC_6					HL1cm_6
Input: 411119			Left reads:					Left reads:
Mapped: 385689 (93.8% of input)			Input: 559912					Input: 427115
of these: 36734 ( 9.5%) have multiple alignments (1421 have >20)			Mapped: 515973 (92.2% of input)					Mapped: 388183 (90.9% of input)
Right reads:			of these: 70507 (13.7%) have multiple alignments (6044 have >20)					of these: 59520 (15.3%) have multiple alignments (5587 have >20)
Input: 411119			Right reads:					Right reads:
Mapped: 383457 (93.3% of input)			Input: 559912					Input: 427115
of these: 36323 ( 9.5%) have multiple alignments (1482 have >20)			Mapped: 509703 (91.0% of input)					Mapped: 386775 (90.6% of input)
93.5% overall read alignment rate.			of these: 69572 (13.6%) have multiple alignments (5846 have >20)					of these: 59270 (15.3%) have multiple alignments (5449 have >20)
			91.6% overall read alignment rate.					90.7% overall read alignment rate.
Aligned pairs: 369306
of these: 26800 ( 7.3%) have multiple alignments			Aligned pairs: 474827					Aligned pairs: 356457
and: 7459 ( 2.0%) are discordant alignments			of these: 44404 ( 9.4%) have multiple alignments					of these: 36224 (10.2%) have multiple alignments
88.0% concordant pair alignment rate.			and: 29955 ( 6.3%) are discordant alignments					and: 34167 ( 9.6%) are discordant alignments
			79.5% concordant pair alignment rate.					75.5% concordant pair alignment rate.
DC_D1_F3
Left reads:			mMSC_7					HL1cm_7
Input: 445200			Left reads:					Left reads:
Mapped: 419798 (94.3% of input)			Input: 304828					Input: 292130
of these: 36747 ( 8.8%) have multiple alignments (979 have >20)			Mapped: 277639 (91.1% of input)					Mapped: 261700 (89.6% of input)
Right reads:			of these: 46764 (16.8%) have multiple alignments (4623 have >20)					of these: 60648 (23.2%) have multiple alignments (9262 have >20)
Input: 445200			Right reads:					Right reads:
Mapped: 418027 (93.9% of input)			Input: 304828					Input: 292130
of these: 36637 ( 8.8%) have multiple alignments (963 have >20)			Mapped: 274756 (90.1% of input)					Mapped: 261895 (89.7% of input)
94.1% overall read alignment rate.			of these: 45759 (16.7%) have multiple alignments (4248 have >20)					of these: 60465 (23.1%) have multiple alignments (8934 have >20)
			90.6% overall read alignment rate.					89.6% overall read alignment rate.
Aligned pairs: 402668
of these: 26794 ( 6.7%) have multiple alignments			Aligned pairs: 252893					Aligned pairs: 238060
and: 7311 ( 1.8%) are discordant alignments			of these: 30167 (11.9%) have multiple alignments					of these: 41152 (17.3%) have multiple alignments
88.8% concordant pair alignment rate.			and: 22802 ( 9.0%) are discordant alignments					and: 30522 (12.8%) are discordant alignments
			75.5% concordant pair alignment rate.					71.0% concordant pair alignment rate.
DC_D1_F4
Left reads:			mMSC_8					HL1cm_8
Input: 384663			Left reads:					Left reads:
Mapped: 360821 (93.8% of input)			Input: 201501					Input: 212992
of these: 37809 (10.5%) have multiple alignments (361 have >20)			Mapped: 179608 (89.1% of input)					Mapped: 189975 (89.2% of input)
Right reads:			of these: 29200 (16.3%) have multiple alignments (4373 have >20)					of these: 26997 (14.2%) have multiple alignments (2455 have >20)
Input: 384663			Right reads:					Right reads:
Mapped: 356988 (92.8% of input)			Input: 201501					Input: 212992
of these: 37104 (10.4%) have multiple alignments (367 have >20)			Mapped: 178498 (88.6% of input)					Mapped: 191693 (90.0% of input)
93.3% overall read alignment rate.			of these: 28814 (16.1%) have multiple alignments (3874 have >20)					of these: 27153 (14.2%) have multiple alignments (2413 have >20)
			88.9% overall read alignment rate.					89.6% overall read alignment rate.
Aligned pairs: 344147
of these: 29096 ( 8.5%) have multiple alignments			Aligned pairs: 161214					Aligned pairs: 174022
and: 4651 ( 1.4%) are discordant alignments			of these: 16534 (10.3%) have multiple alignments					of these: 16127 ( 9.3%) have multiple alignments
88.3% concordant pair alignment rate.			and: 18065 (11.2%) are discordant alignments					and: 15172 ( 8.7%) are discordant alignments
			71.0% concordant pair alignment rate.					74.6% concordant pair alignment rate.
DC_D1_F5
Left reads:			mMSC_9					HL1cm_9
Input: 466247			Left reads:					Left reads:
Mapped: 434500 (93.2% of input)			Input: 374470					Input: 412183
of these: 41551 ( 9.6%) have multiple alignments (650 have >20)			Mapped: 339738 (90.7% of input)					Mapped: 372571 (90.4% of input)
Right reads:			of these: 51164 (15.1%) have multiple alignments (4465 have >20)					of these: 59339 (15.9%) have multiple alignments (3435 have >20)
Input: 466247			Right reads:					Right reads:
Mapped: 431534 (92.6% of input)			Input: 374470					Input: 412183
of these: 41058 ( 9.5%) have multiple alignments (600 have >20)			Mapped: 339041 (90.5% of input)					Mapped: 369745 (89.7% of input)
92.9% overall read alignment rate.			of these: 50556 (14.9%) have multiple alignments (4042 have >20)					of these: 58620 (15.9%) have multiple alignments (3194 have >20)
			90.6% overall read alignment rate.					90.0% overall read alignment rate.
Aligned pairs: 410743
of these: 31988 ( 7.8%) have multiple alignments			Aligned pairs: 311308					Aligned pairs: 340414
and: 5648 ( 1.4%) are discordant alignments			of these: 31319 (10.1%) have multiple alignments					of these: 40183 (11.8%) have multiple alignments
86.9% concordant pair alignment rate.			and: 23954 ( 7.7%) are discordant alignments					and: 24065 ( 7.1%) are discordant alignments
			76.7% concordant pair alignment rate.					76.7% concordant pair alignment rate.
DC_D1_F6
Left reads:			mMSC_10					HL1cm_10
Input: 374191			Left reads:					Left reads:
Mapped: 347469 (92.9% of input)			Input: 477119					Input: 489702
of these: 34991 (10.1%) have multiple alignments (967 have >20)			Mapped: 439513 (92.1% of input)					Mapped: 448647 (91.6% of input)
Right reads:			of these: 58347 (13.3%) have multiple alignments (5053 have >20)					of these: 73796 (16.4%) have multiple alignments (4057 have >20)
Input: 374191			Right reads:					Right reads:
Mapped: 346045 (92.5% of input)			Input: 477119					Input: 489702
of these: 34451 (10.0%) have multiple alignments (931 have >20)			Mapped: 438484 (91.9% of input)					Mapped: 445708 (91.0% of input)
92.7% overall read alignment rate.			of these: 57710 (13.2%) have multiple alignments (4786 have >20)					of these: 73507 (16.5%) have multiple alignments (3989 have >20)
			92.0% overall read alignment rate.					91.3% overall read alignment rate.
Aligned pairs: 329967
of these: 26267 ( 8.0%) have multiple alignments			Aligned pairs: 407710					Aligned pairs: 413745
and: 7205 ( 2.2%) are discordant alignments			of these: 35766 ( 8.8%) have multiple alignments					of these: 51136 (12.4%) have multiple alignments
86.3% concordant pair alignment rate.			and: 28110 ( 6.9%) are discordant alignments					and: 29664 ( 7.2%) are discordant alignments
			79.6% concordant pair alignment rate.					78.4% concordant pair alignment rate.
DC_D1_F7
Left reads:			mMSC_11					HL1cm_11
Input: 489657			Left reads:					Left reads:
Mapped: 462703 (94.5% of input)			Input: 395980					Input: 472646
of these: 46261 (10.0%) have multiple alignments (614 have >20)			Mapped: 364253 (92.0% of input)					Mapped: 433034 (91.6% of input)
Right reads:			of these: 55333 (15.2%) have multiple alignments (4428 have >20)					of these: 63825 (14.7%) have multiple alignments (4513 have >20)
Input: 489657			Right reads:					Right reads:
Mapped: 460537 (94.1% of input)			Input: 395980					Input: 472646
of these: 45884 (10.0%) have multiple alignments (635 have >20)			Mapped: 360432 (91.0% of input)					Mapped: 425834 (90.1% of input)
94.3% overall read alignment rate.			of these: 54771 (15.2%) have multiple alignments (4431 have >20)					of these: 62791 (14.7%) have multiple alignments (4403 have >20)
			91.5% overall read alignment rate.					90.9% overall read alignment rate.
Aligned pairs: 444921
of these: 35158 ( 7.9%) have multiple alignments			Aligned pairs: 335005					Aligned pairs: 396455
and: 8889 ( 2.0%) are discordant alignments			of these: 34825 (10.4%) have multiple alignments					of these: 40442 (10.2%) have multiple alignments
89.0% concordant pair alignment rate.			and: 25532 ( 7.6%) are discordant alignments					and: 31009 ( 7.8%) are discordant alignments
			78.2% concordant pair alignment rate.					77.3% concordant pair alignment rate.
DC_D1_F8
Left reads:			mMSC_12					HL1cm_12
Input: 337320			Left reads:					Left reads:
Mapped: 317390 (94.1% of input)			Input: 431860					Input: 484579
of these: 24847 ( 7.8%) have multiple alignments (943 have >20)			Mapped: 397291 (92.0% of input)					Mapped: 444788 (91.8% of input)
Right reads:			of these: 53674 (13.5%) have multiple alignments (3658 have >20)					of these: 67110 (15.1%) have multiple alignments (4228 have >20)
Input: 337320			Right reads:					Right reads:
Mapped: 317819 (94.2% of input)			Input: 431860					Input: 484579
of these: 24887 ( 7.8%) have multiple alignments (970 have >20)			Mapped: 393208 (91.0% of input)					Mapped: 440898 (91.0% of input)
94.2% overall read alignment rate.			of these: 52784 (13.4%) have multiple alignments (3477 have >20)					of these: 66831 (15.2%) have multiple alignments (4249 have >20)
			91.5% overall read alignment rate.					91.4% overall read alignment rate.
Aligned pairs: 304934
of these: 17065 ( 5.6%) have multiple alignments			Aligned pairs: 366121					Aligned pairs: 409242
and: 5838 ( 1.9%) are discordant alignments			of these: 33198 ( 9.1%) have multiple alignments					of these: 43213 (10.6%) have multiple alignments
88.7% concordant pair alignment rate.			and: 26144 ( 7.1%) are discordant alignments					and: 32825 ( 8.0%) are discordant alignments
			78.7% concordant pair alignment rate.					77.7% concordant pair alignment rate.
DC_D1_F9
Left reads:			mMSC_13					HL1cm_13
Input: 306855			Left reads:					Left reads:
Mapped: 287406 (93.7% of input)			Input: 408046					Input: 488531
of these: 25648 ( 8.9%) have multiple alignments (711 have >20)			Mapped: 375556 (92.0% of input)					Mapped: 448230 (91.8% of input)
Right reads:			of these: 48107 (12.8%) have multiple alignments (4589 have >20)					of these: 58365 (13.0%) have multiple alignments (4388 have >20)
Input: 306855			Right reads:					Right reads:
Mapped: 284592 (92.7% of input)			Input: 408046					Input: 488531
of these: 25194 ( 8.9%) have multiple alignments (723 have >20)			Mapped: 375091 (91.9% of input)					Mapped: 445779 (91.2% of input)
93.2% overall read alignment rate.			of these: 47552 (12.7%) have multiple alignments (4344 have >20)					of these: 58052 (13.0%) have multiple alignments (4244 have >20)
			92.0% overall read alignment rate.					91.5% overall read alignment rate.
Aligned pairs: 272725
of these: 18513 ( 6.8%) have multiple alignments			Aligned pairs: 348452					Aligned pairs: 414634
and: 4579 ( 1.7%) are discordant alignments			of these: 28364 ( 8.1%) have multiple alignments					of these: 35542 ( 8.6%) have multiple alignments
87.4% concordant pair alignment rate.			and: 25285 ( 7.3%) are discordant alignments					and: 30205 ( 7.3%) are discordant alignments
			79.2% concordant pair alignment rate.					78.7% concordant pair alignment rate.
DC_D1_F10
Left reads:			mMSC_14					HL1cm_14
Input: 237730			Left reads:					Left reads:
Mapped: 218790 (92.0% of input)			Input: 172993					Input: 191914
of these: 26764 (12.2%) have multiple alignments (748 have >20)			Mapped: 155947 (90.1% of input)					Mapped: 172940 (90.1% of input)
Right reads:			of these: 22547 (14.5%) have multiple alignments (2162 have >20)					of these: 33126 (19.2%) have multiple alignments (4524 have >20)
Input: 237730			Right reads:					Right reads:
Mapped: 217238 (91.4% of input)			Input: 172993					Input: 191914
of these: 26282 (12.1%) have multiple alignments (709 have >20)			Mapped: 150949 (87.3% of input)					Mapped: 171138 (89.2% of input)
91.7% overall read alignment rate.			of these: 22069 (14.6%) have multiple alignments (1998 have >20)					of these: 32554 (19.0%) have multiple alignments (4122 have >20)
			88.7% overall read alignment rate.					89.6% overall read alignment rate.
Aligned pairs: 207785
of these: 20312 ( 9.8%) have multiple alignments			Aligned pairs: 139188					Aligned pairs: 155966
and: 6099 ( 2.9%) are discordant alignments			of these: 13104 ( 9.4%) have multiple alignments					of these: 20890 (13.4%) have multiple alignments
84.8% concordant pair alignment rate.			and: 11714 ( 8.4%) are discordant alignments					and: 20930 (13.4%) are discordant alignments
			73.7% concordant pair alignment rate.					70.4% concordant pair alignment rate.
DC_D1_F11
Left reads:			mMSC_15					HL1cm_15
Input: 391105			Left reads:					Left reads:
Mapped: 369094 (94.4% of input)			Input: 241285					Input: 333992
of these: 31816 ( 8.6%) have multiple alignments (679 have >20)			Mapped: 214624 (89.0% of input)					Mapped: 298928 (89.5% of input)
Right reads:			of these: 28930 (13.5%) have multiple alignments (3375 have >20)					of these: 51160 (17.1%) have multiple alignments (6001 have >20)
Input: 391105			Right reads:					Right reads:
Mapped: 365641 (93.5% of input)			Input: 241285					Input: 333992
of these: 31096 ( 8.5%) have multiple alignments (629 have >20)			Mapped: 215877 (89.5% of input)					Mapped: 299201 (89.6% of input)
93.9% overall read alignment rate.			of these: 28489 (13.2%) have multiple alignments (2979 have >20)					of these: 51057 (17.1%) have multiple alignments (5825 have >20)
			89.2% overall read alignment rate.					89.5% overall read alignment rate.
Aligned pairs: 355017
of these: 24150 ( 6.8%) have multiple alignments			Aligned pairs: 194936					Aligned pairs: 272254
and: 5264 ( 1.5%) are discordant alignments			of these: 15594 ( 8.0%) have multiple alignments					of these: 30832 (11.3%) have multiple alignments
89.4% concordant pair alignment rate.			and: 16981 ( 8.7%) are discordant alignments					and: 29374 (10.8%) are discordant alignments
			73.8% concordant pair alignment rate.					72.7% concordant pair alignment rate.
DC_D1_F12
Left reads:			mMSC_D1_1					HL1cm_D1_1
Input: 401760			Left reads:					Left reads:
Mapped: 377904 (94.1% of input)			Input: 521704					Input: 526666
of these: 39078 (10.3%) have multiple alignments (628 have >20)			Mapped: 491565 (94.2% of input)					Mapped: 494287 (93.9% of input)
Right reads:			of these: 39063 ( 7.9%) have multiple alignments (800 have >20)					of these: 50031 (10.1%) have multiple alignments (1123 have >20)
Input: 401760			Right reads:					Right reads:
Mapped: 374946 (93.3% of input)			Input: 521704					Input: 526666
of these: 38518 (10.3%) have multiple alignments (665 have >20)			Mapped: 487165 (93.4% of input)					Mapped: 491772 (93.4% of input)
93.7% overall read alignment rate.			of these: 38329 ( 7.9%) have multiple alignments (811 have >20)					of these: 49881 (10.1%) have multiple alignments (1048 have >20)
			93.8% overall read alignment rate.					93.6% overall read alignment rate.
Aligned pairs: 362096
of these: 30458 ( 8.4%) have multiple alignments			Aligned pairs: 473603					Aligned pairs: 473854
and: 5712 ( 1.6%) are discordant alignments			of these: 29341 ( 6.2%) have multiple alignments					of these: 37888 ( 8.0%) have multiple alignments
88.7% concordant pair alignment rate.			and: 5984 ( 1.3%) are discordant alignments					and: 9572 ( 2.0%) are discordant alignments
			89.6% concordant pair alignment rate.					88.2% concordant pair alignment rate.
DC_D1_F13
Left reads:			mMSC_D1_2					HL1cm_D1_2
Input: 409491			Left reads:					Left reads:
Mapped: 381777 (93.2% of input)			Input: 636338					Input: 424783
of these: 42304 (11.1%) have multiple alignments (1374 have >20)			Mapped: 604485 (95.0% of input)					Mapped: 398277 (93.8% of input)
Right reads:			of these: 48611 ( 8.0%) have multiple alignments (1120 have >20)					of these: 40654 (10.2%) have multiple alignments (472 have >20)
Input: 409491			Right reads:					Right reads:
Mapped: 379595 (92.7% of input)			Input: 636338					Input: 424783
of these: 41755 (11.0%) have multiple alignments (1408 have >20)			Mapped: 600386 (94.4% of input)					Mapped: 394674 (92.9% of input)
93.0% overall read alignment rate.			of these: 48103 ( 8.0%) have multiple alignments (1027 have >20)					of these: 40266 (10.2%) have multiple alignments (447 have >20)
			94.7% overall read alignment rate.					93.3% overall read alignment rate.
Aligned pairs: 362957
of these: 30737 ( 8.5%) have multiple alignments			Aligned pairs: 582924					Aligned pairs: 381591
and: 12013 ( 3.3%) are discordant alignments			of these: 36730 ( 6.3%) have multiple alignments					of these: 31652 ( 8.3%) have multiple alignments
85.7% concordant pair alignment rate.			and: 8175 ( 1.4%) are discordant alignments					and: 7159 ( 1.9%) are discordant alignments
			90.3% concordant pair alignment rate.					88.1% concordant pair alignment rate.
DC_D1_F14
Left reads:			mMSC_D1_3					HL1cm_D1_3
Input: 205602			Left reads:					Left reads:
Mapped: 173751 (84.5% of input)			Input: 481840					Input: 474241
of these: 21817 (12.6%) have multiple alignments (1382 have >20)			Mapped: 455165 (94.5% of input)					Mapped: 443284 (93.5% of input)
Right reads:			of these: 35645 ( 7.8%) have multiple alignments (849 have >20)					of these: 42806 ( 9.7%) have multiple alignments (1120 have >20)
Input: 205602			Right reads:					Right reads:
Mapped: 171638 (83.5% of input)			Input: 481840					Input: 474241
of these: 21329 (12.4%) have multiple alignments (1297 have >20)			Mapped: 451709 (93.7% of input)					Mapped: 440281 (92.8% of input)
84.0% overall read alignment rate.			of these: 35017 ( 7.8%) have multiple alignments (844 have >20)					of these: 42280 ( 9.6%) have multiple alignments (1097 have >20)
			94.1% overall read alignment rate.					93.2% overall read alignment rate.
Aligned pairs: 161773
of these: 14489 ( 9.0%) have multiple alignments			Aligned pairs: 435228					Aligned pairs: 424682
and: 9961 ( 6.2%) are discordant alignments			of these: 25095 ( 5.8%) have multiple alignments					of these: 31418 ( 7.4%) have multiple alignments
73.8% concordant pair alignment rate.			and: 7635 ( 1.8%) are discordant alignments					and: 11210 ( 2.6%) are discordant alignments
			88.7% concordant pair alignment rate.					87.2% concordant pair alignment rate.
DC_D1_F15
Left reads:			mMSC_D1_4					HL1cm_D1_4
Input: 511585			Left reads:					Left reads:
Mapped: 484216 (94.7% of input)			Input: 354352					Input: 571735
of these: 34159 ( 7.1%) have multiple alignments (635 have >20)			Mapped: 331756 (93.6% of input)					Mapped: 534716 (93.5% of input)
Right reads:			of these: 23846 ( 7.2%) have multiple alignments (572 have >20)					of these: 59816 (11.2%) have multiple alignments (2051 have >20)
Input: 511585			Right reads:					Right reads:
Mapped: 480987 (94.0% of input)			Input: 354352					Input: 571735
of these: 33755 ( 7.0%) have multiple alignments (644 have >20)			Mapped: 329255 (92.9% of input)					Mapped: 531296 (92.9% of input)
94.3% overall read alignment rate.			of these: 23478 ( 7.1%) have multiple alignments (523 have >20)					of these: 58981 (11.1%) have multiple alignments (2017 have >20)
			93.3% overall read alignment rate.					93.2% overall read alignment rate.
Aligned pairs: 468370
of these: 25209 ( 5.4%) have multiple alignments			Aligned pairs: 315505					Aligned pairs: 512510
and: 5945 ( 1.3%) are discordant alignments			of these: 15305 ( 4.9%) have multiple alignments					of these: 44511 ( 8.7%) have multiple alignments
90.4% concordant pair alignment rate.			and: 6331 ( 2.0%) are discordant alignments					and: 14298 ( 2.8%) are discordant alignments
			87.3% concordant pair alignment rate.					87.1% concordant pair alignment rate.
DC_D1_F16
Left reads:			mMSC_D1_5					HL1cm_D1_5
Input: 274251			Left reads:					Left reads:
Mapped: 252163 (91.9% of input)			Input: 356164					Input: 175047
of these: 29467 (11.7%) have multiple alignments (871 have >20)			Mapped: 331610 (93.1% of input)					Mapped: 158148 (90.3% of input)
Right reads:			of these: 28838 ( 8.7%) have multiple alignments (889 have >20)					of these: 13897 ( 8.8%) have multiple alignments (240 have >20)
Input: 274251			Right reads:					Right reads:
Mapped: 249872 (91.1% of input)			Input: 356164					Input: 175047
of these: 28901 (11.6%) have multiple alignments (864 have >20)			Mapped: 330444 (92.8% of input)					Mapped: 154685 (88.4% of input)
91.5% overall read alignment rate.			of these: 28406 ( 8.6%) have multiple alignments (859 have >20)					of these: 13553 ( 8.8%) have multiple alignments (244 have >20)
			92.9% overall read alignment rate.					89.4% overall read alignment rate.
Aligned pairs: 242747
of these: 23193 ( 9.6%) have multiple alignments			Aligned pairs: 317767					Aligned pairs: 149021
and: 5825 ( 2.4%) are discordant alignments			of these: 20681 ( 6.5%) have multiple alignments					of these: 9843 ( 6.6%) have multiple alignments
86.4% concordant pair alignment rate.			and: 7866 ( 2.5%) are discordant alignments					and: 3541 ( 2.4%) are discordant alignments
			87.0% concordant pair alignment rate.					83.1% concordant pair alignment rate.
DC_D3_F1
Left reads:
Input: 445393
Mapped: 412249 (92.6% of input)
of these: 43102 (10.5%) have multiple alignments (1213 have >20)
Right reads:
Input: 445393
Mapped: 410493 (92.2% of input)
of these: 43043 (10.5%) have multiple alignments (1299 have >20)
92.4% overall read alignment rate.
Aligned pairs: 388890
of these: 30798 ( 7.9%) have multiple alignments
and: 12450 ( 3.2%) are discordant alignments
84.5% concordant pair alignment rate.
DC_D3_F2
Left reads:
Input: 91792
Mapped: 65151 (71.0% of input)
of these: 12016 (18.4%) have multiple alignments (674 have >20)
Right reads:
Input: 91792
Mapped: 65676 (71.5% of input)
of these: 12120 (18.5%) have multiple alignments (649 have >20)
71.3% overall read alignment rate.
Aligned pairs: 58498
of these: 8231 (14.1%) have multiple alignments
and: 4393 ( 7.5%) are discordant alignments
58.9% concordant pair alignment rate.
DC_D3_F3
Left reads:
Input: 438112
Mapped: 407829 (93.1% of input)
of these: 42015 (10.3%) have multiple alignments (855 have >20)
Right reads:
Input: 438112
Mapped: 404850 (92.4% of input)
of these: 41745 (10.3%) have multiple alignments (955 have >20)
92.7% overall read alignment rate.
Aligned pairs: 388137
of these: 30419 ( 7.8%) have multiple alignments
and: 12245 ( 3.2%) are discordant alignments
85.8% concordant pair alignment rate.
DC_D3_F4
Left reads:
Input: 518869
Mapped: 488167 (94.1% of input)
of these: 56723 (11.6%) have multiple alignments (537 have >20)
Right reads:
Input: 518869
Mapped: 486303 (93.7% of input)
of these: 56310 (11.6%) have multiple alignments (572 have >20)
93.9% overall read alignment rate.
Aligned pairs: 467912
of these: 43485 ( 9.3%) have multiple alignments
and: 10685 ( 2.3%) are discordant alignments
88.1% concordant pair alignment rate.
DC_D3_F5
Left reads:
Input: 409956
Mapped: 385911 (94.1% of input)
of these: 38512 (10.0%) have multiple alignments (581 have >20)
Right reads:
Input: 409956
Mapped: 382176 (93.2% of input)
of these: 37831 ( 9.9%) have multiple alignments (620 have >20)
93.7% overall read alignment rate.
Aligned pairs: 369295
of these: 30326 ( 8.2%) have multiple alignments
and: 4843 ( 1.3%) are discordant alignments
88.9% concordant pair alignment rate.
DC_D3_F6
Left reads:
Input: 402241
Mapped: 370815 (92.2% of input)
of these: 52264 (14.1%) have multiple alignments (2194 have >20)
Right reads:
Input: 402241
Mapped: 368170 (91.5% of input)
of these: 51795 (14.1%) have multiple alignments (2234 have >20)
91.9% overall read alignment rate.
Aligned pairs: 350400
of these: 37864 (10.8%) have multiple alignments
and: 18485 ( 5.3%) are discordant alignments
82.5% concordant pair alignment rate.
DC_D3_F7
Left reads:
Input: 501988
Mapped: 475117 (94.6% of input)
of these: 43374 ( 9.1%) have multiple alignments (807 have >20)
Right reads:
Input: 501988
Mapped: 471579 (93.9% of input)
of these: 42974 ( 9.1%) have multiple alignments (812 have >20)
94.3% overall read alignment rate.
Aligned pairs: 455663
of these: 32432 ( 7.1%) have multiple alignments
and: 10318 ( 2.3%) are discordant alignments
88.7% concordant pair alignment rate.
Mix_D1
Left reads:
Input: 344320
Mapped: 303035 (88.0% of input)
of these: 26623 ( 8.8%) have multiple alignments (212 have >20)
Right reads:
Input: 344320
Mapped: 297244 (86.3% of input)
of these: 25816 ( 8.7%) have multiple alignments (204 have >20)
87.2% overall read alignment rate.
Aligned pairs: 275032
of these: 18050 ( 6.6%) have multiple alignments
and: 9792 ( 3.6%) are discordant alignments
77.0% concordant pair alignment rate.

## Sheet: FPKM Values
*Label used in SCDE analysis	Unique_1		Unique_2	Unique_3	Unique_4				Unique_5			Unique_6							Unique_7		Unique_8		Unique_9			Unique_10				HL1cm_1	HL1cm_2	HL1cm_3	HL1cm_4	HL1cm_5	HL1cm_6	HL1cm_7	HL1cm_8	HL1cm_9	HL1cm_10	HL1cm_11	HL1cm_12	HL1cm_13	HL1cm_14	HL1cm_15	HL1cm_16	HL1cm_17	HL1cm_18	HL1cm_19	HL1cm_20
Gene	BiFC_D1_F1	BiFC_D1_F2	BiFC_D1_F3	BiFC_D1_F4	BiFC_D1_F5	DC_D1_F1	DC_D1_F2	DC_D1_F3	DC_D1_F4	DC_D1_F5	DC_D1_F6	DC_D1_F7	DC_D1_F8	DC_D1_F9	DC_D1_F10	DC_D1_F11	DC_D1_F12	DC_D1_F13	DC_D1_F14	DC_D1_F15	DC_D1_F16	DC_D3_F1	DC_D3_F2	DC_D3_F3	DC_D3_F4	DC_D3_F5	DC_D3_F6	DC_D3_F7	Mix_D1	HL1cm_1	HL1cm_2	HL1cm_3	HL1cm_4	HL1cm_5	HL1cm_6	HL1cm_7	HL1cm_8	HL1cm_9	HL1cm_10	HL1cm_11	HL1cm_12	HL1cm_13	HL1cm_14	HL1cm_15	HL1cm_PC	HL1cm_D1_1	HL1cm_D1_2	HL1cm_D1_3	HL1cm_D1_4
0610005C13Rik	0	0	0	0	0	0	0	0	0	0	0	0	0	0	0	0	0	0	0	0	0	0	0	0	0	0	0	4.75997	0	0	0	0	0	0	0	0	0	0	0	0	0	0	0	0	0	0	0	0	0
0610007C21Rik	8.7068	15.6619	182.117	0	0	47.5684	117.318	32.4697	83.2126	33.5106	0	0	0	5.41293	0	10.5137	66.1494	0	0	76.8576	130.478	0	0	35.0052	100.991	52.7241	0	18.9497	62.9224	14.4641	0	4.76301	34.1675	27.3673	4.99117	34.4587	0	80.7865	8.02595	0	0	12.8887	0	23.316	23.7452	9.69544	16.8981	29.2441	61.0829
0610007L01Rik	10.6953	0.579138	2.39511	0	0	29.7608	55.826	43.1139	33.1057	1.18462	8.24561	57.0854	10.7763	29.1789	5.4463	26.2761	8.47344	44.7229	18.0565	30.4428	0	11.7848	5.72129	43.2578	1.22803	0	56.4537	0	7.03024	8.62564	12.2134	30.7139	0	26.3554	33.5089	46.2631	46.2634	4.97513	5.6414	10.8288	20.6038	75.2545	87.602	53.2882	4.94788	0.648499	12.0447	17.3132	56.4116
0610007N19Rik	20.599	43.7249	9.06119	0	19.5581	0	18.2815	45.2921	57.8341	15.6103	351.011	0	2.08094	15.9096	10.2515	17.4122	66.5673	9.15525	0	25.4571	0	25.2895	0	28.376	2.36652	43.6855	15.0335	41.9603	30.0881	0	7.07415	7.23905	13.135	44.3258	28.2035	3.2064	32.1043	48.2259	18.1803	0	40.2996	24.6551	0	4.45849	21.8899	7.26409	0	0	1.20308
0610007P08Rik	0	0.122379	0	0	0	0	10.4589	0	0	0	1.97392	0	2.23683	4.89639	9.56872	27.524	0	0	9.46642	0	0	0	0	0	0	0	0	0	4.02004	11.4404	0	0	0	3.05775	1.81019	0	2.17763	4.45548	7.3776	0	4.88102	0	0	0	0	0	0	5.42648	4.23441
0610007P14Rik	95.5036	14.495	0	0	0	46.9933	20.0281	38.42	0	12.1553	68.0364	0	138.217	63.6507	20.5054	38.9076	43.5403	0	0	3.21982	0	17.19	68.889	3.10701	22.5719	0	43.9361	0	34.2409	59.3802	88.2382	30.4783	39.2877	32.3069	48.279	40.6791	13.4457	16.2473	27.7993	0	18.3462	24.1535	27.9285	42.1276	58.5007	2.59807	0	0	29.2265
0610007P22Rik	0	0	0	729.448	0	0	7.285	0	93.6559	0	147.284	0	6.43565	0	41.6991	15.8982	0	46.2742	56.1216	0	0	41.9051	0	5.21914	0	0	89.4447	58.7157	38.6221	63.9536	0	14.6225	0	24.527	0	0	37.9724	33.6824	14.9529	0	0	0	62.219	25.7423	64.1737	0	87.3685	21.4876	4.61498
0610008F07Rik	0	0	0	0	0	0	0	0	0	0	0	0	0	0	0	0	0	0	0	0	0	0	0	0	0	0	0	0	0	0	0	0	0	0	0	0	0	0	0	0	0	0	0	0	0	0	0	0	0
0610009B14Rik	0	0	0	0	0	0	0	0	0	0	0	0	0	0	0	0	0	0	0	0	0	0	0	0	0	0	0	0	0	0	0	0	0	0	0	0	0	0	0	0	0	0	0	0	0	0	0	0	0
0610009B22Rik	403.515	19.7309	16.516	1679.93	0	66.6999	118.961	122.789	124.155	30.4632	42.2201	0	67.809	163.097	83.8312	39.2898	80.3665	0	61.285	89.5883	32.3334	148.674	0	244.493	257.163	329.567	312.998	54.116	47.1378	299.708	97.1615	248.367	146.81	0	18.3361	30.9353	231.655	60.7012	201.43	209.576	201.346	45.7585	63.2644	0	50.0826	92.5658	167.914	0	43.0373
0610009D07Rik	0	88.2024	16.4692	0	24.7591	36.6227	21.4055	68.4147	31.6061	56.771	29.7459	69.0886	58.3458	162.114	66.7092	87.2337	42.9821	118.209	140.33	51.9665	0	77.6108	380.72	72.3639	126.92	11.6777	132.333	76.333	178.511	139.727	112.983	115.705	76.1828	96.6922	104.458	179.37	57.6048	64.4842	69.2636	178.034	151.347	136.831	31.5013	99.4993	66.5362	102.724	223.214	77.8518	79.7142
0610009L18Rik	0	0	0	0	0	0	0	0	0	0	0	0	0	0	0	0	0	0	0	0	0	0	0	0	0	0	0	27.1699	0	0	0	36.0371	0	0	19.6353	0	0	16.206	0	0	0	0	0	21.6505	0	24.5218	0	0	23.3657
0610009O20Rik	0.966823	0	0	0	0	0	0	0	0	0	12.1733	0	0	0	0	9.30036	0	7.76975	5.22117	8.55379	0	0	0	0	0	0	0	0	9.47509	0	0	8.09754	14.514	0	0	0	0	0	2.74632	35.833	34.571	13.7414	10.9942	27.5698	19.4817	26.191	0	0	1.77408
0610010B08Rik	0	0	0	0	0	0	0	0.462827	0.499202	0	0	0	0	0	0	0	0	0	1.31345	0	0	0.985463	0	0	0.79562	0	1.62645	0	0	0	0	0	0	0	0	0	0	0	0	0	0	0	0	0	0	0	1.07116	0	0
0610010F05Rik	0.69818	0.410053	0	0.859736	0	0.875878	0	11.0912	0	0	2.01231	0.726184	16.3613	1.70772	0.940008	11.9746	22.3183	0	0	0	0	21.5397	0	20.9455	0	0	1.00662	8.23574	0	26.3507	4.40847	6.0527	7.28337	6.81757	19.7864	7.48774	0	1.07379	45.793	9.50481	5.30381	0	9.83356	18.9872	7.15345	14.8291	4.63511	4.75339	1.02935
0610010K14Rik	0	10.8069	0	298.298	0	35.6922	154.353	15.6501	121.132	0	0	330.909	178.803	40.5386	0	154.056	0	31.1944	92.0981	21.3807	0	120.461	0	41.0708	119.806	193.501	18.7894	0	91.9625	0	48.1825	95.202	0	79.394	0	147.614	0	131.519	141.128	46.0465	55.8908	46.4327	69.5874	0	52.6183	56.6638	73.1557	39.4772	17.8983
0610010O12Rik	0	197.272	12.4163	0	0	0	0	0	33.1893	0	0	448.467	0	0	0	0	31.2603	166.609	94.6484	0	0	147.129	0	124.262	44.0322	0	20.3511	55.8504	102.737	0	106.81	0	98.0391	110.681	50.9942	30.9456	55.7601	27.8562	30.2455	94.448	31.4629	0	0	37.3153	16.4048	108.139	0	41.283	62.3817
0610011F06Rik	44.5634	205.437	0	0	0	67.9805	73.9358	0	15.6241	0	0	0	9.17375	19.7634	29.2272	77.052	21.9777	42.9211	0	0	565.319	255.361	201.272	144.064	29.947	35.115	0	89.8815	41.6892	150.602	105.432	20.1818	76.3647	34.9898	81.4241	22.2173	35.2282	18.6975	20.7427	197.533	54.3303	82.4761	44.032	47.5835	100.136	55.0627	15.8014	21.8716	63.1023
0610011L14Rik	0	68.3431	0	0	0	0	14.6397	0	2.08688	26.3338	0	0	43.4265	3.90447	5.98345	0	0	0.958241	42.8573	20.1806	0	4.9342	6.87542	0	1.57514	0	40.2305	22.0319	43.9433	3.68614	38.223	15.1312	0	5.2515	0	2.46203	4.29855	0	5.85496	0	15.5062	8.50968	0	0	21.4139	4.28182	0	0	0
0610012G03Rik	0	4.24015	0	0	0	14.5588	10.4865	11.4947	0	2.15823	17.5318	0	0	7.36028	0	0	15.2074	5.48805	7.16375	0	0	0	36.8201	0	0	0	33.3673	2.63244	39.866	0	13.6556	6.90372	0	2.9602	11.0519	12.6294	0	0	0	4.01185	13.4716	0	0	4.18562	40.0023	9.25489	0	2.62525	0
0610012H03Rik	0	0	0	0	0	0	0	0	0	0	0	0	0	0	0	0	0	0	0	0	0	0	0	0	0	0	0	0	0	0	0	0	0	0	0	0	0	0	0	0	0	0	0	0	0	0	0	0	0
0610030E20Rik	0	5.28329	0.654489	1.17115	7.64888	0	0	1.87664	0	0.474188	0	53.1091	0	0	1.30439	0	0.842939	0	0	0	0	1.18183	0	1.91717	15.4481	0	3.30531	2.49323	0	0	0	1.50977	0	3.75681	0	5.26154	0	0	7.80545	1.61143	0	0	0	0.918413	2.11557	4.21005	1.41898	0	0
0610031J06Rik	327.934	113.243	34.8247	0	0	199.062	60.9365	98.0812	228.533	228.311	149.502	399.142	115.403	64.5299	104.048	0	188.492	200.737	179.014	37.9246	0	180.653	72.6498	18.5673	75.7794	424.248	113.21	16.2351	192.438	0	69.7856	38.7905	100.943	74.4182	67.4335	35.3893	0	0	97.684	32.794	4.47554	4.21745	0	88.6353	124.204	11.6776	146.121	239.099	102.27
0610031O16Rik	0	0	0	0	0	0	0	0	0	0	0	0	0	0	0	0	0	0	0	0	0	0	0	0	0	0	0	0	0	0	0	0	0	0	0	0	0	0	0	0	0	0	0	0	0	0	0	0	0
0610037L13Rik	0	12.5161	0	0	0	85.1276	146.187	2.46412	9.59477	1.84005	0	0	15.3661	12.391	6.32543	0	3.00327	35.0369	5.92404	61.0322	125.001	8.04562	0	0	24.2421	117.529	0	48.1732	7.1368	8.7181	18.92	34.8884	33.3799	4.93163	12.622	5.38753	66.0615	5.09601	59.4798	16.3233	5.78295	10.9303	45.8867	0	3.3101	70.7567	55.845	6.59019	1.85207
0610037P05Rik	0	0	0	0	0	25.2549	40.8587	7.60425	59.6343	0	9.32203	3.18825	69.5193	35.4672	13.9694	45.3915	16.2394	8.11696	7.04005	21.8299	0	70.4699	0	46.9501	20.0613	31.395	180.531	25.2363	32.2065	56.7836	45.3153	2.95684	20.4302	9.85553	23.5514	15.1877	77.4699	12.1162	10.9012	11.45	59.1755	24.9952	11.8837	26.2789	98.2076	15.972	29.8308	7.34385	34.0752
0610038B21Rik	11.4848	0	0	0	0	39.1588	22.1823	27.8404	8.19954	0	0	20.8858	0	0	27.0113	0	0	22.8157	19.6684	8.58189	0	12.1749	0	0	12.7358	0	29.744	8.04009	0	0	0	0	0	0	0	0	0	0	0	0	0	10.33	0	0	0	29.4125	8.9033	0	0
0610038L08Rik	0	0	0	0	0	0	0	0	0	0	0	0	0	0	0	0	0	0	0	0	0	0	0	0	0	0	0	0	0	0	0	0	0	0	7.85125	0	0	0	0	0	0	0	0	0	0	0	0	0	0
0610039K10Rik	0	0	0	0	0	0	0	0	0	0	0	0	0	0	0	0	0	0	0	0	0	0	0	0	0	0	0	0	0	0	0	0	0	0	0	0	0	0	0	0	6.20258	0	0	0	0	0	0	0	0
0610040B10Rik	0	169.188	0	0	0	0	0	0	0	0	0	0	0	0	0	0	27.1072	0	0	0	0	0	0	0	0	0	37.9943	0	0	0	0	0	0	0	0	0	0	144.119	0	0	0	20.2983	0	63.762	37.9132	0	0	0	0
0610040F04Rik	0	0	0	0	0	0	0	0	0	0	0	0	0	0	0	0	0	0	0	0	0	0	0	0	0	0	0	0	0	0	0	0	0	0	0	0	0	0	0	0	0	0	0	0	0	0	4.44198	0	0
0610040J01Rik	0	0	0	0	0	0	0	0	0	0	0	0	0	0	0	0	0	0	0	0	0	0	0	0	0	0	0	0	0	0	0	0	0	0	0	0	0	0	0	0	0	0	0	0	0	0	0	0	0
0610043K17Rik	0	0	0	0	0	0	0	0	0	0	0	0	0	0	0	0	0	0	0	0	0	0	0	0	0	0	0	0	0	0	0	0	0	0	0	0	0	0	0	0	0	0	0	0	0	0	0	0	0
0910001L09Rik	101.465	63.3053	6.70863	0	0	88.35	255.344	68.4491	168.24	40.0932	12.4787	63.8042	16.949	35.8707	43.7808	20.0016	60.7029	157.709	0	14.7278	0	226.896	128.676	59.8099	224.486	71.0538	23.5986	20.3522	37.3663	82.3958	93.8112	70.201	47.5162	22.932	159.844	34.5691	61.6323	127.397	8.55119	11.4425	46.1875	26.7004	0	41.9364	82.2239	42.9581	7.53508	84.7539	110.001
100043387	3.24965	0	0	0	0	3.81715	6.23068	0	0	0.964863	0	0	0	3.75594	0	0	0	0	0	0	0	1.33686	0	5.85549	0	3.57985	21.6566	6.80304	2.07588	0	0	0	0	0	0	2.43422	0	0	0	0	0	0	0	0	0	0	2.89238	58.2568	4.34853
1100001G20Rik	0	0	0	0	0	0	0	0	0	0	0	0	0	0	0	0	0	0	0	0	0	0	0	0	0	0	0	0	0	0	0	0	0	0	0	0	0	0	0	0	0	0	0	0	0	0	0	0	0
1110001A16Rik	82.8112	64.3161	0	0	0	15.4386	6.12618	7.84715	8.33656	20.0232	26.4044	0	52.5789	42.8964	0	47.7193	26.7996	8.63039	0	20.3526	0	36.7047	0	14.5276	2.18666	0	87.4439	15.7889	16.7654	30.4938	11.7707	18.9963	18.7124	5.48938	24.7952	14.3326	5.71137	30.5235	8.9568	3.06941	23.8053	10.3981	25.6694	0	14.5054	2.13092	8.79438	10.276	8.89802
1110001J03Rik	0	669.72	64.4349	0	0	0	0	46.2436	240.165	0	0	106.655	0	29.2008	60.0034	28.1483	0	303.78	0	162.008	0	73.1943	0	395.119	224.781	22.6002	558.159	602.257	626.275	844.495	646.488	514.111	681.811	590.513	326.588	738.863	718.662	517.255	413.675	123.149	586.119	429.412	508.907	735.655	891.581	431.6	463.578	101.119	476.669
1110002B05Rik	84.1914	90.4171	10.2365	0	20.9944	86.7284	17.8636	53.8384	8.11467	47.3714	43.8491	7.10692	43.0859	78.6196	116.685	37.7959	28.9183	82.3338	20.8601	106.64	0	99.07	0	113.397	23.9508	37.953	98.4153	25.5595	47.3467	230.665	98.7802	91.2605	232.063	61.2609	84.9719	371.371	156.975	227.642	298.341	229.758	242.276	169.1	237.188	207.02	157.823	226.338	69.3578	119.783	176.44
1110002L01Rik	0	0.294654	0	0	0	3.33614	9.44894	0	0	0	10.4421	0	1.81375	0	0	7.84774	13.2825	1.92036	0	0.58988	11.6402	2.9159	0	0	0.484117	0	4.91663	1.16655	7.97138	0	14.9379	0	6.58101	0	0	2.38412	0	8.98433	0	0	4.74177	17.8384	0	0	10.9179	0	0	2.36744	0.509682
1110002N22Rik	0	3.54532	0	0	0	0	0	0	126.93	40.4424	0	0	0	90.9999	6.3796	11.241	0	0	0	0	0	0	0	8.66279	27.5438	27.1875	217.052	2.7332	22.0684	0	63.9024	17.1472	49.091	35.4154	7.14976	5.98782	49.3692	0	5.58945	80.6527	41.8847	40.023	113.795	54.9945	58.3243	2.28738	52.2588	0	0
1110003E01Rik	40.7281	1.23346	91.8326	0	0	54.4057	81.4623	16.6801	105.877	95.6374	29.5898	103.57	9.95186	32.7069	10.3972	27.236	39.0269	0	27.6526	34.7526	0	67.5506	147.589	20.6052	40.0643	15.0412	0	22.7049	47.2466	0	15.3927	29.9551	14.1102	47.5117	12.2477	20.3374	32.3131	48.7684	4.64264	27.0979	24.2509	20.9583	8.80011	77.8803	51.8096	1.38594	0	0	28.6009
1110004E09Rik	0	0	7.2856	0	0	144.347	101.112	44.016	62.4931	0	0	133.695	0	0	0	11.171	0	89.6077	0	39.9477	0	6.13724	0	0	68.31	0	42.8829	0	134.216	85.0807	38.0209	38.6279	0	125.475	43.1916	0	49.5791	17.4997	0	12.3666	179.796	38.2071	0	11.0939	150.52	138.1	0	88.5779	13.2954
1110004F10Rik	63.818	146.639	159.272	0	0	41.6519	36.324	34.1768	101.06	42.0073	0	0	212.091	137.369	37.4888	60.7341	12.9297	152.97	238.564	6.99514	23.5692	250.753	0	118.24	174.559	2.48189	239.674	47.0376	119.097	127.03	98.5298	99.5275	54.6792	103.423	55.3041	71.3171	228.804	220.203	68.4002	82.201	109.934	94.7966	94.4203	36.6683	199.563	109.567	68.8168	48.8955	38.59
1110005A03Rik	0	18.2924	0	0	0	0	31.589	7.31319	57.8388	0	0	0	0	47.2296	0	60.2868	133.812	31.8446	0	43.7103	0	95.2374	0	14.195	2.80728	0	223.323	158.956	35.0625	27.2735	29.1241	35.2529	68.6051	11.2787	9.33978	63.5756	7.8734	93.9607	44.1165	4.75476	25.3174	138.125	24.4633	26.8492	65.6873	37.8045	3.75155	36.6407	11.3766
1110006O24Rik	0	0	0	0	0	0	0	0	0	0	0	0	0	0	0	0	0	0	0	0	0	18.5605	0	0	0	0	0	0	0	0	0	0	0	0	0	0	0	0	0	0	14.2327	0	0	0	0	0	0	10.5581	0
1110007C09Rik	0	425.795	14.8451	0	0	154.853	92.6421	77.7763	82.7748	80.7582	142.049	0	83.6935	112.169	204.792	22.7247	0	150.626	18.5223	112.956	0	33.8221	0	67.9569	58.7963	138.593	13.7204	161.229	131.972	54.3681	234.896	145.349	148.242	148.183	93.3209	278.224	381.076	252.43	165.632	0	118.27	41.1116	44.9856	45.1739	115.523	20.1871	40.1496	56.2232	12.3939
1110008F13Rik	0	1.58657	0	0	0	8.52405	25.1992	0	0	24.9623	19.3932	16.354	8.60748	17.0059	0	0	25.9812	6.27098	0	12.3415	0	11.046	0	6.20673	14.8104	0	0	18.4526	24.2279	0	0	15.1222	0	0	7.9021	68.3494	0	0	0	8.08462	7.02452	0	0	0	17.8704	20.0072	0	0	0
1110008J03Rik	0	0	0	0	0	0	0	35.6757	0	0	0	0	0	0	0	5.33064	0	0	0	0	0	2.47913	0	0	0	0	0	121.209	13.2859	0	0	0	15.0891	0	0	0	0	39.6155	0	0	0	4.99125	0	0	7.42743	0	0	0	0
1110008L16Rik	0	0.862558	0	0	0	11.4019	1.49146	23.0892	0	0	0	5.7893	65.6179	0	16.1718	12.7784	0	0	3.18006	0	0	44.1887	0	0	104.413	0	40.1057	16.611	24.5679	0	0	1.38034	46.6213	0	0	9.85693	7.29188	0	0	0	0	13.6106	14.0404	0	11.0494	0	23.3469	0	0
1110008P14Rik	0	103.369	28.2448	0	0	302.356	142.682	192.78	256.674	169.297	22.6022	260.033	47.9184	219.906	0	68.5557	136.628	103.516	104.219	36.2109	0	147.171	0	115.293	62.4045	193.764	73.7142	128.92	70.0736	161.675	46.4302	35.2164	0	136.746	58.5866	73.7139	30.5823	161.176	32.8801	82.8842	0	49.799	0	41.1735	67.9361	111.724	26.1821	71.4937	20.9578
1110012J17Rik	0	0	0	0	0	0	0	0	0	0	0	0	0	0	0	0	2.53162	0	11.03	0	0	0	5.25596	0	0	0	0	0	2.43945	0	0	0	0	0	0	0	0	0	0	0	0	0	0	0	0	0	0	0	7.42117
1110012L19Rik	0	346.195	85.0573	0	0	10.8019	272.091	130.232	0	3.23801	6.66966	105.156	74.6436	38.1507	92.7876	27.1951	32.7592	164.901	21.098	57.8454	18.2397	147.457	50.3566	146.855	62.0911	89.2411	0	0	21.3506	0	6.73942	217.362	0	35.1661	16.2115	37.6551	97.0965	0	45.1424	23.5242	112.819	42.0677	32.7709	150.073	58.1138	6.69555	427.64	112.764	65.8371
1110014N23Rik	42.5516	37.4094	0	0	0	8.65349	4.8484	0	0	0	0	0	4.08583	0	0	36.8812	0	0	0	0	0	0	0	3.18899	12.5444	43.1779	0	15.2578	1.15404	26.7944	9.24434	0	0	0	0	20.7497	0	13.7693	2.59353	0	0	5.19318	0	5.51865	30.0206	0	0	14.9638	0
1110015O18Rik	0	0	0	0	0	0	0	0	0	0	0	0	0	0	0	0	0	0	0	0	0	0	0	0	0	0	0	0	0	0	0	0	0	0	0	0	0	0	0	0	0	0	0	0	0	0	0	0	0
1110017D15Rik	0	0	0	0	0	0	0	0	0	0	0	0	0	0	0	0	0	0	0	0	0	0	0	0	0	0	0	0	0	0	0	0	0	0	0	0	0	0	0	0	0	0	0	0	0	0	0	0	0
1110017F19Rik	0	0	0	0	0	0	0	0	0	0	0	0	0	0	0	0	0	0	0	0	0	0	0	0	0	0	0	33.8549	0	0	0	0	0	0	0	0	12.3411	0	0	0	0	0	0	0	0	0	0	0	0
1110018G07Rik	0.546837	0.311059	0	0	0	2.43917	0.809394	0.651854	9.88519	6.37587	16.9572	0	5.82141	10.7171	8.2122	13.6429	2.60768	0	0	18.6717	0	3.21958	0	9.61778	0.974989	0	0	0	6.86259	33.8752	0	0.759227	15.1024	4.44561	0	31.1254	0	5.91631	13.7774	45.4563	49.078	11.2482	0	0	4.41338	0.518203	41.3739	0	34.0111
1110018J18Rik	0	0	0	0	0	0	15.9302	0	79.4798	0	0	0	0	0	0	0	0	0	0	68.1652	0	0	0	0	0	6.89451	0	0	6.88472	0	9.67551	0	7.58593	0	0	13.4977	0	31.5122	18.2634	0	0	13.1426	19.7242	0	0	0	0	34.991	0
1110019D14Rik	0	1.02526	0	0	0	0	0	0	0	0	0	0	0	0	0	0	0	4.63917	0	13.7381	9.70976	0	0	0	0	0	40.8298	0	0	0	0	0	0	0	0	4.05827	0	0	0	0	8.79837	6.21449	5.32387	0	0	0	0	4.18736	0
1110020A21Rik	0	0	0	0	0	0	0	0	0	0	0	0	0	0	0	0	22.3956	0	0	0	0	0	0	0	0	0	0	0	0	0	0	0	6.98237	0	0	0	0	0	0	0	0	0	0	0	0	0	0	0	0
1110020G09Rik	0	0.516998	2.51992	0	0	0	0	11.7191	0	3.31653	0.822807	8.65686	6.46979	0	5.48648	32.2371	26.2739	0	25.1627	0	31.4632	26.2114	0	2.49446	21.2583	0	36.0066	18.4225	1.35135	0	4.4718	8.47829	1.65402	5.71158	0.829006	36.4946	16.9689	34.7921	2.81393	0	35.4035	2.75601	20.6883	1.11156	9.21176	0.597689	8.71096	63.5757	15.4925
1110021J02Rik	35.0322	5.35977	3.36739	0	3.63339	0.760763	5.68192	7.11156	0	0.448368	0.884044	0	1.56585	8.39375	1.43443	0	0.783388	9.29424	0	0	0	56.6152	20.3425	3.11237	18.628	0	11.7077	34.3411	16.5622	12.6621	17.3409	46.2042	17.6809	46.6287	33.7374	42.2308	14.5744	42.5593	32.7343	10.3255	48.8297	8.02066	2.02993	47.6733	46.4654	0.969215	6.89582	7.23475	5.4368
1110021L09Rik	0	0	0	0	0	0	1.67946	3.96041	1.40247	3.98637	0	3.42701	5.47313	0	0	7.10373	0	0	0	11.962	0	0	0	0	0	29.1385	0	0	2.95261	0	0	0	0	0	0	0	0	0	0	0	0	2.7797	0	0	0	0	0	0	0
1110028C15Rik	1.47263	0	2.18054	0	1.10652	3.13385	0	0.488825	0	0	0	0	10.2312	0	3.5475	0.693615	0	0	10.33	0	175.725	0	0	0.550432	2.64332	0	0	0.532133	0	0	0.808147	13.4229	0	0	0.603283	6.46031	1.10886	0	25.6595	16.4521	0	3.03299	0	0.773983	2.9193	2.54269	0	1.06782	23.0021
1110028F11Rik	0	0	0	0	0	0	0	0	0	0	0	0	0	0	0	0	0	0	0	0	0	0	0	0	0	0	0	0	0	0	0	0	0	0	0	0	0	0	0	0	0	0	0	0	0	0	0	0	0
1110028F18Rik	0	0	0	0	46.6039	0	0	0	0	0	0	0	0	0	0	0	0	0	0	0	0	0	0	0	0	0	0	0	0	0	0	0	0	0	0	0	0	0	0	0	0	0	0	0	0	0	0	0	0
1110031I02Rik	0	0	0	0	0	0	26.9833	0	68.2915	5.62198	0	0	17.535	31.598	10.8405	0	14.7033	0	26.8202	0	0	0	0	13.4016	0	3.77136	0	30.7938	15.8148	0	0	4.52772	48.1423	26.8402	0	27.4568	38.8637	77.4113	13.001	28.6544	4.76581	0	16.4848	32.1697	37.4964	27.5496	0	0	9.0645
1110032A03Rik	0	0.285519	0	0	0	3.15734	0	0	0	0	0	0	0	0	0	9.767	0	0	0	3.21366	0	0	0	18.5342	37.3585	0	0	0	6.22046	0	10.5459	0	10.2514	7.13218	2.9072	0	0	0	14.085	0	3.80043	0	0	21.4028	6.62353	0	17.6653	0	11.2287
1110032A04Rik	0	0	0	0	0	0	0	0	0	0	0	0	0	0	0	0	0	0	0	0	0	0	0	0	0	0	0	0	0	0	0	0	0	0	0	0	0	0	0	0	0	0	0	0	0	0	0	0	0
1110032F04Rik	0	0	0	0	0	0	0	0	0	0	0	0	0	0	0	0	0	0	0	0	0	0	0	0	0	0	0	0	0	0	0	0	0	0	0	0	0	0	0	0	0	0	0	0	0	0	0	0	0
1110034A24Rik	0	11.1987	2.57484	0	0	0	0	0	0	98.9247	0	0	0	0	141.324	67.2793	0	12.1977	77.4573	66.0874	0	18.3208	0	0	0	0	32.697	37.6259	17.2316	19.0555	34.3834	0	20.6631	2.81669	36.4448	25.5135	45.4151	103.006	3.09198	0	16.884	109.153	44.3077	0	29.9111	6.84773	14.1575	7.45437	0
1110034B05Rik	4.41679	144.639	5.19632	0	0	17.3396	21.882	33.7216	7.78418	0	3.24993	30.6039	0	22.2415	9.45387	0	3.2784	89.1889	155.746	4.81967	0	0	0	34.0351	147.368	107.229	157.559	27.9095	20.183	0	126.915	8.91944	0	20.4339	2.91724	4.9812	0	0	26.2152	13.158	45.5651	0	12.0716	14.7763	8.21599	0	5.34404	0	2.08218
1110034G24Rik	171.374	0	0	0	0	0	0	0	0	0	11.5208	0	0	0	6.36796	13.0766	35.5176	0	0	0	0	0	0	0	0	0	0	9.20985	0	0	0	0	0	0	0	0	0	0	0	0	0	0	0	0	3.62402	0	0	0	0
1110035M17Rik	0	0	0	0	0	0	0	0	0	0	0	0	0	0	0	0	0	0	0	0	0	0	0	0	0	0	0	0	0	0	0	0	0	0	0	0	0	0	0	0	0	0	0	0	0	0	0	0	0
1110036E04Rik	0	0	0	0	0	0	0	0	0	0	0	0	0	0	0	0	0	0	0	0	0	0	0	0	0	0	0	0	0	0	0	0	0	0	0	0	0	0	0	0	0	0	0	0	0	0	0	0	0
1110037F02Rik	0	10.6856	0.817447	0	0	3.83181	2.43629	2.75118	0.411452	0.886873	0	12.9901	0	0	4.84169	3.10608	1.04123	12.0526	1.04735	0	0	0	5.69859	0.405329	6.64171	0	0	8.51096	10.9338	1.4593	6.09541	0	7.549	1.17811	10.9652	9.48795	10.702	6.1742	0.360593	38.4987	25.5068	22.2811	7.55282	1.15532	5.86808	6.73591	5.18274	4.57424	8.93806
1110038B12Rik	101.28	190.639	155.915	0	520.102	89.245	545.861	170.542	37.3593	396.752	462.27	157.643	224.073	322.131	83.1983	84.2268	255.283	52.4108	840.264	138.639	0	0	0	107.039	37.7793	234.256	67.506	151.764	103.315	0	0	25.1446	0	0	85.7591	0	89.7699	0	37.713	115.297	110.958	34.6084	0	15.3192	0	0	19.8234	0	41.7726
1110038D17Rik	0	29.3436	0	0	0	16.4142	0	0	0	0.804875	7.09767	0	0	2.63913	24.5184	1.4227	2.88028	31.5232	0	0	4.89792	1.64674	0	1.01885	0	18.8435	60.5589	17.3061	10.6554	0	0	0	0	0	0	0	2.41725	0	0	0	0	0	0	0	20.0275	0	0	0	0
1110038F14Rik	26.107	57.0408	0	0	0	19.8388	21.6559	18.1358	0	26.6642	223.261	0	113.39	82.1752	174.703	128.77	58.8917	0	40.0632	33.4406	40.4358	0	50.6409	251.882	31.0602	0	159.07	46.8094	29.8337	30.4075	93.0353	0	0	88.7377	58.5312	21.2269	0	9.47202	174.33	13.5164	54.6423	41.3798	82.1533	108.141	27.3184	49.9211	68.0364	98.3947	87.3652
1110046J04Rik	127.284	0	0	0	0	0	0	4.25934	76.2207	0	34.0326	0	24.5927	0	9.23618	36.8651	42.811	0	0	3.84242	0	4.00492	29.707	0	0	98.4791	0	0	12.1193	0	0	5.04477	0	0	15.6277	0	0	0	0	0	0	0	0	0	14.3762	0	0	0	0
1110049F12Rik	0	1.08145	0	0	214.807	0	0	0	0	70.3288	0	0	0	0	0	0	0	0	0	0	0	98.7396	0	0	0	0	21.717	44.6013	20.2273	0	26.9062	10.3901	0	8.899	11.1277	0	72.4124	63.9577	22.582	0	0	0	0	18.4336	34.5133	17.4403	0	0	13.6932
1110050K14Rik	0	0	0	0	7.98949	4.10372	0	0	0	0	0	0	0	0	0	0	0	0	0	0	0	0	0	0	0	0	0	0	0	0	0	0	0	0	0	0	0	0	0	0	0	0	0	0	0	0	0	0	0
1110051M20Rik	103.36	1.47236	0	0	0	7.28572	2.47761	0	0	0	0	0	0	0	0	56.2038	0	0	0	5.66686	0	1.58833	0	0	64.4423	18.3708	6.84468	0	0	0	12.2586	0	2.51248	0	18.2393	0	24.5864	0	56.5791	0	33.9177	0	23.7324	11.2875	25.9205	0	43.1105	41.9193	22.5138
1110054M08Rik	0	0	0	0	0	0	0	0	0	0	0	0	0	0	0	0	0	0	0	0	0	23.4151	0	0	0	0	0	0	0	0	0	0	0	0	0	0	0	0	0	11.9412	0	0	0	0	0	0	0	0	0
1110054O05Rik	5.16725	71.2587	0	0	0	0	0	0	0	13.0142	0	0	0	2.2483	7.09501	0	0	2.57663	4.42778	0	0	20.4947	5.76241	3.32487	0	0	28.3876	0	18.3938	0	0	1.99124	5.04115	10.7965	9.25631	1.76432	38.3958	33.3529	36.6791	0	15.1744	4.46753	7.55479	9.82844	17.77	19.1817	8.22154	8.08525	1.40196
1110057K04Rik	0.58212	196.054	10.3502	0	117.072	1.79683	148.207	83.6101	145.261	24.282	72.2066	28.6476	96.7672	71.8109	149.629	104.007	130.536	25.0401	12.3211	1.35139	0	89.4172	302.969	94.1084	93.3166	66.5444	248.64	176.171	79.8528	36.5819	123.153	127.012	118.826	20.9335	86.8988	55.3287	61.611	80.5128	65.5833	55.2791	28.0203	69.6061	153.689	37.9061	104.045	185.12	129.777	43.1455	0
1110058L19Rik	0	165.894	23.0391	0	0	142.184	296.699	268.561	139.171	430.883	93.2222	903.008	304.2	142.424	250.958	126.728	185.75	281.486	29.4266	302.38	0	219.128	0	294.25	109.97	546.137	176.55	99.7914	183.278	181.529	275.756	162.3	375.786	250.24	80.0216	378.692	120.825	196.935	20.8028	187.992	131.602	204.629	30.6366	16.5411	87.2492	348.258	115.239	336.373	17.6332
1110059E24Rik	26.9039	125.149	8.65379	0	0	33.2296	154.801	76.3658	84.1012	31.9812	7.99249	0	40.9236	43.3414	80.8575	52.2158	18.8752	16.809	102.716	11.9565	0	25.0543	11.2083	0	2.27636	0	34.5534	4.02723	43.5745	12.6167	42.7414	68.7053	102.357	89.9708	41.9601	45.1204	7.02956	7.33451	25.438	43.1483	77.2121	48.174	13.4237	58.9794	61.9476	35.2961	47.8218	110.544	18.8106
1110059G10Rik	0	39.0055	0	0	0	0.969516	9.22532	2.68101	0	1.00948	0	4.17317	0	0	8.77189	2.67173	15.0685	3.7494	0	11.2124	0	5.48862	0	0	0	13.1218	0	0	1.88509	2.57931	0	14.2219	4.15773	0	2.5142	0	7.24573	0	4.35669	0	5.28262	8.5965	21.2661	0	1.27025	11.1609	10.0941	3.45229	5.38605
1110059M19Rik	0	0	0	0	0	0	0	0	0	0	0	0	0	0	0	0	0	0	0	0	0	0	0	0	0	0	0	0	0	0	0	0	0	0	0	0	0	0	0	0	0	0	0	0	0	0	0	0	0
1110065P20Rik	0	0	53.6385	0	0	16.5578	0	0	0	54.2316	0	0	0	16.673	0	0	18.8772	0	0	0	0	10.1666	0	37.5065	10.3497	44.2094	0	25.3723	0	0	0	0	0	0	78.2887	0	0	31.4855	16.6306	0	17.9737	17.0859	0	0	15.9289	23.2053	67.7822	0	0
1110067D22Rik	0.287785	0	1.56622	0	0	4.27941	0	0	0	3.14461	0.826887	27.9621	1.18359	6.19158	1.14287	7.4316	0	0.801634	0	2.84045	0	0	0	0	0	0	2.44085	0	7.20684	19.1058	1.0676	0	0	0.691832	4.06774	0	2.98704	0	0.571707	0	0	2.73295	0	0	8.6858	0	0	0	0
1190002F15Rik	52.2235	593.743	11.8248	0	59.0956	0	0	11.7653	93.9086	0	0	0	0	0	81.9985	28.1563	0	291.442	28.2987	19.8783	0	617.067	149.747	298.534	181.462	0	1489.52	256.305	132.01	0	94.2699	209.452	159.786	234.646	146.378	587.7	177.238	235.949	139.337	177.47	366.583	110.384	187.907	483.367	133.726	54.3562	33.8818	280.308	166.597
1190002H23Rik	6.93859	0	322.276	0	0	0	52.3102	0	30.9664	85.4445	0	432.856	0	0	0	0	0	0	0	0	72.4576	0	0	0	0	7.98989	0	0	0	0	0	0	0	0	0	0	0	0	0	0	0	0	0	0	0	0	0	0	0
1190002N15Rik	0	5.18844	1.62496	0	0	1.12397	0	0	0	2.78769	0.83467	0.950259	0	0	5.94721	0	0	0	0	0	0	20.7735	35.9411	13.7676	0	0	44.9069	29.7851	0	0	6.64211	20.3348	4.16048	0	10.662	27.5005	6.12423	12.8258	56.6744	11.9555	0	0	28.2054	0	10.627	8.80164	0	0	3.86116
1190003J15Rik	0	0	0	0	0	0	0	0	0	0	0	0	0	0	0	0	0	0	0	0	0	0	0	0	0	0	0	0	0	0	0	0	0	0	0	0	0	0	0	0	0	0	0	0	0	0	0	0	0
1190003K10Rik	0	0	0	0	0	0	0	0	0	0	0	0	0	0	0	0	0	0	0	0	0	0	0	0	0	0	0	0	0	0	0	0	0	0	0	0	0	0	0	0	0	0	0	0	0	0	0	0	0
1190005F20Rik	0	0.379201	1.52495	0	0	35.2014	5.88206	3.13711	0	0	2.2622	0	0	0	10.6804	16.6494	14.7509	37.4444	0	6.13299	140.826	0	21.3395	0	0	70.709	26.4235	6.13195	28.86	0	16.6087	1.80883	0	0	15.335	0	9.57534	0	0	0	0	0	9.62087	17.5213	15.8064	0	28.4891	11.7789	1.28219
1190005I06Rik	0	0	0	0	0	0	0	0	0	0	0	0	0	0	0	0	0	37.6839	0	13.4971	0	0	0	0	0	0	0	0	33.3027	0	0	0	37.2806	15.5068	59.4527	0	0	63.5962	52.0326	0	0	86.8551	72.4614	0	65.4035	11.9532	0	0	0
1190007F08Rik	0	0	0	0	0	4.28545	3.65083	4.94197	13.688	3.59527	16.1506	0	0	1.11049	0	1.32011	3.95665	11.5186	0	0	4.4912	15.3834	0	6.28251	1.39315	6.97513	24.7756	0	3.11766	0	0	0	2.61132	0.997016	0	0	1.97367	0	10.0835	0	1.32332	0	5.41332	10.9613	0	0	4.82075	0	0
1190007I07Rik	90.7875	4.46299	0	0	0	0	33.8483	17.8849	47.2349	0	21.5704	79.457	0	0	0	0	0	12.1068	0	37.1076	0	0	168.581	0	0	0	0	0	0	0	0	0	0	0	20.4986	0	0	27.9113	0	0	17.8786	0	0	0	16.5521	0	0	117.889	0
1200009I06Rik	46.1648	1.05719	0	0	0	0	2.63375	0	5.85925	0	16.1637	0	10.8101	4.77181	30.8952	23.4433	0	12.3452	0	0	0	5.73024	0	29.386	7.48491	0	0	0	20.5811	21.4038	0	2.53872	0	0	23.8064	0	0	0	0	0	0	8.08055	0	5.81156	8.50526	0	0	0	0
1200011I18Rik	0.152589	0	0	0	0.824978	3.64339	1.33537	0.705025	6.81985	3.53775	1.82139	6.04194	28.2986	4.15641	0.651938	3.39021	1.45989	0	1.99067	0.369577	1.88534	5.89396	2.75965	2.67621	0.300807	0	16.1101	2.5441	0.542168	4.08283	2.78625	1.73097	0	2.16308	2.61556	27.5562	0	13.4422	6.71264	1.30894	10.7041	14.498	6.14015	1.0884	2.77087	0.295996	3.35111	0	0
1200011M11Rik	0	0	0	0	0	0	0	0	0	0	0	0	66.1902	13.6962	0	0	5.41427	0	6.6014	0	0	12.2959	0	0	0	0	0	0	11.6103	0	0	43.5739	0	0	1.67855	0	8.10701	0	17.7761	0	0	0	9.33798	0	1.76885	2.15109	0	0	0
1200014J11Rik	20.5249	1.55206	19.8039	64.56	15.7099	0	0	6.28686	0	0.26526	0.958031	1.34634	0	0	0.671215	7.45187	7.97655	4.24096	9.71463	1.40813	20.0357	4.875	0	5.06012	5.79474	0	3.59278	7.61827	3.89059	2.64415	3.80735	3.90879	1.32038	0.717379	5.32619	13.812	9.10732	0.358394	3.59719	4.46325	3.20137	2.26488	13.0688	15.7879	6.04429	7.35234	0	4.29399	4.9422
1200016B10Rik	1.18434	24.634	21.11	0	0	6.34057	14.2913	8.64159	1.54351	4.40405	5.50141	14.393	2.28792	7.26323	13.2428	11.4833	13.3397	3.187	0	30.0455	75.8714	5.17493	57.9509	22.3848	51.3054	10.4342	3.71728	0.734889	10.809	0	1.11351	0	4.22725	8.59648	32.2066	1.36165	1.5113	0	39.1605	13.5253	0.759086	0.715164	10.5054	0	1.32808	3.51657	4.92688	1.45146	0
1300001I01Rik	0.342696	0.387207	1.50854	0	0	0	0.9771	10.3869	0	0.585433	2.8659	19.5325	21.4859	0	0	9.49759	3.25441	0.679076	0	0	0	0	0	8.72629	0.567054	0.797866	0	3.53264	10.7496	0	13.0248	6.57128	20.1944	22.6838	2.14317	10.0106	0	39.3065	12.3006	2.50246	20.2462	34.4846	15.7124	4.31954	28.1122	40.7513	7.89658	2.0717	5.53161
1300002E11Rik	0	7.94066	8.44469	0	0	0	9.09194	29.367	52.9789	0	72.5573	0	34.7972	41.1013	13.8175	0	6.72318	0	0	0	0	42.9374	0	71.8858	100.394	0	0	0	12.4413	0	26.2061	97.0968	35.8716	0	8.58329	44.414	17.957	0	63.8451	0	29.8087	35.3597	0	35.4862	29.5536	93.5855	0	135.645	0
1300002K09Rik	0	0	0	0	0	0	0	0	0	0	0	0	0	0	0	0	0	0	0	0	0	0	0	0	0	0	0	0	0	0	0	0	0	0	0	0	0	0	0	0	0	0	0	0	0	0	0	0	0
1300010F03Rik	9.64718	0	0	0	0	6.06282	29.394	0	5.35049	0	7.56208	0	0.685506	0	4.16792	4.28188	21.0839	1.14748	1.33785	7.69542	0	0	0	5.05292	0	1.6539	0	0	20.3061	0	11.1618	0	2.65859	0	1.5437	0	0	16.1113	6.17	0	0	16.7123	0	3.02925	8.86453	0	3.96145	0	0
1300014I06Rik	0	6.85497	0	0	121.26	8.49198	0	0	0	0	0	0	0	0	0	0	0	58.7015	0	0	0	5.49916	0	9.53163	0	0	0	0	2.89474	0	0	0	0	0	82.5838	66.9827	0	29.6546	3.84415	0	0	0	0	0	38.8163	0	18.3045	0	0
1300015D01Rik	0	0	0	0	0	0	0	0	0	0	0	0	0	0	0	0	0	0	0	0	0	0	0	0	0	0	0	0	0	0	0	0	0	0	0	0	0	0	0	0	0	0	0	0	0	0	0	0	0
1300017J02Rik	0	0	0	0	0	0	0	0	0	0	0	0	0	0	0	0	0	0	0	0	0	0	0	0	0	0	0	0	0	0	0	0	0	0	0	0	0	0	0	0	0	0	0	0	0	0	0	0	0
1300018I17Rik	0	6.14474	0	0	0	0	0	0	0	0	0	0	0	0	10.8824	0	0	9.10721	0	0	0	1.03826	0	0	6.59618	0	15.4837	5.35517	4.84658	0	4.69182	0	82.8029	0	4.445	0	0	0	21.6702	0	0	47.1996	43.0352	2.16258	17.8099	0	0	0	1.2003
1300018J18Rik	0	0	0	0	0	0	0	0	0	0	0	0	2.26116	2.3498	0	0	0	0	0	0	0	0	0	0	0	52.0879	0	0	0	0	3.04231	0	0	0	0	0	0	0	0	0	0	0	0	0	0	0	0	0	15.1307
1500001M20Rik	1.49244	3.48427	0	0	0	8.45782	100.436	0	0	0	0	0	0	25.6822	29.1874	0	22.3455	48.5173	25.2905	58.0549	0	0	0	28.6703	29.049	13.4372	58.7788	167.07	157.243	226.498	132.005	128.229	100.007	14.2602	66.5463	154.623	296.628	273.002	27.3318	20.7388	157.603	57.0457	163.427	159.946	180.311	143.838	28.9515	76.2578	11.1715
1500002O10Rik	0	0	0	0	0	0	0	0	0	0	0	0	0	0	0	0	0	0	0	0	0	0	0	0	0	0	0	0	0	0	0	0	0	0	0	0	0	0	0	0	0	0	0	0	0	0	0	0	0
1500002O20Rik	0	0	0	0	0	0	0	38.5415	0	32.1622	0	0	0	11.0765	9.68305	0	28.0999	0	0	4.80995	0	17.8549	0	0	0	0	0	2.14995	13.9329	0	26.5109	0	26.6522	0	0	0	0	0	0	0	10.3411	0	15.4728	0	17.027	8.25057	9.71846	0	0
1500003O03Rik	7.93511	0	22.5878	0	0	10.9265	11.9724	74.5375	89.1849	49.6627	17.2205	1.51891	72.8894	156.864	5.29765	0	126.987	20.3087	3.01726	32.23	0	20.3148	0	52.2287	0.934073	53.3655	0	0	79.8891	0	42.9451	5.68293	11.6505	63.68	1.48571	17.5205	0	6.04072	12.7284	10.7483	27.2503	0	18.1955	51.5605	28.399	0	3.82018	13.4394	1.93352
1500004A13Rik	0	0.254153	0	0	0	0	0	0	0	0	0	0	0	0	0	8.39815	0	0	0	0	0	0	47.212	0	0	0	0	0	0	0	0	0	0	0	0	0	0	0	0	1.43876	0	0	0	0	0	0	0	0	0
1500009C09Rik	0	0	0	0	0	0	0	0	0	0	0	0	0	0	0	0	0	0	0	0	0	0	0	0	0	0	0	0	0	0	0	0	0	0	0	0	0	0	0	0	0	0	0	0	0	0	0	0	0
1500009L16Rik	0	0.660866	0	0	0	0	0	0	0	0	0	0	0	0	0	0	0	2.93734	0	0	0	0	0	0	0	0	0	5.38059	0	0	0	0	0	0	0	0	0	0	0	0	0	0	0	0	0	0	11.8146	0	0
1500010J02Rik	6.47662	3.23064	6.46133	0	138.205	0	0	4.76825	0	16.7998	0	4.46464	4.35802	0	2.8426	0	0	69.8232	0	3.58253	4.57893	8.55896	6.0886	1.64816	9.73326	0	1.60036	53.719	61.2469	6.58152	31.3511	15.9707	3.62597	3.77744	11.4024	25.4907	11.5628	2.05486	53.5127	0	41.5947	34.8293	0	13.2198	45.5178	57.6834	10.5893	37.0658	14.1449
1500011B03Rik	0	133.047	0	165.334	0	10.9985	59.2398	0	0	0	0	0	0	0	0	0	0	0	0	0	0	0	0	0	0	0	65.8173	0	13.4531	0	0	0	0	55.527	0	0	18.8651	0	0	31.7383	0	0	0	0	18.1999	0	0	0	0
1500011H22Rik	170.389	167.868	121.305	0	0	156.9	29.4669	123.764	9.3984	25.2644	107.089	184.428	0	42.7197	200.309	219.484	12.3571	127.039	37.0608	60.9721	0	68.3255	0	132.977	130.234	63.9261	1140.79	93.3741	190.823	18.3309	46.0938	39.9763	165.08	95.1881	119.767	115.95	102.112	112.537	140.136	160.067	97.6392	114.181	102.949	76.6877	77.3823	85.5151	253.936	38.6935	323.412
1500011K16Rik	0	0	0	0	0	0	0	50.7278	0	0	42.3183	0	56.0049	0	0	26.0796	0	0	0	28.8153	0	0	0	20.5705	15.356	0	0	0	31.8378	109.579	30.8272	0	0	20.4375	11.5313	59.2755	41.7886	19.2647	0	0	31.6034	29.5248	0	0	0	0	0	0	0
1500012F01Rik	1066.62	156.627	215.419	5878.37	44.1183	281.556	1230.95	35.7994	481.278	644.063	108.792	0	420.167	419.518	29.8552	108.1	455.637	179.85	2966.08	78.6471	173.682	639.113	758.697	99.8559	497.463	194.42	1276.69	564.449	363.589	168.228	18.3161	0	0	35.2401	0	104.462	0	36.363	24.3873	16.4239	13.7205	0	41.2473	0	46.4275	138.5	86.0391	97.8553	144.604
1500012K07Rik	0	50.8156	0	0	0	0	0	0	0	0	0	0	0	0	0	0	0	0	0	0	0	0	0	0	0	0	0	0	0	0	0	0	0	0	0	0	0	1.06917	12.3724	1.32095	0	0	0	1.60714	0	0	0	0	0.900153
1500015A07Rik	0	0.424879	34.2394	662.16	0	0	0	0	0	0	0	0	0	0	0	0	4.78445	0	0	0	0	0	0	0	0	0	3.0641	0	0	13.0971	0	16.7449	0	1.74379	0	0	95.7059	0	1.58524	0	0	19.7834	0	2.64612	6.25374	0	0	0	1.55199
1500015L24Rik	0	0	0	0	0	0	0	0	0	0	0	0	0	0	0	0	0	0	0	0	0	0	0	0	0	0	0	0	0	0	0	0	0	0	0	0	0	0	0	0	0	0	0	0	0	0	0	0	0
1500015O10Rik	0	69.5116	465.562	0	0	0	0	0	6.56266	73.7914	0	0	0	0	0	0	0	145.803	35.779	0	0	69.1464	0	113.647	710.797	0	23.2268	1017.57	267.329	649.946	512.89	255.878	493.288	532.375	332.626	2546.64	622.321	773.321	560.701	249.894	221.522	472.509	379.272	497.353	392.955	200.437	324.403	278.84	209.516
1500016L03Rik	0	0	0	0	0	0	0	0	0	0	0	0	0	0	0	0	0	0	0	0	0	0	0	0	0	0	0	0	0	0	0	0	0	0	0	0	0	0	0	0	19.5761	0	0	0	0	0	0	0	0
1500017E21Rik	0	0	0	0	0	0	0	0	0	0	0	0	0	0	0	0	0	0	0	0	0	0	0	0	0	0	0	0	0	0	0	0	0	0	0	1.19305	0	2.47978	8.91759	0	0	1.29219	0	0	0	0	0	0	0
1500031L02Rik	0	0	0	0	0	0	0	10.5361	0	35.1732	3.69333	0	0	27.5702	0	0	0	38.8192	0	4.82818	0	0	0	36.0119	34.1173	25.6776	0	0	8.78805	0	16.1404	0	0	0	0	10.4875	37.5305	87.7719	19.6421	0	2.83391	0	0	93.5522	18.8354	12.3863	2.7164	0	8.42808
1500032L24Rik	206.968	323.909	74.357	0	59.6154	140.698	148.025	281.051	402.509	157.635	443.173	477.062	117.439	82.4094	100.857	295.378	117.06	314.818	112.902	129.938	0	565.635	215.362	574.973	497.17	390.379	26.8126	829.258	383.593	414.733	232.509	314.715	329.061	428.487	981.2	419.082	375.521	88.5121	555.393	516.42	324.546	211.916	206.915	618.047	236.722	265.418	488.078	254.127	569.466
1520402A15Rik	0	0	0	0	0	0	0	0	0	0	0	0	0	0	0	0	0	0	0	0	0	0	0	0	0	0	0	0	9.7863	0	0	0	0	0	0	0	0	0	0	0	0	0	0	0	7.69573	0	0	0	127.127
1600002D24Rik	0	0	0	0	0	0	0	0	0	0	0	0	0	0	0	0	0	0	0	0	0	0	0	0	0	0	0	0	0	0	0	0	0	0	0	0	0	0	0	0	0	0	0	0	0	0	0	0	0
1600002H07Rik	0	0.441291	0	0	0	54.8572	0	0	0	13.5014	0	0	0	0	0	0	18.7611	0	0	1.69697	0	0	0	0	0	0	0	0	9.52994	12.6202	39.4254	4.33461	16.2932	0	0	0	11.1963	38.9513	30.7563	2.68231	0	27.5168	0	5.07168	6.36212	0	0	0	1.40447
1600002K03Rik	10.1774	9.9387	0	0	0	0	14.6602	12.5634	90.1093	0	0	0	76.4917	30.0199	0	0	0	56.8248	0	0	0	0	294.228	0	101.346	0	120.305	33.8892	69.9318	192.533	0	0	78.1875	0	31.4748	0	0	0	53.0468	0	57.7398	136.803	0	0	16.0253	0	0	0	119.248
1600010M07Rik	0	0	0	0	0	0	0	0	0	0	39.296	0	0	0	0	0	0	0	0	0	0	0	0	0	0	0	0	0	0	0	0	0	0	0	0	0	0	0	0	0	0	0	0	0	0	0	0	0	0
1600012F09Rik	0	0.624089	0	0	0	0	12.7332	10.0445	20.4752	1.97886	0	14.945	7.6084	17.4461	6.6107	0	7.55973	3.75768	19.1234	0	0	0	0	3.59479	0	38.979	11.5606	4.61929	8.03934	2.482	0	5.3426	1.51171	0	5.27659	11.0572	12.4245	9.24092	0	45.2139	0	10.8437	2.88118	10.729	11.9949	2.11475	0	23.6725	5.22592
1600012H06Rik	211.123	0.278147	0	0	0	0	23.1328	58.9095	0	2.6775	6.94743	51.2147	7.33054	0	2.07741	20.9903	4.48032	1.29619	0	2.26253	22.9867	40.2864	8.14504	0	0	0	124.153	0	3.5164	4.37513	0	36.4568	25.571	20.5707	1.34735	0	0	13.7186	0	0	0	2.27898	10.4849	11.9019	13.0475	0	9.09982	70.2916	0
1600014C10Rik	0	0	0	0	0	24.3229	0	14.2494	0	0	5.216	0	3.17193	0	5.28386	1.59995	9.67385	0	24.0409	1.17417	0	0	54.1423	7.92217	41.9611	0	0	0	26.8857	16.4345	0	0	0	28.4277	0	2.5179	20.3912	0	0	0	8.11144	6.33049	10.1714	26.8327	19.7254	24.5382	1.27235	3.40535	0
1600014C23Rik	0	0	0	0	0	0	0	0	0	0	0	0	0	16.2928	0	0	0	0	0	0	0	0	0	0	0	0	0	0	0	0	0	0	0	0	0	0	0	0	0	0	0	0	0	0	0	0	0	0	0
1600014K23Rik	0	0	0	0	0	0	0	0	0	0	0	0	0	0	0	0	0	0	0	0	0	0	0	0	0	0	0	0	0	0	0	0	0	0	0	0	0	0	0	0	0	0	0	0	0	0	0	0	0
1600015I10Rik	0	0	0	0	0	0	0	0	0	0	0	0	0	0	0	0	0	0	0	0	0	0	0	0	0	0	0	0	0	0	0	0	0	0	0	0	0	0	0	0	0	0	0	0	0	0	0	0	0
1600016N20Rik	0	0	0	0	0	0	0	0	0	0	0	0	0	0	0	0	0	0	0	0	0	0	0	1.96733	0	0	0	0	0	0	0	0	0	0	0	0	0	0	0	0	0	0	0	0	0	0	0	0	0
1600019K03Rik	0	0	0	0	0	0	0	0	0	0	0	0	0	0	0	0	0	0	0	0	0	0	0	0	0	0	0	0	0	0	0	0	0	0	0	0	0	0	0	0	0	0	0	0	0	0	0	0	0
1600020E01Rik	0	5.95591	0	0	0	0	29.466	0	101.303	102.276	95.6559	0	10.735	42.0647	0	105.018	103.367	23.8801	104.128	0	0	58.834	0	8.14223	0	0	26.8037	21.8108	23.6102	0	0	0	0	24.7446	28.3173	0	0	23.5457	0	18.305	8.43546	15.3456	0	0	13.3216	0	0	14.4102	24.5507
1600021P15Rik	0	0	0	0	0	0	0	0	0	0	0	0	0	0	0	0	0	0	0	0	0	0	0	0	0	0	0	0	0	0	0	0	0	0	0	0	0	0	0	0	0	0	0	0	0	0	0	0	0
1600025M17Rik	0	0	0	0	0	0	0	0	0	0	0	0	0	0	0	0	0	0	0	0	0	0	0	0	0	0	0	0	0	0	0	0	0	0	0	0	0	0	0	0	0	0	0	0	0	0	0	0	0
1600027N09Rik	0	0	0	0	0	22.4812	0	0	0	4.89566	0	37.0645	0	0	0	0	0	0	0	0	0	0	37.768	0	71.7932	0	0	0	4.67075	0	20.1053	0	0	26.6777	0	0	26.5484	0	0	20.0943	23.9025	0	0	0	0	84.4487	0	0	0
1600029D21Rik	0	0	0	0	0	0	0	0	0	0	0	0	0	0	0	0	0	0	0	0	0	0	0	0	0	0	0	0	0	0	0	0	0	0	0	0	0	0	0	0	0	0	0	0	0	0	0	0	0
1600029I14Rik	0	0	0	0	0	0	0	0	0	0	0	0	0	0	0	0	0	0	0	0	0	0	0	0	0	0	0	0	0	0	0	0	0	0	0	0	0	0	0	0	0	0	0	0	0	0	0	0	0
1600029O15Rik	0	0	1.58346	0	0	0	0	0	0	0	0	0	0	0	0	0	0	0	0	0	0	1.44524	0	0	0	0	7.95689	1.50932	0	0	2.41817	0	0	0	0	3.26923	0	0	0	0	0	1.68229	9.34846	2.29509	0	1.26406	0	0	0
1700001C02Rik	0	0	0	0	0	0	0	0	0	0	0	0	0	0	0	0	0	0	0	0	0	0	0	0	0	0	0	0	0	0	0	0	0	0	0	0	0	0	0	0	0	0	0	0	0	0	0	0	0
1700001C19Rik	0	0	0	0	0	0	0	0	0	0	0	0	0	0	0	0	0	0	0	0	0	0	0	0	0	0	0	0	0	0	0	0	0	0	0	0	0	0	0	0	0	0	0	0	0	0	0	0	0
1700001D01Rik	0	0	0	0	0	0	0	0	0	0	0	0	28.0974	0	0	0	0	0	0	0	0	0	0	0	0	0	0	0	0	0	0	0	0	0	0	0	0	0	0	0	0	0	0	0	0	0	0	0	0
1700001F09Rik	0	0	0	0	0	0	0	0	0	0	0	0	0	0	0	0	0	0	0	0	0	0	0	0	0	0	0	0	0	0	0	0	0	0	0	0	0	0	0	0	0	0	0	0	0	0	0	0	0
1700001G11Rik	0	0	0	0	0	0	0	0	0	0	0	0	0	0	0	0	0	0	0	0	0	0	0	0	0	0	0	0	0	0	0	0	0	0	0	42.5384	0	0	0	53.8536	0	0	0	0	0	0	0	0	0
1700001G17Rik	0	0	0	0	0	0	0	0	0	0	0	0	0	0	0	0	0	0	0	0	0	0	0	0	0	0	0	0	0	0	0	0	0	0	0	0	0	0	0	0	0	0	0	0	0	0	0	0	0
1700001J03Rik	0	0	0	0	0	0	0	0	0	0	0	0	0	0	0	0	0	0	0	0	0	0	0	0	0	0	0	0	0	0	0	0	0	0	0	0	0	0	0	0	0	0	0	0	0	0	0	0	0
1700001J11Rik	0	0	0	0	0	0	0	0	0	0	0	0	0	0	0	0	0	0	0	0	0	0	0	0	0	0	0	0	0	0	0	0	0	0	6.8241	0	0	0	0	0	0	0	0	0	0	0	0	0	0
1700001K19Rik	0	0	0	0	0	0	0	0	0	0	0	0	0	0	0	0	0	0	0	0	0	0	0	0	0	0	0	0	0	0	0	0	0	0	0	0	0	0	0	0	0	0	0	0	0	0	0	0	0
1700001K23Rik	0	0	0	0	0	0	0	0	0	0	0	0	0	0	0	0	0	0	0	0	0	0	0	0	0	0	0	0	0	0	0	0	0	0	0	0	0	0	0	0	0	0	0	0	0	0	0	0	0
1700001L05Rik	0.521787	0	0	0	0	24.1623	0	0.407765	0	0	0	0	0	0	0	0	0	0	11.956	0	0	0	0	0	0	0	0	0	0	0	0	0	0	0	0	0	0	0	0	0	0	0	0	0	0	0	0	0	0
1700001L19Rik	0	0	0	0	0	0	0	0	0	0	0	0	0	0	0	0	0	0	0	0	0	0	0	0	0	0	0	0	0	0	0	0	0	0	0	0	0	0	0	0	0	0	0	0	0	0	0	0	0
1700001O22Rik	0	0	0	0	0	0	0	0	0	0	0	0	0	0	0	0	0	0	0	0	686.314	0	0	0	0	0	0	0	0	0	0	0	0	0	0	0	0	0	0	0	0	0	0	0	0	0	0	0	0
1700001P01Rik	0	0	0	0	0	0	0	0	0	0	0	0	0	0	0	0	0	0	0	0	0	0	0	0	0	0	0	0	0	0	0	0	0	0	0	0	0	0	0	0	0	0	0	0	0	0	0	0	0
1700003C15Rik	0	0	0	0	14.3668	0	0	0	0	0	0	0	0	0	0	0	0	0	0	0	0	0	0	0	0	0	0	0	0	0	0	0	0	0	0	0	0	0	0	0	0	0	0	0	0	0	0	0	0
1700003D09Rik	0	0	0	0	0	0	0	0	0	0	0	0	0	0	0	0	0	0	0	0	0	0	0	0	0	0	0	0	0	0	0	0	0	0	0	0	0	0	0	0	0	0	0	0	0	0	0	0	0
1700003E16Rik	0	0	0	0	0	0	0	0	0	0	0	0	0	0	0	0	0	0	0	0	0	0	0	0	0	0	0	0	2.43499	0	0	0	0	0	0	22.089	0	0	0	13.936	0	0	0	0	0	0	0	0	0
1700003F12Rik	0	0	0	0	0	0	0	0	0	0	0	0	0	0	0	0	0	0	0	0	0	0	0	0	0	0	0	0	0	0	0	0	0	0	0	0	0	0	0	0	0	0	0	0	0	0	0	0	0
1700003F17Rik	0	18.7267	0	0	0	0	0	0	0	0	0	0	0	0	0	0	0	0	0	0	0	7.19166	0	0	0	0	0	0	0	0	0	0	10.6449	0	0	0	0	0	8.50597	0	0	0	0	0	0	0	0	0	0
1700003G13Rik	0	0	0	0	0	0	0	0	0	0	0	0	0	0	0	0	0	0	0	0	0	0	0	0	0	0	0	0	0	0	0	0	0	0	0	0	0	0	0	0	0	0	0	0	0	0	0	0	0
1700003G18Rik	0	0	0	0	0	0	0	0	0	0	0	0	0	0	0	0	0	0	0	0	0	0	0	0	0	0	0	0	0	0	0	0	0	0	0	0	0	0	0	0	0	0	0	0	0	0	0	0	0
1700003H04Rik	0	0	0	0	0	0	0	0	0	0	0	0	0	0	0	0	0	0	0	0	0	0	0	0	0	0	0	0	0	0	0	0	0	0	0	0	0	0	0	0	0	0	0	0	0	0	0	0	0
1700003L19Rik	0	0	0	0	0	0	0	0	0	0	0	0	0	0	0	0	0	0	0	0	0	0	0	0	0	0	0	0	0	0	0	0	0	0	0	0	0	0	0	0	0	0	0	0	0	0	0	0	0
1700003M02Rik	0	0	0	0	0	0	0	0	0	0	0	0	0	0	0	0	0	0	0	0	0	0	0	0	0	0	0	0	0	0	0	0	0	0	0	0	0	0	0	0	0	0	0	0	0	0	0	0	0
1700003M07Rik	0	0.824729	0	0	0	0	0	0	0	0	0	0	0	0	0	1.39887	0	11.8622	0	0	0	0	0	0	0	0	0	8.20465	16.0733	15.8645	0	0	0	0	0	7.92737	0	0	1.21194	0	5.02193	0	0	0	3.04454	0	33.5096	11.4627	0
1700003P14Rik	0	0	0	0	0	0	0	0	0	0	0	0	0	0	0	0	0	0	0	0	0	0	0	0	0	0	0	0	0	0	0	0	0	0	0	0	0	0	0	0	0	0	0	0	0	0	0	0	0
1700006A11Rik	0	0	0	0	0	0	0	0	0	0	0	0	0	0	0	0	0	0	0	0	0	0	0	0	0	0	0	0	0	0	0	0	0	0	0	0	0	0	0	0	0	0	0	0	0	0	0	0	0
1700006E09Rik	0	0	0	0	0	0	0	0	0	0	0	0	0	0	0	0	0	0	0	0	0	0	0	0	0	0	0	0	0	0	0	0	0	0	0	0	0	0	0	0	0	0	0	0	0	0	0	0	0
1700006F04Rik	0	0	0	0	0	0	0	0	0	0	0	0	0	0	0	0	0	0	0	0	0	0	0	0	0	0	0	0	0	0	0	0	0	0	0	0	0	0	0	0	0	0	0	0	0	0	0	0	0
1700006H21Rik	0	0	0	0	0	0	0	0	0	0	0	0	0	0	0	0	0	0	0	0	0	0	0	0	0	0	0	0	0	0	0	0	0	0	0	0	0	0	0	0	0	0	0	0	0	0	0	0	0
1700007B14Rik	0	0	0	0	0	0	0	0	0	0	0	0	0	0	0	0	0	0	0	0	0	0	0	0	0	0	0	0	0	0	0	0	0	0	0	0	0	0	0	0	0	0	0	0	0	0	0	0	0
1700007F19Rik	0	0	0	0	0	0	0	0	0	0	0	0	0	0	0	0	0	0	0	0	0	0	0	0	0	0	0	0	0	0	0	0	0	0	0	0	0	0	0	0	0	0	0	0	0	0	0	0	0
1700007G11Rik	0	0	0	0	0	0	0	0	0	0	0	0	0	0	0	0	0	0	0	0	0	0	0	0	0	0	0	0	0	0	0	0	0	0	0	0	0	0	0	0	0	0	0	0	0	0	0	0	0
1700007I08Rik	0	0	0	0	0	0	0	0	0	0	0	0	0	0	0	0	0	0	0	0	0	0	0	0	0	0	0	0	0	0	0	0	0	0	0	0	0	0	0	0	6.18125	0	0	0	0	0	0	0	0
1700007J10Rik	0	0	8.79707	0	0	0	0	0	0	0	0	0	0	0	0	0	0	4.22517	0	0	0	0	115.659	0	0	0	7.5086	0	0	0	14.2717	65.3036	5.74882	4.6591	17.2475	20.3744	0	28.7503	24.1279	12.6862	0	10.0455	34.9717	19.1851	5.94648	0	0	4.05416	0
1700007K09Rik	0	0	0	0	0	0	0	0	0	0	0	0	0	0	0	0	0	0	0	0	0	0	0	0	0	0	0	0	0	0	0	0	0	0	0	0	0	0	0	0	0	0	0	0	0	0	0	0	0
1700007K13Rik	0	9.16562	95.6284	0	0	0	0	0	68.4129	0	0	0	0	0	0	0	0	0	0	0	0	23.2554	0	0	0	0	0	0	7.1303	0	0	0	0	0	0	0	0	0	0	0	0	0	0	0	19.2582	12.074	59.5137	0	0
1700007L15Rik	0	0	0	0	0	0	0	0	0	0	0	0	0	0	0	0	0	0	0	0	0	0	0	0	0	0	0	54.7925	0	37.0336	0	11.567	0	0	0	21.1542	0	0	47.205	0	0	0	31.965	14.1961	28.3604	30.8043	0	8.58108	0
1700007P06Rik	0	0	0	0	0	0	0	0	0	0	0	0	0	0	0	0	0	0	0	0	0	0	0	0	0	0	0	0	0	0	14.4009	0	0	0	0	0	0	0	0	0	0	0	0	0	0	0	0	0	0
1700008A04Rik	0	0	0	0	0	0	0	0	0	0	0	0	0	0	0	0	0	0	0	0	0	0	0	0	0	0	0	0	0	0	0	0	0	0	0	0	0	0	0	0	0	0	0	0	0	0	0	0	0
1700008F21Rik	0	0	0	0	0	0	0	0	0	0	0	0	0	0	0	0	0	0	0	0	0	0	0	0	0	0	0	0	0	0	0	0	0	0	0	0	0	0	0	0	0	0	0	0	0	0	0	0	0
1700008I05Rik	0	0	0	0	4.2229	0	0	0	0	0	0	0	0	0	0	0	0	0	0	0	0	0	0	0	0	0	0	0	0	0	0	0	0	0	0	0	0	0	0	0	0	0	0	0	0	0	0	0	0
1700008J07Rik	0	0	0	0	0	0	0	0	0	0	0	0	0	0	0	0	0	8.60289	0	0	0	0	0	0	0	0	11.0036	0	0	6.06321	0	0	0	3.2566	0	0	0	0	31.6567	0	5.17562	0	0	0	0	0	12.4617	0	2.68281
1700008K24Rik	0	0	0	0	0	0	0	0	0	0	0	0	0	0	0	0	0	0	0	0	0	0	0	0	0	0	0	0	0	0	0	0	0	0	0	0	0	0	0	0	0	0	0	0	0	0	0	0	0
1700008O03Rik	0	0	0	0	0	0	0	0	0	0	0	0	0	0	0	0	0	0	0	0	0	0	0	0	0	0	0	9.43634	0	0	0	0	0	0	0	0	0	0	0	0	0	0	0	0	0	0	0	66.8455	0
1700008P02Rik	0	0	0	0	0	0	0	0	0	0	0	0	0	0	0	0	0	0	0	0	0	0	0	0	0	0	0	0	0	0	0	0	0	0	0	0	0	0	0	0	0	0	0	0	0	0	0	0	0
1700008P20Rik	0	0	0	0	0	0	0	0	0	0	0	0	0	0	0	0	0	0	0	0	0	0	0	0	0	0	0	0	0	0	0	0	0	0	0	0	0	0	0	0	0	0	0	0	0	0	0	0	0
1700009C05Rik	0	0	0	0	0	0	0	0	0	0	0	0	0	0	0	0	0	0	0	0	0	0	0	0	0	0	0	0	0	0	0	0	0	0	0	0	0	0	0	0	0	0	0	0	0	0	0	0	0
1700009J07Rik	0	0	0	0	0	0	0	0	0	0	0	0	0	0	0	0	0	0	0	0	0	0	0	0	0	0	0	0	0	0	0	0	0	0	0	0	0	0	0	0	0	0	0	0	0	0	0	0	0
1700009N14Rik	0	0	0	0	0	0	0	0	0	0	0	0	0	0	0	0	0	0	0	0	0	0	0	0	0	0	0	0	0	0	0	0	0	0	0	0	0	0	0	0	0	0	0	0	0	0	0	0	0
1700009P17Rik	0	0	0	0	0	0	0	0	0	0	0	0	0	6.10809	0	0	0	0	0	0	0	0	0	0	0	0	0	0	0	0	0	0	0	0	35.1102	0	0	0	0	44.5442	0	15.4863	0	0	0	0	4.88788	4.26487	0
1700010B08Rik	0	0	0	0	0	0	0	0	0	0	0	0	0	0	0	0	0	0	0	0	0	0	0	0	0	0	0	0	0	0	0	0	0	0	0	0	0	0	0	0	0	0	0	0	0	0	0	0	0
1700010D01Rik	0	0	0	0	0	0	0	0	0	0	0	0	0	0	0	0	0	0	0	0	0	0	0	0	0	0	0	0	0	0	0	0	0	0	0	0	0	0	0	0	0	0	0	0	0	0	0	0	0
1700010I02Rik	0	0	0	0	0	0	0	0	0	0	0	0	0	0	0	12.8246	0	0	0	0	0	0	0	0	0	0	0	0	0	0	0	0	0	0	0	0	0	0	0	0	0	0	0	0	0	0	0	0	0
1700010I14Rik	0	0	0	0	0	3.67974	0	0	0	0	0	0	0	0	0	0	0	0	0	0	0	0	0	0	0	0	0	0	0	0	0	0	0	0	0	0	0	0	0	0	0	0	0	0	0	0	0	0	0
1700010J16Rik	0	0	0	0	0	0	0	0	0	0	0	0	0	0	0	0	0	0	0	0	0	0	0	0	0	0	0	0	0	0	0	0	0	0	0	0	0	0	0	0	0	0	0	0	0	0	0	0	0
1700010K23Rik	0	0	0	0	0	0	0	0	0	0	0	0	0	0	0	0	0	0	0	0	0	0	0	0	0	0	0	0	0	0	0	0	0	0	0	0	0	0	0	0	0	0	0	0	0	0	0	0	0
1700010M22Rik	0	0	0	0	0	0	0	0	0	0	0	0	0	0	0	0	0	0	0	0	0	0	0	0	0	0	0	0	0	0	0	0	0	0	0	0	0	0	0	0	0	0	0	0	0	0	0	0	0
1700011A15Rik	0	0	0	0	0	0	0	0	0	0	0	0	0	0	0	0	0	0	0	0	0	0	0	0	0	0	0	0	0	0	0	0	0	0	0	0	0	0	0	0	0	0	0	0	0	0	0	0	0
1700011B04Rik	0	0	0	0	0	0	0	0	0	0	0	0	0	0	0	0	0	0	0	0	0	0	0	0	0	0	0	0	0	0	0	0	0	0	0	0	0	0	0	0	0	0	0	0	0	0	0	0	0
1700011E24Rik	0	0	0	0	0	0	0	0	0	0	0	0	0	0	0	0	0	0	0	0	0	0	0	0	0	0	0	0	0	0	0	0	0	0	0	0	0	0	0	0	0	0	0	0	0	0	0	0	0
1700011F03Rik	0	0	0	0	0	0	0	0	0	0	0	0	0	0	0	0	0	0	0	0	0	0	0	5.54879	0	0	0	0	0	0	0	0	0	0	0	0	0	0	0	0	0	0	0	17.5893	7.9748	0	0	0	13.9214
1700011F14Rik	0	0	0	0	0	0	0	0	0	0	0	0	0	0	0	0	0	0	0	0	0	0	0	0	0	0	0	0	0	0	0	0	0	0	0	0	0	0	0	0	0	0	0	0	0	0	0	0	0
1700011H14Rik	0	0	0	0	0	0	0	0	0	0	0	0	0	0	0	5.61863	0	0	0	0	0	0	0	0	0	0	0	0	0	0	0	0	0	0	0	0	0	0	0	0	0	0	0	0	0	0	0	0	0
1700011I03Rik	0	0	0	0	0	0	0	0	0	0	0	0	0	0	0	0	0	0	0	0	0	0	0	0	0	0	0	0	0	0	0	0	0	0	0	0	0	0	0	0	0	0	0	0	0	0	0	0	0
1700011J10Rik	0	3.23179	0	0	0	0	4.0383	3.23012	0	0	0	0	9.64432	0	0	4.29008	4.21973	3.58763	0	0	0	0	0	0	16.1142	0	5.74704	0	4.68512	0	0	0	0	6.81297	3.87751	13.4097	7.06668	0	0	0	0	0	25.7597	39.5647	24.4356	0	0	0	0
1700011L22Rik	0	0	0	0	0	0	0	0	0	0	0	0	0	0	0	0	0	0	0	0	0	0	0	0	0	0	0	0	0	0	0	0	0	0	0	0	0	0	0	0	0	0	0	0	0	0	0	0	0
1700011M02Rik	0	0	0	0	0	0	0	0	0	0	0	0	0	0	0	0	0	0	0	0	0	0	0	0	0	0	0	0	0	0	0	0	0	0	0	0	0	0	0	0	0	0	0	0	0	0	0	0	0
1700012A03Rik	0	0	0	0	0	0	0	0	0	0	0	0	0	0	0	0	0	0	0	0	0	0	0	0	0	0	0	0	0	0	0	0	0	0	0	0	0	0	0	0	0	0	0	0	0	0	0	0	0
1700012A16Rik	0	0	0	0	0	0	0	4.34808	0	0	0	0	0	8.49686	0	0	14.0739	0	0	0	59.4207	0	0	0	0	0	0	0	0	0	0	4.92332	7.75302	0	10.5365	8.71233	0	0	0	0	0	0	6.87504	0	0	0	0	0	0
1700012B07Rik	0	0	0	0	0	0	0	0	0	0	0	0	0	0	0	0	0	0	0	0	0	0	0	0	0	0	0	0	0	0	0	0	0	0	0	0	0	0	0	0	0	0	0	0	0	0	0	0	0
1700012B09Rik	0	0	0	0	23.1229	0	32.2288	17.9986	0	0	0	0	0	78.3742	0	55.5061	0	0	0	0	0	0	0	0	0	0	0	0	0	0	0	0	0	0	0	0	0	0	0	0	0	9.34605	0	0	0	0	0	0	0
1700012B15Rik	0	0	0	0	0	0	0	0	0	0	0	0	0	0	0	0	0	3.77669	31.1769	0	52.8795	6.35149	0	0	0	0	0	0	11.7257	0	0	14.2018	19.7484	0	0	0	8.4647	4.1229	87.1162	0	9.27894	0	0	0	5.65538	0	16.155	3.63358	3.13933
1700012D01Rik	0	0	0	0	0	0	0	0	0	0	0	0	0	0	0	0	0	0	0	0	0	0	0	0	0	0	0	0	0	0	0	0	0	21.1276	24.4978	0	0	10.2768	0	0	0	0	0	29.4053	0	0	0	0	0
1700012D14Rik	0	0	0	0	0	0	0	0	0	0	0	0	0	0	0	0	0	0	0	0	0	0	0	0	0	0	0	72.8106	0	0	0	0	0	0	0	0	0	0	12.8151	0	0	0	0	0	17.5702	0	0	0	0
1700012I11Rik	0	0	0	0	0	0	0	0	0	0	0	0	0	0	0	0	0	0	0	0	0	0	0	0	0	0	0	0	0	0	0	0	0	0	0	0	0	0	0	0	0	0	0	0	0	0	0	0	0
1700012L04Rik	0	0	0	0	0	0	0	0	0	0	0	0	0	0	0	0	0	0	0	0	0	0	0	0	0	0	0	0	0	0	0	0	0	0	0	0	0	0	0	0	0	0	0	0	0	0	0	0	0
1700012P22Rik	0	0	0	0	0	0	0	0	0	0	0	0	0	0	0	0	0	0	0	0	0	0	0	0	0	0	0	0	0	0	0	0	0	0	0	0	0	0	0	0	0	0	0	0	0	0	0	0	0
1700013D24Rik	0	0	0	0	0	0	0	0	0	0	0	0	0	0	0	0	0	0	0	0	0	0	0	0	0	0	0	0	0	0	0	0	0	0	0	0	0	0	0	0	0	0	0	0	0	0	0	0	0
1700013F07Rik	0	0	0	0	0	0	0	0	0	0	0	0	0	0	0	0	0	0	58.2728	0	0	0	0	0	0	0	0	0	0	0	0	0	0	0	0	0	0	0	0	0	0	0	0	0	0	0	0	0	0
1700013G23Rik	0	0	0	0	0	0	0	0	0	0	0	0	0	0	0	0	0	0	0	0	0	0	0	0	0	0	0	12.6132	32.2761	54.1652	22.5914	0	16.8699	74.5443	34.228	0	90.1546	56.892	0	18.4497	0	0	0	61.7403	59.8138	0	0	0	10.7693
1700013G24Rik	0	0	0	0	209.029	0	0	0	0	0	0	0	0	0	0	0	0	0	0	0	0	0	0	0	0	0	0	0	0	0	0	0	0	0	0	0	0	0	0	0	0	0	0	0	0	0	0	0	0
1700013H16Rik	0	0	0	0	0	0	0	0	0	0	0	0	0	0	0	0	0	0	0	0	0	0	0	0	0	0	0	0	0	0	0	0	0	0	0	0	0	0	0	0	0	0	0	0	0	0	0	0	0
1700013N18Rik	0	0	0	0	0	0	0	0	0	0	0	0	0	0	0	0	0	0	0	0	0	0	0	0	0	0	0	0	0	0	0	0	0	0	0	0	0	0	0	0	0	0	0	0	0	0	0	0	0
1700014N06Rik	0	0	0	0	0	0	0	0	0	0	0	0	0	0	0	0	0	0	0	0	0	0	0	0	0	0	0	0	0	0	0	0	0	0	0	0	0	0	0	0	0	0	0	0	0	0	0	0	0
1700015E13Rik	0	0	0	0	0	0	0	0	0	0	0	0	0	0	0	0	0	0	0	0	0	0	0	0	0	0	0	0	0	0	0	0	0	0	0	0	0	0	0	0	0	0	0	0	0	0	0	0	0
1700015F17Rik	0	0	0	0	0	0	0	0	0	0	0	0	0	0	0	0	0	0	0	0	0	0	0	0	0	0	0	0	0	0	0	0	0	0	0	0	0	0	0	0	0	0	0	0	0	0	0	0	9.4516
1700015G11Rik	0	0	0	0	0	0	0	0	0	0	0	0	0	0	0	0	0	0	0	0	0	0	0	0	0	0	0	0	0	0	0	0	0	0	0	0	0	0	0	0	0	0	0	0	0	0	0	0	0
1700016C15Rik	0	0	0	0	0	0	0	0	0	4.63738	0	0	0	0	0	0	0	0	0	0	0	0	0	0	0	0	0	0	0	0	0	0	0	0	0	0	0	0	12.5162	0	0	0	0	0	0	0	0	0	0
1700016D06Rik	0	0	0	0	0	0	0	0	0	0	0	0	0	0	0	0	0	0	0	0	0	0	0	0	0	0	5.86507	0	0	0	0	0	0	0	0	0	0	0	0	0	0	0	0	4.83087	0	0	0	0	0
1700016G22Rik	0	0	0	0	0	0	0	0	0	0	0	0	0	0	0	0	0	0	0	0	0	0	0	0	0	0	0	0	0	0	0	0	0	0	0	0	0	0	0	0	0	0	0	0	0	0	0	0	0
1700016H13Rik	0	0	0	0	0	0	0	0	0	0	0	0	0	0	0	0	0	0	0	0	0	0	0	0	0	0	0	0	0	0	0	0	0	0	0	0	0	0	0	0	0	0	0	0	0	0	0	0	0
1700016K19Rik	0	0	0	0	0	0	0	0	0	0	0	0	0	0	0	0	0	0	0	0	0	0	0	0	0	0	0	0	0	0	0	0	0	0	0	0	0	0	0	0	0	0	0	0	0	0	0	0	0
1700016L04Rik	0	0	0	0	0	0	0	0	0	0	0	0	0	0	0	0	0	0	0	0	0	0	0	0	0	0	0	0	0	0	0	0	0	0	0	0	0	0	0	0	0	0	0	0	0	0	0	0	0
1700016L21Rik	0	0	0	0	0	0	0	0	0	0	0	0	0	0	0	0	0	0	0	0	0	0	0	0	0	0	0	0	0	0	0	0	0	0	0	0	0	0	0	0	0	0	0	0	0	0	0	0	0
1700016M24Rik	0	0	0	0	0	0	0	0	0	0	0	0	0	0	0	0	0	0	0	0	0	0	0	0	0	0	0	0	0	0	0	0	0	0	0	0	0	0	0	0	0	0	0	0	0	0	0	0	0
1700016P04Rik	0	0	0	0	0	0	0	0	0	0	0	0	0	0	0	0	0	0	0	0	0	0	0	0	0	0	0	0	0	0	0	0	0	0	0	0	0	0	0	0	0	0	0	0	0	0	0	0	0
1700017B05Rik	0	18.4985	0	0	0	0.878825	6.82359	0	14.19	0	1.37315	0	0	0.919886	2.38592	17.8784	0	0.677422	0	0	64.8016	5.01918	14.7582	3.3038	0	4.12491	0	0	9.19877	0	0	0	31.184	0	0	0	0	0	0	0	0	0	3.63302	0	6.29248	4.46807	1.57427	0	8.57246
1700017D01Rik	0	0	0	0	0	0	0	0	0	0	0	0	0	0	0	0	0	0	0	0	0	0	0	0	0	0	0	0	0	0	0	0	0	0	0	0	0	0	0	0	0	0	0	0	0	0	0	0	0
1700017G19Rik	0	0	0	0	0	0	0	0	0	0	0	0	0	0	0	0	0	0	0	0	0	0	0	0	0	0	0	0	0	0	0	0	0	0	0	0	0	0	0	0	0	0	0	0	0	0	0	0	0
1700017J07Rik	0	0	0	0	0	0	0	0	0	0	0	0	0	0	0	0	0	0	0	0	0	0	0	0	0	0	0	0	0	0	0	0	0	0	0	0	0	0	0	0	0	0	0	0	0	0	0	0	0
1700017N19Rik	0	0	0	0	0	0	0	0	0	0	0	0	0	0	0	0	0	0	0	0	0	0	0	0	0	0	0	0	0	0	0	0	0	0	0	0	0	0	0	0	0	0	0	0	0	0	0	0	0
1700018A04Rik	0	0	0	0	0	0	0	0	0	0	0	0	0	0	0	0	0	0	0	0	0	0	0	0	0	0	0	0	0	0	0	0	0	0	0	0	0	0	0	0	0	0	0	0	0	0	0	0	0
1700018B08Rik	0	0	0	0	0	0	0	0	0	0	0	0	0	0	0	0	0	0	0	0	0	0	0	0	0	0	0	0	0	0	0	0	0	0	0	0	0	0	0	0	0	0	0	0	0	0	0	0	0
1700018B24Rik	0	0	0	0	0	0	0	0	0	0	0	0	0	0	0	0	0	0	0	0	0	0	0	0	0	0	0	0	0	0	0	0	0	0	0	0	0	0	0	0	0	0	0	0	0	0	0	0	0
1700018C11Rik	0	0	0	0	0	0	0	0	0	0	0	0	0	0	0	0	0	0	0	0	0	0	0	0	0	0	0	0	0	0	0	0	0	0	0	0	0	0	0	0	0	0	0	0	0	0	0	0	0
1700018F24Rik	0	0	0	0	0	0	0	0	0	0	0	0	0	0	0	0	0	0	0	0	0	0	0	0	0	0	0	0	0	0	0	0	0	0	0	0	0	0	0	0	0	0	0	0	0	0	0	0	0
1700018G05Rik	0	0	0	0	0	0	0	0	0	0	0	0	0	0	0	0	0	0	0	0	0	0	0	0	0	0	0	0	0	0	0	0	0	0	0	0	0	0	0	0	30.0547	0	0	0	0	0	0	0	0
1700018L02Rik	0	0	0	0	0	0	0	0	6.70269	0	12.8072	0	0	0	0	0	0	0	0	0	0	0	0	0	0	0	0	0	0	0	0	0	8.57568	0	0	0	0	0	0	0	0	0	0	0	0	0	0	0	0
1700018L24Rik	0	0	0	0	0	0	0	0	0	0	0	0	0	0	0	0	0	0	0	0	0	0	0	0	0	0	0	0	0	0	0	0	23.8641	0	6.16465	0	0	0	0	6.39268	0	5.22634	0	0	0	0	0	36.2033	0
1700019A02Rik	0	0	0	0	0	0	0	0	0	0	0	0	0	0	0	0	0	0	0	0	0	0	0	0	0	0	0	0	0	0	0	0	0	9.58459	0	0	0	0	0	0	0	0	0	0	0	0	0	0	0
1700019B03Rik	0	0	0	0	0	0	0	0	0	0	0	0	0	0	0	0	0	0	0	2.68816	0	0	0	0	0	0	0	0	0	0	0	0	0	0	0	0	0	0	0	0	0	0	0	0	0	0	0	0	0
1700019B21Rik	0	0	0	0	0	0	0	0	0	0	0	0	0	0	0	0	0	0	0	0	0	0	0	0	0	0	0	0	0	0	0	0	0	0	0	0	0	0	0	0	0	0	0	0	0	0	0	0	0
1700019D03Rik	0	0	0	0	0	0	0	0	0	0	0	0	0	0	0	0	0	0	0	0	0	0	0	0	0	0	0	0	0	0	0	0	0	0	0	0	0	0	0	0	0	0	0	0	0	0	0	0	0
1700019E08Rik	0	0	0	0	0	0	0	0	0	0	0	0	0	0	0	0	0	0	0	0	0	0	0	0	0	0	0	0	0	0	0	0	0	0	0	0	0	0	0	0	0	0	0	0	0	0	0	0	0
1700019E19Rik	0	13.2553	0	0	0	21.1727	90.5483	77.6075	67.5972	204.722	111.431	235.101	10.0609	210.551	251.097	198.5	0	89.5136	189.125	15.0183	108.461	50.4932	0	23.8084	170.42	24.8754	137.424	122.005	81.4059	99.5956	296.11	239.294	128.457	175.137	177.567	79.8644	37.6006	37.0585	198.071	0	71.8017	89.3146	188.671	25.1203	73.0915	40.3762	8.0533	50.1516	74.5019
1700019G17Rik	0	0.202214	0	0	0	0	0	0	0	0	0	0	0	0	0	0	0	7.34866	0	0	0	2.85174	0	0	0	0	0	7.57868	5.30717	0	0	0	0	1.65172	0	1.81572	0	9.44693	16.4517	0	0	0	0	0	2.49994	0	0	0	0
1700019G24Rik	0	0	0	0	0	0	0	0	0	0	0	0	0	0	0	0	0	0	0	0	0	0	0	0	0	0	0	0	0	0	0	0	0	0	0	0	0	0	0	0	0	0	0	0	0	0	0	0	0
1700019L03Rik	0	0	0	0	0	4.24814	0	0	0	5.68074	0	0	0	4.3792	0	0	0	0	0	0	0	0	0	0	0	0	0	0	0	0	0	0	0	0	0	0	0	0	0	0	0	0	0	0	0	0	3.71255	0	0
1700019M22Rik	0	0	0	0	0	0	0	0	0	0	0	0	0	0	0	0	0	0	0	0	0	0	0	0	0	0	0	0	0	0	0	0	0	0	0	0	0	0	0	0	0	0	0	0	0	0	0	0	0
1700019N12Rik	0	0	123.828	0	0	0	0	0	0	0	0	0	0	0	0	0	0	0	17.0152	0	0	0	0	0	0	0	0	0	0	0	0	0	0	0	0	0	0	0	0	0	0	0	0	0	0	0	0	0	0
1700019N19Rik	0	0	0	0	0	0	0	0	0	0	0	0	0	0	0	0	0	0	0	0	0	0	0	0	0	0	0	0	0	0	0	0	0	0	0	0	0	0	0	0	0	0	0	0	0	0	0	0	0
1700019O17Rik	0	0	0	0	0	0	0	0	0	0	0	0	0	0	0	0	0	0	0	0	0	0	0	0	0	0	0	0	0	0	0	0	0	0	0	0	0	0	0	0	0	0	0	0	0	0	0	0	0
1700020A23Rik	0	0	0	0	0	0	0	0	0	0	0	0	0	0	0	0	0	0	0	0	0	0	0	0	0	0	0	0	0	0	0	0	0	0	0	0	0	0	0	0	0	0	0	0	0	0	0	0	0
1700020D05Rik	0	0	6.01478	0	0	0	0	0	0	0	0	0	0	0	0	0	0	0	0	0	0	0	0	0	0	0	0	0	0	0	0	0	0	0	0	0	0	0	0	0	0	0	0	0	0	0	0	0	0
1700020G17Rik	0	0	0	0	0	0	0	0	0	0	0	0	0	0	0	0	0	0	0	0	0	0	0	0	0	0	0	0	0	0	0	0	0	0	0	0	0	0	0	12.1571	0	0	0	0	0	0	0	0	0
1700020I14Rik	37.694	57.7365	116.035	0	0	3.43332	0	8.26324	0	52.6259	0	51.7803	0	23.311	8.79341	57.6613	27.4801	27.6022	0	47.5629	22.4611	4.85732	20.6476	17.7232	22.7664	0	48.3661	42.1661	30.8654	78.1306	34.7641	18.4052	21.4556	54.9018	15.9918	31.0733	5.7033	53.0895	25.3823	9.09067	58.7255	87.2649	12.0299	40.5685	28.504	23.2809	5.16648	2.3315	38.2062
1700020L24Rik	0	0	0	0	0	0	0	0	0	0	0	0	0	0	0	0	0	0	0	0	0	0	0	0	0	0	0	0	0	0	0	0	0	0	0	0	0	0	0	0	0	0	0	0	0	0	0	0	0
1700020M21Rik	0	0	0	0	0	0	0	0	0	0	0	0	0	0	0	0	0	0	0	0	0	0	0	0	0	0	0	0	0	0	0	0	0	0	0	0	0	0	0	0	0	0	0	0	0	0	0	0	0
1700020N01Rik	0	0	0	0	0	0	0	0	0	0	0	0	0	0	0	0	0	0	0	0	0	0	0	0	0	0	0	0	0	0	0	0	0	0	0	0	0	0	0	0	0	0	0	0	0	0	0	0	0
1700020N15Rik	0	0	0	0	0	0	0	0	0	0	0	0	0	0	0	0	0	0	0	0	0	0	0	0	0	0	0	0	0	0	0	0	0	0	0	0	0	0	0	0	0	0	0	0	0	0	0	0	0
1700020N18Rik	0	0	0	0	0	0	0	0	0	0	0	0	0	0	0	0	0	0	0	0	0	0	0	0	0	0	0	0	0	0	0	0	0	0	0	0	0	0	0	0	0	0	0	0	0	0	0	0	0
1700020O03Rik	0	0	0	0	0	0	1.68848	0	0.72444	0	5.72519	1.72691	1.92088	0	0	0	0	0	0	6.14013	0	0	0	1.31792	0	0	4.48684	0	3.03836	0	0	0	0	0.672558	0.856844	0	5.67042	0	0	1.77842	0	0	0	0	4.3738	0	0	0	0.565203
1700021C14Rik	0	4.39834	0	0	0	0	0	53.6805	0	0	0	0	0	0	0	0	0	34.9132	0	0	0	76.4888	0	0	0	0	0	83.63	44.1797	0	0	0	21.147	72.7168	42.3589	70.7161	0	17.6517	67.7329	0	0	0	0	25.4036	0	0	87.6794	0	0
1700021F05Rik	274.059	0	0	0	0	58.1012	307.531	301.674	50.1445	0	10.9735	193.561	183.959	104.574	106.373	18.8632	57.078	13.9794	127.654	0	0	18.5292	0	166.919	0	79.7554	135.662	28.2203	37.0353	53.9231	0	41.0897	137.141	118.068	51.6225	44.0139	269.097	127.585	153.621	63.9267	38.5482	153.621	133.772	91.8095	30.1436	0	37.2132	192.155	46.3173
1700021F07Rik	0	0	0	0	0	0	0	0	0	0	0	0	0	0	0	0	0	0	0	0	0	0	0	0	0	0	0	0	0	0	0	0	0	0	0	0	0	0	0	0	0	0	0	0	0	0	0	0	0
1700021K19Rik	0	0	0	0	0	0	0	0	2.14514	0.563155	3.862	5.16515	0	0	13.0044	7.06168	0	0	1.78811	0	0	0	0	8.04423	7.92776	0	0	2.7466	2.37754	5.27184	0	0	0	0	0	0	0	0	0	0	0	0	0	5.30547	2.73507	0	0	6.77714	1.19601
1700021N21Rik	0	0	0	0	0	0	0	0	0	0	0	0	0	0	0	0	0	0	0	0	0	0	0	0	0	0	0	0	0	0	0	0	0	0	0	0	0	0	0	26.6443	0	0	0	0	0	0	0	0	0
1700022A21Rik	0	0	0	0	0	0	0	0	0	0	0	0	0	0	0	0	0	0	0	0	0	0	0	0	0	0	0	0	0	0	0	0	0	0	0	0	0	0	0	0	0	0	0	0	0	0	0	0	0
1700022A22Rik	0	0	0	0	0	0	0	0	0	0	0	0	0	0	0	0	0	0	0	0	0	0	0	0	0	0	0	0	0	0	0	0	0	0	0	0	0	0	0	0	0	0	0	0	0	0	0	0	0
1700022E09Rik	0	0	0	0	0	0	0	0	0	0	0	0	0	0	0	0	0	0	0	0	0	0	0	0	0	0	0	0	0	0	0	0	0	0	0	0	0	0	0	0	0	0	0	0	0	0	0	0	0
1700022H16Rik	0	0	0	0	0	0	0	0	0	0	0	0	0	0	0	0	0	0	0	0	0	0	0	0	0	0	0	0	0	0	0	0	0	0	0	0	0	0	0	0	0	0	0	0	0	0	0	0	0
1700022I11Rik	0	0	0	0	0	0	0	0	0	0	0	2.21676	0	0	0	0	0	0	0	0	0	0	0	0	0	0	0	0	0	0	0	0	0	0	0	0	0	0	0	0	0	0	0	0	0	0	0	0	0
1700022P22Rik	0	0	0	0	0	0	0	0	0	0	0	0	0	0	0	0	0	0	0	0	0	0	0	0	0	0	0	0	0	0	0	0	0	0	0	0	0	0	0	0	0	0	0	0	0	0	0	0	0
1700023A16Rik	0	2.23448	0	0	0	0	0	0	0	0	0	0	0	0	0	0	0	4.42142	0	0	0	0	0	0	0	0	0	0	0	0	0	0	0	0	0	0	0	0	0	0	0	0	0	0	0	0	0	0	0
1700023C21Rik	0	0	0	0	0	0	0	0	0	0	0	0	0	0	0	0	0	0	0	0	0	0	0	0	0	0	0	0	0	0	0	0	0	0	0	0	0	0	0	0	0	0	0	0	0	0	0	0	0
1700023E05Rik	0	0	0	0	0	0	0	0	0	0	0	0	0	0	0	0	0	0	0	0	0	0	0	0	0	0	0	0	0	0	0	0	0	0	0	0	0	0	0	0	0	0	0	0	0	0	0	0	0
1700023F02Rik	0	0	0	0	0	0	0	0	0	0	0	0	0	0	0	0	0	0	0	0	0	0	0	0	0	0	0	0	0	0	0	0	0	0	0	0	0	0	0	0	0	0	0	0	0	0	0	0	0
1700023F06Rik	0	0	0	0	0	0	0	0	0	0	0	0	0	0	0	0	0	0	0	0	0	0	0	0	0	0	0	0	0	0	0	0	0	0	0	0	0	0	0	0	0	0	0	0	0	0	0	0	0
1700023L04Rik	0	0	0	0	0	0	0	0	0	0	0	0	0	0	0	0	0	0	0	0	0	0	0	0	0	0	0	0	0	0	0	0	0	0	0	0	0	0	0	0	0	0	0	0	0	0	0	0	0
1700024B18Rik	0	0	0	0	0	0	0	0	0	0	0	0	0	0	0	0	0	0	0	0	0	0	0	0	0	0	0	0	0	0	0	0	0	0	0	0	0	0	0	0	0	0	0	0	0	0	0	0	0
1700024F13Rik	0	0	0	0	0	0	0	0	0	0	0	0	0	0	0	0	0	0	0	0	0	0	0	0	0	0	0	0	0	0	0	0	0	0	0	0	0	0	0	0	0	0	0	0	0	33.2984	0	0	0
1700024G13Rik	0	0	0	0	0	0	0	0	0	0	0	0	0	0	0	0	0	0	0	0	0	0	0	0	0	0	0	0	0	0	0	0	0	0	0	0	0	0	0	0	0	0	0	0	0	0	0	0	0
1700024P03Rik	0	0	0	0	0	0	0	0	0	0	0	0	0	0	0	0	0	0	0	0	0	0	0	0	0	0	0	0	0	0	0	5.91243	0	0	0	0	0	0	0	0	0	0	0	0	0	0	0	0	0
1700024P04Rik	0	0	0	0	0	0	0	0	0	0	0	0	0	0	0	0	0	0	0	0	0	0	0	0	0	0	0	0	0	0	0	0	0	0	0	0	0	0	0	0	0	0	0	0	0	0	0	0	0
1700024P16Rik	0	0	0	0	0	9.35174	0	0	0	0	1.62047	0	1.60228	0	0	0	0	0	0	0	0	0	0	0	0	0	0	0	0	0	0	0	0	0	0	0	0	0	0	0	0	0	3.61885	0	0	0	0	0	0
1700025B11Rik	0	0	0	0	0	0	0	0	0	0	0	0	0	0	0	0	0	0	0	0	0	0	0	0	0	0	0	0	0	0	0	0	0	0	0	0	0	0	0	0	0	0	0	0	0	0	0	0	0
1700025C18Rik	0	0	0	0	0	0	0	0	0	0	0	0	0	0	0	0	0	0	0	0	0	0	0	0	0	0	0	0	0	0	0	0	0	0	0	0	0	0	0	0	0	0	0	0	0	0	0	0	0
1700025E21Rik	0	0	0	0	0	0	0	0	0	0	0	0	0	0	0	0	0	0	0	0	0	0	0	0	0	0	0	0	0	0	0	0	0	0	0	0	0	0	0	0	0	0	0	0	0	0	0	0	0
1700025F22Rik	0	0	0	0	0	0	0	0	0	0	0	0	0	0	0	0	0	0	0	0	0	0	0	0	0	0	0	0	0	0	0	0	0	0	0	0	0	0	0	0	0	0	0	0	0	0	0	0	0
1700025F24Rik	0	0	0	0	0	0	0	0	0	0	0	0	0	0	0	0	0	0	0	0	0	0	0	0	0	0	0	0	0	0	0	0	0	0	0	0	0	0	0	0	0	0	0	0	0	0	0	0	0
1700025G04Rik	1.78647	0	0	0	1.04971	11.0557	0.403687	6.83548	0	8.17244	0	0	0	0	1.49645	0.880608	0	9.54536	0	5.43801	0	2.0134	6.65788	6.65079	2.83355	19.6606	19.1721	1.24393	0.714376	2.33492	4.42762	3.09996	4.78826	20.4099	3.61653	4.18162	6.72096	1.32397	11.5891	0	6.74478	1.06	2.03348	0	3.00704	0.267611	4.28448	0.31451	0
1700025K23Rik	0	1.89974	0	0	0	0	0	0	0	0	0	56.107	0	0	0	20.1889	0	0	0	71.9192	0	0	0	54.2694	0	0	0	0	0	29.8008	0	0	0	0	0	0	64.9988	0	52.5751	90.8698	0	0	0	0	12.2977	12.6108	8.05832	0	0
1700025K24Rik	0	0	0	0	0	0	0	0	0	0	0	0	0	0	0	0	0	0	0	0	0	0	0	0	0	0	0	0	0	0	0	0	0	0	0	0	0	0	0	0	0	0	0	0	0	0	0	0	0
1700025M24Rik	0	0	0	0	0	0	0	0	0	0	0	0	0	0	0	0	0	0	0	0	0	0	0	0	0	0	0	0	0	0	0	0	0	0	0	0	0	0	0	0	0	0	0	0	0	0	0	0	0
1700025N23Rik	0	0	0	0	0	0	0	0	0	0	0	0	0	0	0	0	0	0	13.3521	0	0	0	0	0	0	0	0	0	0	0	0	0	0	0	0	0	0	0	0	0	0	0	0	0	0	0	0	0	0
1700026D08Rik	0	0	0	0	0	0	0	0	0	0	0	0	0	0	0	0	0	0	0	0	0	0	0	0	0	0	0	0	0	0	0	0	0	0	0	0	0	0	0	0	0	0	0	0	0	0	0	0	0
1700026D11Rik	0	0	0	0	0	0	0	0	0	0	0	0	0	0	0	0	0	0	0	0	0	0	0	0	0	0	0	0	0	0	0	0	0	0	0	0	0	0	0	0	0	0	0	0	0	0	0	0	0
1700026F02Rik	0	0	0	0	0	0	0	0	0	0	0	0	0	0	0	0	0	0	0	0	0	0	0	0	0	0	0	0	0	0	0	0	0	0	0	0	0	0	0	0	0	0	0	0	0	0	0	0	0
1700026J04Rik	0	0	0	0	0	0	0	0	0	0	0	0	0	0	0	0	0	0	0	0	0	0	0	0	0	0	0	0	0	0	0	0	0	0	0	0	0	0	0	0	0	0	0	0	0	0	0	0	0
1700026L06Rik	0	0	0	0	0	22.2199	0	0	0	0	0	0	0	0	0	0	0	0	0	0	0	0	0	0	0	108.74	0	0	0	0	0	0	0	0	0	0	0	0	0	0	0	0	0	0	0	0	0	0	0
1700027A15Rik	0	0	0	0	0	0	0	0	0	0	0	0	0	0	0	0	0	0	0	0	0	0	0	0	0	0	0	0	0	0	0	0	0	0	0	0	0	0	0	0	0	0	0	0	0	0	0	0	0
1700027A23Rik	0	0	0	0	0	0	0	0	0	0	0	0	0	0	0	0	0	0	0	0	0	0	0	0	0	0	0	0	0	0	0	0	0	0	0	0	0	0	0	0	0	0	0	0	0	0	0	0	0
1700027D21Rik	0	0	0	0	0	0	0	0	0	0	0	0	0	0	0	0	0	0	0	0	0	0	0	0	0	0	0	0	0	0	0	0	0	0	0	0	0	0	0	0	0	0	0	0	0	0	0	0	0
1700027F09Rik	0	0	73.3811	0	0	0	0	0	0	0	0	0	0	0	0	0	0	0	0	0	0	0	0	0	0	0	0	0	0	0	0	4.09987	0	0	0	0	0	0	0	0	0	0	0	35.756	0	0	0	0	0
1700027H10Rik	0	0	0	0	0	0	0	0	0	0	0	0	0	0	0	0	0	0	0	0	0	0	0	0	0	0	0	0	0	0	0	0	0	0	0	0	0	0	0	0	0	0	0	0	0	0	0	0	0
1700027I24Rik	0	0	0	0	0	0	0	0	0	0	0	0	0	0	0	0	0	0	0	0	0	0	0	0	0	0	0	0	0	0	0	0	0	0	0	0	0	0	0	0	0	0	0	0	0	0	0	0	0
1700027J07Rik	0	0	0	0	0	0	0	0	0	0	0	0	0	0	0	0	0	0	0	0	0	0	0	0	0	0	0	0	0	0	0	0	0	0	0	0	0	0	0	0	0	0	0	0	0	0	0	0	0
1700028B04Rik	0	0	0	0	0	0	0	0	0	0	0	0	0	0	0	0	0	0	0	0	0	0	0	0	0	0	0	0	0	49.6581	0	0	0	0	0	0	0	0	0	0	0	0	0	0	0	0	0	0	0
1700028D13Rik	0	0	0	0	0	0	0	0	0	0	0	0	0	0	0	0	0	0	0	0	0	0	0	0	0	0	0	0	0	0	0	0	0	0	9.38348	0	0	0	0	0	0	0	0	10.6099	0	0	0	0	0
1700028E10Rik	0	0	0	0	0	0	0	0	0	0	0	0	0	0	0	0	0	0	0	0	0	0	0	0	0	0	0	0	0	0	0	4.94074	0	0	15.6198	8.9093	0	0	0	0	0	0	0	0	0	0	0	0	0
1700028I16Rik	0	0	0	0	0	0	0	0	0	0	0	0	0	0	0	0	0	0	0	0	0	0	0	0	0	0	0	0	0	0	0	0	0	0	0	0	0	0	0	0	0	0	0	0	0	0	0	0	0
1700028J19Rik	0	0	0	0	0	0	0	0	0	0	0	0	0	0	0	0	0	0	0	0	0	0	0	0	0	0	0	0	0	0	0	0	0	0	0	0	0	0	0	0	0	0	0	0	0	0	0	30.796	0
1700028K03Rik	0	0	0	0	0	0	0	0	0	0	0	0	0	0	0	0	0	0	0	0	0	0	0	0	0	0	0	0	0	0	0	0	0	0	0	0	0	0	0	0	8.52173	0	0	0	0	0	0	0	0
1700028M03Rik	0	0	0	0	0	0	0	0	0	0	0	0	0	0	0	0	0	0	0	0	0	0	0	0	0	0	0	0	0	0	0	0	0	0	0	0	0	0	0	0	0	0	0	0	0	0	0	0	0
1700028P14Rik	0	0	0	0	0	0	0	0	0	0	0	0	0	0	0	0	0	0	0	0	0	0	0	0	0	0	0	0	0	0	0	0	0	0	0	0	0	0	0	0	0	0	0	0	0	0	0	0	0
1700028P15Rik	0	0	0	0	0	0	0	0	0	0	0	0	0	0	0	0	0	0	0	0	0	0	0	0	0	0	0	0	0	0	0	0	0	0	0	0	0	0	0	0	0	0	0	0	0	0	0	0	0
1700029B22Rik	0	0	0	0	0	0	0	0	0	0	0	0	0	0	0	0	0	0	0	0	0	0	0	0	0	0	0	0	0	0	0	0	0	0	0	0	0	0	0	0	0	0	0	0	0	0	0	0	0
1700029F09Rik	0	38.3105	11.3249	0	1211.95	171.688	0	73.7283	2.74353	155.215	0	0	8.17804	3.65792	190.251	235.211	25.0819	313.141	147.101	237.286	0	5.19401	0	168.07	144.184	167.129	665.59	87.2753	67.1111	312.787	405.71	135.521	117.029	582.565	284.45	635.112	353.382	147.489	540.679	315.699	355.851	559.753	389.984	419.106	109.116	545.909	291.276	268.696	107.08
1700029F12Rik	0	0	0	0	0	0	0	0	0	0	0	0	0	0	0	0	0	0	0	0	0	0	0	0	0	0	0	0	0	0	0	0	0	0	0	0	0	0	0	0	0	0	0	0	0	0	0	0	0
1700029G01Rik	0	0	0	0	0	0	0	0	0	0	0	0	0	0	0	0	0	0	0	0	0	0	0	0	0	0	0	0	0	0	0	0	0	0	0	0	0	0	0	0	0	0	0	0	0	0	0	0	0
1700029H14Rik	0	0	0	0	0	0	0	0	0	0	0	0	0	0	0	0	0	0	0	0	0	0	0	0	0	0	0	0	0	0	0	0	0	0	0	0	0	0	0	0	0	0	0	0	0	0	0	0	0
1700029I01Rik	2.20529	0	0	0	1.1257	1.58059e-05	0	0	10.5311	4.39748	1.85699	0	3.0973	3.46321	2.2903	0	1.19577	0	0	0	0	0	0	0	0	20.9562	0	6.35742e-06	0.905415	0	0	0	0.504917	0.439794	0	0	0	0.819863	0.352873	0	0	0	0	0	0	0	0	0	0
1700029I15Rik	0	0	0	0	0	0	0	0	0	0	0	0	0	0	0	0	0	0	0	0	0	0	0	0	0	0	0	0	0	0	0	0	0	0	0	0	0	0	0	0	0	0	0	0	0	0	0	0	0
1700029J03Rik	0	0	0	0	0	0	0	0	0	0	0	0	0	0	0	0	0	0	0	0	0	0	0	0	0	0	0	0	0	0	0	0	0	0	0	0	0	0	0	0	0	0	0	0	8.70406	0	0	0	0
1700029J07Rik	0	0	0	0	0	4.10467	0	0	0	3.38352	4.00943	0	0	0	0	0	0	0	63.4994	45.4049	0	0	0	0	0	0	0	0	0	0	2.21707	0	0	0	0	0	0	0	0	0	1.57063	0	0	0	2.35175	0	0	0	0
1700029J11Rik	0	0	0	0	0	0	0	0	0	0	0	40.2759	0	0	0	0	0	0	0	0	0	0	0	0	0	0	0	0	0	0	0	0	0	0	0	0	0	0	0	0	0	11.3293	0	0	0	0	0	0	0
1700029M20Rik	0	0	0	0	0	0	0	0	0	0	0	0	0	0	0	0	0	0	0	0	0	0	0	0	0	0	0	0	3.13777	0	0	0	0	0	0	0	0	0	0	0	0	0	0	0	0	0	0	0	0
1700029N11Rik	0	0	0	0	0	0	0	0	0	0	0	0	0	0	0	0	0	0	0	0	0	0	0	0	0	0	0	0	0	0	0	0	0	0	0	0	0	0	0	0	0	0	0	0	0	0	0	0	0
1700029P11Rik	2.36108	0	0	0	0	0	0	0	0	0	0	0	0	0	0	0	0	0	0	0	0	0	0	0	0	0	0	0	0	0	0	0	0	0	0	0	0	0	0	0	0	0	0	0	0	0	0	0	0
1700030A11Rik	0	0	0	0	0	0	0	0	0	0	0	0	0	0	0	0	0	0	0	0	0	0	0	0	0	0	0	0	0	0	0	0	0	0	0	0	0	0	0	0	0	0	0	0	0	0	0	0	0
1700030C10Rik	0	0	0	0	0	2.99655	0	0	0	0	0	0	0	0	0	0	0	0	0	0	0	0	0	0	0	0	0	0	0	0	0	0	0	0	0	0	0	0	0	0	0	0	0	0	0	0	0	0	0
1700030F04Rik	0	0	0	0	0	0	0	0	0	0	0	0	0	0	0	0	0	0	0	0	0	0	0	0	0	0	0	0	0	0	0	0	0	0	0	0	0	0	0	0	0	0	0	0	0	0	0	0	0
1700030F18Rik	0	0	0	0	0	0	0	0	0	0	0	0	0	0	0	0	0	0	0	0	0	0	0	0	0	0	0	0	0	0	0	0	0	0	0	0	0	0	0	0	0	0	0	0	0	0	0	0	0
1700030J22Rik	0	0	0	0	0	0	0	0	0	0	0	0	0	0	0	0	0	0	3.08123	0	0	0	0	0	0	0	0	0	2.29186	0	0	0	0	0	0	0	0	0	0	0	0	0	0	0	0	0	0	0	0
1700030K09Rik	10.3259	2.74414	0	0	0	0	0	0	0	0	0	0	0	6.57556	0	0	0	0	0	0	0	15.2035	0	0	0	0	3.08668	9.78837	7.20626	6.529	0	0	0	0	0	0	0	0	0	0	0	0	8.27928	0	6.52839	0	0	0	0
1700030L20Rik	0	1.05703	0	0	10.0697	0	0	0	0	0	0	0	0	0	0	0	0	0	0	0	0	0	0	0	0	0	0	0	0	0	0	0	0	0	0	0	0	0	0	0	0	0	0	0	0	0	0	0	0
1700030M09Rik	0	0	0	0	0	0	0	0	0	0	0	0	0	0	0	0	0	0	0	0	0	0	0	0	0	0	0	0	0	0	0	0	0	0	0	0	0	0	0	0	0	0	0	0	0	0	0	0	0
1700030N03Rik	0	0	0	0	0	0	0	0	0	0	0	0	0	0	0	0	0	0	0	0	0	0	0	0	0	0	0	0	0	0	0	0	0	0	0	0	0	0	0	0	0	0	0	0	0	0	0	0	0
1700030O20Rik	0	0	0	0	0	0	0	0	0	0	0	0	0	0	0	0	0	0	0	0	0	0	0	0	0	0	0	0	0	0	0	0	0	0	0	0	0	0	0	0	0	0	0	0	0	0	0	0	0
1700031A10Rik	0	0	0	0	0	0	0	0	0	0	0	0	0	0	0	0	0	0	0	0	0	0	0	0	0	0	0	0	0	0	0	0	0	0	0	0	0	0	0	0	0	0	0	0	0	0	0	0	0
1700031F05Rik	0	0	0	0	0	0	0	0	0	0	0	0	0	0	0	0	0	0	0	0	0	0	0	0	0	0	0	0	0	0	0	0	0	0	0	0	0	0	0	0	0	0	0	0	0	0	0	0	0
1700031M16Rik	0	0	0	0	0	0	0	0	0	0	0	0	0	0	0	0	0	0	0	0	0	0	0	0	0	0	0	0	0	0	0	0	0	0	0	0	0	0	0	0	0	0	0	0	0	0	0	0	0
1700031P21Rik	0	0	0	0	0	0	0	0	0	0	0	0	0	0	0	0	0	0	0	0	0	0	0	0	0	0	0	0	0	0	0	0	0	0	0	0	0	0	0	0	0	0	0	0	0	0	0	0	0
1700034E13Rik	0	0	0	0	0	0	0	0	0	0	0	0	0	0	0	0	0	0	0	0	0	0	0	0	0	0	0	0	0	0	0	0	0	0	0	0	0	0	0	0	0	0	0	0	0	0	0	0	0
1700034F02Rik	0	0.348135	0	0	0	0	0	0	0	0	0	0	0	0	0	0	0	0	0	0	20.4184	0	0	0	0	0	0	0	0	0	0	0	0	0	0	0	0	1.3414	0	0	0	0	0	0	0	0	0	0	0
1700034G24Rik	0	0	0	0	0	0	0	0	0	0	0	0	0	0	0	0	0	0	0	0	0	0	0	0	0	0	0	0	0	0	0	0	0	0	0	0	0	0	0	0	0	0	0	0	0	0	0	0	0
1700034H14Rik	107.536	0.759001	0	0	0	47.6484	0	0	91.3724	2.34344	0	0	57.8242	85.8884	25.774	19.2208	0	29.1822	0	11.2216	0	40.3047	315.046	53.7248	77.434	0	33.092	8.99942	16.2536	82.8602	14.5278	0	47.8269	12.463	0	121.554	39.1283	73.1258	11.4366	0	0	6.23668	0	0	40.178	73.8574	0	68.5767	0
1700034H15Rik	0	0	0	0	0	0	0	0	0	0	0	0	0	0	0	0	0	0	0	0	0	0	0	0	0	0	0	0	0	0	0	0	0	0.681803	0.811691	1.45542	0	0	0.665504	0	0	0.729503	0	0	0	0.51372	0	0	0
1700034I23Rik	0	0	0	0	0	0	0	0	0	0	0	0	0	0	0	0	0	0	0	0	0	0	0	0	0	0	0	0	0	0	0	0	0	0	0	0	0	0	0	0	0	0	0	0	0	0	0	0	0
1700034J05Rik	0	0	0	0	0	0	0	0	0	0	0	0	3.99534	0	0	0	9.64099	0	0	0	0	0	0	0	0	0	0	0	0	0	0	0	0	0	0	0	0	0	0	0	0	0	0	0	0	0	0	0	0
1700034K08Rik	0	0	0	0	0	0	0	0	0	0	0	0	0	0	0	0	0	0	0	0	0	0	0	0	0	0	0	0	0	0	0	0	0	0	0	0	0	0	0	0	0	0	0	0	0	0	0	0	0
1700034O15Rik	0	0	0	0	0	0	0	0	0	0	0	0	0	0	0	0	0	0	0	0	0	0	0	0	0	0	0	0	0	0	0	0	0	0	0	0	0	0	0	0	0	0	0	0	0	0	0	0	0
1700034P13Rik	0	0	0	0	0	0	0	0	0	0	0	0	0	0	0	0	0	0	12.7499	0	0	0	0	0	7.9685	0	0	0	4.02887	58.3945	0	0	0	0	0	12.4017	0	0	0	0	0	0	0	0	0	0	0	0	0
1700036G14Rik	0	0	0	0	0	0	0	0	0	0	0	0	0	0	0	0	0	0	0	0	0	0	0	0	0	0	0	0	0	0	0	0	0	0	0	0	0	0	0	0	0	0	0	0	0	0	0	0	0
1700037C18Rik	0	0	0	0	0	0	0	0	0	0	0	0	6.31052	0	0	0	0	0	0	0	0	0	0	0	0	0	0	0	0	0	0	0	0	0	0	0	0	0	0	0	0	0	0	0	0	0	0	0	0
1700037H04Rik	0	2.5139	0	0	0	136.205	18.7997	31.1648	138.65	87.7162	19.2461	0	73.3565	63.5689	87.5108	121.701	13.6808	4.17994	34.0815	4.67491	0	23.7162	0	0	73.5933	150.411	141.1	0	31.9415	17.5432	0	182.574	6.59131	0	6.96371	78.3837	0	73.4539	0	106.28	33.2424	6.31402	53.0653	0	21.1375	8.13831	9.70241	4.24852	82.6339
1700039E15Rik	0	0	0	0	0	0	0	0	0	0	0	0	0	0	0	0	0	0	0	0	0	0	0	0	0	0	0	0	0	0	0	0	0	0	0	0	0	0	0	0	0	0	0	0	0	0	0	0	0
1700039E22Rik	0	0	0	0	0	0	0	0	0	0	0	0	0	0	0	0	0	0	0	0	0	0	0	0	0	0	0	0	0	0	0	0	0	0	0	0	0	0	0	0	0	0	0	0	0	0	0	0	0
1700040I03Rik	0	0	0	0	93.293	0	31.7121	0	0	21.49	0	0	0	0	0	0	0	0	0	26.6195	0	53.1672	0	39.4015	82.3518	0	0	0	70.498	26.7632	0	18.4828	6.57939	10.3886	119.936	18.4194	62.515	27.5616	0	0	57.4969	24.1485	0	38.2053	71.4191	84.2227	0	0	0
1700040L02Rik	0	0	0	0	0	0	0	0	0	0	0	4.02572	0	0	0	0	0	0	0	0	0	0	0	0	0	0	0	0	0	0	0	0	0	0	0	0	0	0	0	0	0	0	0	0	0	0	0	0	0
1700040N02Rik	0	0	0	0	0	0	0	0	0	0	0	0	0	0	0	0	0	0	0	0	0	0	0	0	0	0	0	0	0	0	0	0	0	0	0	0	0	0	0	0	0	0	0	0	0	0	0	0	0
1700041C23Rik	0	0	0	0	0	0	0	0	0	0	0	0	0	0	0	0	0	0	0	0	0	0	0	0	0	0	0	0	0	0	0	0	0	0	0	0	0	0	0	0	0	0	0	0	0	0	0	0	0
1700041M19Rik	0	0	0	0	0	0	0	0	0	0	0	0	0	0	0	0	0	0	0	0	0	0	0	0	0	0	0	0	0	0	0	0	0	0	0	0	0	0	0	0	0	0	0	0	0	0	0	0	0
1700042B14Rik	0	0	0	0	0	0	0	0	0	0	0	0	0	0	0	0	0	0	0	0	0	0	0	0	0	0	0	0	0	0	0	0	0	0	0	0	0	0	0	0	0	0	0	0	0	0	0	0	0
1700042G07Rik	0	0	0	0	0	0	0	0	0	0	0	0	0	0	0	0	0	0	0	0	0	0	0	0	0	0	0	0	0	0	0	0	0	0	0	0	0	0	0	0	0	0	0	0	0	0	0	0	0
1700042G15Rik	0	0	0	0	0	0	0	0	0	0	0	0	0	0	0	0	0	0	0	0	0	0	0	0	0	0	0	0	0	0	3.27541	23.7474	0	0	0	0	0	0	0	0	0	0	0	0	0	0	0	0	0
1700042O10Rik	0	0	0	0	0	0	0	0	0	0	0	0	0	0	15.6412	0	0	0	0	0	0	0	0	0	0	0	0	0	0	0	0	0	0	0	0	0	0	0	0	0	0	0	0	0	11.2422	0	0	0	0
1700044C05Rik	0	0	0	0	0	0	0	0	0	0	0	0	0	0	0	0	0	0	0	0	0	0	0	0	0	0	0	0	0	0	0	0	0	0	0	0	0	0	0	0	0	0	0	0	0	0	0	0	0
1700044K03Rik	0	0	0	0	0	0	0	0	0	0	0	0	0	0	0	0	0	0	0	0	0	0	0	0	0	0	0	0	0	0	0	0	0	0	0	0	0	0	0	0	0	0	0	0	0	0	0	0	0
1700045H11Rik	0	0	0	0	0	0	0	0	0	0	0	0	0	0	0	0	0	0	0	0	0	0	0	0	0	0	0	0	0	0	0	0	0	0	0	0	0	0	0	0	0	0	0	0	0	0	0	0	0
1700045I19Rik	0	0	0	0	0	0	0	0	0	0	0	0	0	0	0	0	0	0	0	0	0	0	0	0	0	0	0	0	0	0	0	0	0	0	0	0	0	0	0	0	0	0	0	0	0	0	0	0	0
1700046C09Rik	0	0	0	0	0	0	0	0	0	0	0	0	0	0	0	0	0	0	0	0	0	0	0	0	0	0	0	0	0	0	0	0	0	0	0	0	0	0	0	0	0	0	0	0	0	0	0	0	0
1700047G03Rik	0	0	0	0	0	0	0	0	0	0	0	0	0	0	0	0	0	26.5027	0	0	0	0	0	0	0	0	0	0	0	0	0	0	0	0	0	0	0	0	0	0	0	0	0	0	0	0	0	0	0
1700047I17Rik2	0	0	0	0	0	0	0	0	0	0	0	0	0	0	0	0	0	0	0	0	0	0	0	0	0	0	1.02714	0	0	0	0	0	0	0	0	0	0	0	0	0	0	0	0	0	0	0	0	0	0
1700047L14Rik	0	0	0	0	0	0	0	0	0	0	0	0	0	0	0	0	0	0	0	0	0	0	0	0	0	0	0	0	0	0	0	0	0	0	0	0	0	0	0	0	0	0	0	0	0	0	0	0	0
1700047M11Rik	0	0	0	0	0	0	0	0	0	0	0	0	0	0	0	0	0	0	0	0	0	0	0	0	0	0	0	0	0	0	0	0	0	0	0	0	0	0	0	0	0	0	0	0	0	0	0	0	0
1700048M11Rik	0	0	0	0	0	0	0	0	0	0	0	0	0	0	0	0	0	0	0	0	0	0	0	0	0	0	0	0	0	0	0	0	0	0	0	0	0	0	0	0	0	0	0	0	0	0	0	0	0
1700048O20Rik	0	0	0	0	0	0	0	0	0	0	0	0	0	0	0	0	0	0	0	0	0	0	0	0	0	0	3.69827	0	0	0	0	0	0	0	0	0	0	0	0	2.73481	0	0	0	0	0	0	0	0	0
1700049E15Rik	0	0	0	0	0	0	0	0	0	0	0	0	0	0	0	0	0	0	0	0	0	0	0	0	0	0	0	0	0	0	0	0	0	0	0	0	0	0	0	0	0	0	0	0	0	0	0	0	0
1700049E22Rik	0	0	0	0	0	0	0	0	0	0	0	0	0	0	0	0	0	0	0	0	0	0	0	0	0	0	0	0	0	0	0	0	0	0	0	0	0	0	0	0	0	0	0	0	0	0	0	0	0
1700049G17Rik	0	0	0	0	0	0	0.396103	0.621528	0	0	0	0	0	0	0	0	0	0	0	0	0	0	0	0	32.4429	0	0	17.7923	2.52811	1.29699	2.04416	0.391528	0	7.5178	0.759044	0	16.1696	0	0	0	16.2884	0.31844	0	0	0.73892	0	0	0	55.2112
1700049L16Rik	0	0	0	0	0	0	0	0	0	0	0	0	0	0	0	0	0	0	0	0	0	0	0	0	0	0	0	0	0	0	0	0	0	0	0	0	0	0	0	0	0	0	0	0	0	0	0	0	0
1700051A21Rik	0	0	0	0	0	0	0	0	0	0	0	0	0	0	0	0	0	0	0	0	0	0	0	0	0	0	0	0	0	0	0	0	0	0	0	0	0	0	0	0	0	0	0	0	0	0	0	0	0
1700052I22Rik	0	0	0	0	0	0	0	0	0	0	0	0	0	0	0	0	0	0	0	0	0	0	0	0	0	0	0	0	0	0	0	0	0	0	0	0	0	0	0	0	0	0	0	0	0	0	0	0	0
1700052K11Rik	0	0	3.71887	0	0	0	0	0	0	0	0	0	0	0	0	0	0	0	0	0	0	9.9795	0	0	0	0	0	0	0	0	0	0	0	0	0	0	0	0	1.90741	0	0	0	0	0	8.4355	0	0	0	15.4314
1700052N19Rik	0	0.744273	0	0	0	0	1.93976	0	5.01704	14.2801	0	0	0	27.6178	16.7433	4.13818	0	0	8.19063	0	0	0	0	20.3162	7.37669	0	16.0082	0	4.02848	5.63493	28.3193	21.7714	5.52965	23.0391	0	34.9143	44.4548	28.9937	0	0	11.96	3.20896	17.3004	8.97924	25.7806	0	1.67519	0	1.31254
1700054A03Rik	0	0	0	0	0	0	0	0	0	0	0	0	0	0	0	0	0	0	0	0	0	0	0	0	0	0	0	0	0	0	0	0	0	0	0	0	0	0	0	0	0	0	0	0	0	0	0	0	0
1700054K19Rik	0	0	0	0	0	0	0	0	0	0	0	0	0	0	0	0	0	0	0	0	0	0	0	0	0	0	0	0	0	0	0	0	0	0	0	0	0	0	0	0	0	0	0	0	0	0	0	0	0
1700054M17Rik	0	0	0	0	0	0	0	0	0	0	0	0	0	0	0	0	0	0	0	0	0	0	0	0	0	0	0	0	0	0	0	0	0	0	0	0	0	0	0	0	0	0	0	0	0	0	0	0	0
1700054N08Rik	0	58.0729	0	0	0	0	0	0	0	3.29777	0	0	0	0	11.3171	2.96364	0	0	0	0	0	0	0	0	0	0	0	0	0	0	3.33129	0	0	0	0	0	0	0	0	0	0	39.3737	0	0	2.78371	0	0	0	0
1700054O13Rik	0	0	0	0	0	0	0	0	0	0	0	0	0	0	0	0	0	0	0	0	0	0	0	0	0	0	0	0	0	0	0	0	0	0	0	0	0	0	0	0	0	0	0	0	0	0	0	0	0
1700055C04Rik	0	0	0	0	0	0	0	0	0	0	0	0	0	0	0	0	0	0	0	0	0	0	0	0	0	0	0	0	0	0	0	0	0	0	0	0	0	0	0	0	0	0	0	0	0	0	0	0	0
1700055N04Rik	0	0	0	0	0	0	0	0	0	0	0	0	0	0	0	0	0	0	0	0	0	0	0	0	0	0	0	0	1.78821	0	0	0	0	0	0	0	0	0	0	0	0	0	0	0	0	0	0	0	0
1700056E22Rik	0	0	0	0	0	0	0	0	0	0	0	0	0	0	0	0	0	0	0	0	0	0	0	0	0	0	0	0	0	0	0	0	0	0	0	0	0	0	0	0	0	0	0	0	0	0	0	0	11.7195
1700057G04Rik	0	0	0	0	0	0	0	0	0	0	0	0	0	0	0	0	0	0	0	0	0	0	0	0	0	0	0	0	0	0	0	0	0	0	0	0	0	0	0	0	0	0	0	0	0	0	0	0	0
1700057H15Rik	0	0	0	0	0	0	0	0	0	0	0	0	0	0	0	0	0	0	0	0	0	0	0	0	0	0	0	0	0	0	0	0	0	0	0	0	0	0	0	0	0	0	0	0	0	0	0	0	0
1700057K13Rik	0	0	0	0	0	0	0	0	0	0	0	0	0	0	0	0	0	0	0	0	0	0	0	0	0	0	0	0	0	0	0	0	0	0	0	0	0	0	0	0	0	0	0	0	0	0	0	0	0
1700058G18Rik	0	0	0	0	0	0	0	0	0	0	0	0	0	0	0	0	0	0	0	0	0	0	0	0	0	0	0	0	0	0	0	0	0	0	0	0	0	0	0	0	0	0	0	0	0	0	0	0	0
1700060C16Rik	0	0	0	23.9903	0	0	0	0	0	0	0	0	0	0	0	0	0	0	0	0	0	0	0	0	0	0	0	0	0	0	0	0	0	0	0	0	0	0	0	0	0	0	0	0	0	0	0	0	0
1700060C20Rik	0	0	0	0	0	0	0	0	0	0	0	0	0	0	0	0	0	0	0	0	54.783	0	0	0	0	0	0	0	0	0	0	0	0	0	0	0	0	0	0	0	0	0	0	0	0	0	0	0	0
1700061F12Rik	0	0	0	0	0	0	0	0	0	0	0	0	0	0	0	0	0	0	0	0	0	0	0	0	0	0	0	0	0	0	0	0	0	0	0	0	0	0	0	0	0	0	0	0	0	0	0	0	0
1700061G19Rik	0	0	0	0	0	0	0	0	0	0	0	0	0	0	0	0	0	0	0	0	0	0	0	0	39.7751	0	0	0	0	0	0	4.6335	0	7.84556	0	0	0	0	0	0	0	0	0	0	0	0	0	0	0
1700061I17Rik	0	1.2384	0	0	0	0	0	0	0	0	0	0	0	4.50661	0	0	0	0	0	0	0	0	0	0	0	0	0	0	0	0	0	0	0	0	17.6055	0	0	0	0	0	0	0	0	9.7909	0	0	0	0	11.7211
1700061J05Rik	0	0	0	0	0	0	0	0	0	0	0	0	0	0	0	0	0	0	0	0	0	0	0	0	0	0	0	0	0	0	0	0	0	0	0	0	0	0	0	0	0	0	0	0	0	0	0	0	0
1700063A18Rik	0	0	0	0	0	0	0	0	0	0	0	0	0	0	0	0	0	0	0	0	0	0	0	0	0	0	0	0	0	0	0	0	0	0	0	0	0	0	0	0	0	0	0	0	0	0	0	0	0
1700063D05Rik	0	2.01119	0	0	101.093	0	0	0	0	0	0	0	0	0	0	0	0	0	0	0	0	0	55.2669	0	0	0	0	0	0	0	12.8549	0	9.95135	0	0	0	0	8.25547	0	0	0	0	0	0	0	6.35896	0	0	0
1700063O14Rik	0	0	0	0	0	0	0	0	0	0	0	0	0	0	0	0	0	0	0	0	0	0	0	0	0	0	0	0	0	0	0	0	0	0	0	0	0	0	0	0	0	0	0	0	0	0	0	0	0
1700064J06Rik	0	0	0	0	0	0	0	0	0	0	0	0	0	0	0	0	0	0	0	0	0	0	0	0	0	0	0	0	0	0	0	0	0	0	0	0	0	0	0	0	0	0	0	0	0	0	0	0	0
1700064M15Rik	0	0	0	0	0	0	0	0	0	0	0	0	0	0	0	0	0	0	0	0	0	0	0	0	0	0	0	0	0	0	0	0	0	0	0	0	0	0	0	0	0	0	0	0	0	0	0	0	0
1700065D16Rik	0	0	0	0	0	0	0	0	0	0	0	0	0	0	0	0	0	0	0	0	0	0	0	0	0	0	0	0	0	0	0	0	0	0	0	0	0	0	0	0	1.49082	0	0	0	0	0	0	0	0
1700065I16Rik	0	0	0	0	0	0	0	0	0	0	0	0	0	0	0	0	0	0	0	0	0	0	0	0	0	0	0	0	0	0	0	0	0	0	0	0	0	0	0	0	0	0	0	0	0	0	0	0	0
1700065I17Rik	0	0	0	0	0	0	0	0	0	0	0	0	0	0	0	0	0	0	0	0	0	0	0	0	0	0	0	0	0	0	0	0	0	0	0	0	0	0	0	0	0	0	0	0	0	0	0	0	0
1700065J11Rik	0	0	0	0	0	0	0	0	0	0	0	0	0	0	0	0	0	0	0	0	0	0	0	0	0	0	0	0	0	0	0	0	0	0	0	0	0	0	0	0	0	0	0	0	0	0	0	0	0
1700065J18Rik	0	0	0	0	0	0	0	0	0	0	0	0	0	0	0	0	0	0	0	0	0	0	0	0	0	0	0	0	0	0	0	0	0	0	0	0	0	0	0	0	0	0	0	0	0	0	0	0	0
1700065O20Rik	0	0	0	0	0	0	0	0	0	0	0	0	0	0	0	0	0	0	0	0	0	0	0	0	0	0	0	0	0	0	0	0	0	0	0	0	0	0	0	0	0	0	0	0	0	0	0	0	0
1700066B17Rik	0	0	0	0	0	0	0	0	0	0	0	0	0	0	0	0	0	0	0	0	0	0	0	0	0	0	0	0	0	0	0	0	0	0	0	0	0	0	0	0	0	0	0	0	0	0	0	0	0
1700066B19Rik	0	0	0	0	0	0	0	0	0	0	0	0	0	0	0	0	0	0	0	0	0	0	0	0	0	0	0	0	0	0	0	0	0	0	0	0	0	0	0	0	0	0	0	0	0	0	0	0	0
1700066J24Rik	0	0	0	0	0	0	0	0	0	0	0	0	0	10.0569	0	0	0	0	0	0	0	0	0	0	0	0	0	0	0	0	0	0	0	0	0	0	0	0	0	0	0	0	0	0	0	0	0	0	0
1700066M21Rik	0	0	3.54045	0	0	0	2.94356	0	0	0	0	2.07905	5.57146	0	0	14.3296	0	0	4.65237	0	0	8.77723	0	0	0	0	1.37704	0	3.04832	2.99213	0	0	0	0	0	0	9.91043	0	0	0	80.0928	5.04928	1.54058	0	12.0539	11.7624	5.41297	0	26.2904
1700066N21Rik	0	0	0	0	0	0	0	0	0	0	0	0	0	0	0	0	0	0	0	0	0	0	0	0	0	0	0	0	0	0	0	0	0	0	0	0	0	0	0	0	0	0	0	0	0	0	0	0	0
1700066O22Rik	0	0	0	0	0	0	0	0	0	0	0	0	0	0	0	0	0	0	0	0	0	0	0	0	0	0	0	0	0	0	0	0	0	0	0	0	0	0	0	0	0	0	0	0	0	0	0	0	0
1700067G17Rik	0	0	0	0	0	0	0	0	0	0	0	0	0	0	0	0	0	0	0	0	0	0	0	0	0	0	0	0	0	0	0	0	0	0	0	0	0	0	0	0	0	0	0	0	0	0	0	0	0
1700067K01Rik	0	0	0	0	0	0	0	0	0	0	0	0	0	0	0	0	0	0	0	0	0	0	0	0	0	0	0	0	0	40.3242	0	0	0	0	0	0	0	0	0	0	0	0	0	0	0	0	0	0	0
1700067P10Rik	0	0	0	0	0	0	0	0	0	0	0	0	0	0	0	0	0	0	0	0	0	0	0	0	0	0	0	0	0	0	0	0	0	0	0	0	0	0	0	0	0	0	0	0	0	0	0	0	0
1700069L16Rik	0	0	0	0	0	0	0	0	0	0	0	0	0	0	0	0	0	0	0	0	0	0	0	0	0	0	0	0	0	0	0	0	0	0	0	0	0	0	0	0	0	0	0	0	0	0	0	0	0
1700069P05Rik	0	0	0	0	0	0	0	0	0	0	0	0	0	0	0	0	0	0	0	0	0	0	0	0	0	0	0	0	0	0	0	0	0	0	0	0	0	0	0	0	0	0	0	0	0	0	0	0	0
1700071K01Rik	0	0	0	0	0	0	0	0	0	0	0	0	0	0	0	0	0	0	0	0	0	0	0	0	0	0	0	0	0	0	0	0	0	0	0	0	0	0	0	0	0	0	43.6824	0	0	0	0	0	0
1700071M16Rik	0	0	0	0	0	0	0	0	0	0	0	0	0	0	0	0	0	0	0	0	0	0	0	0	0	0	0	0	0	0	0	0	0	0	0	0	0	0	0	0	0	0	0	0	0	0	0	0	0
1700072B07Rik	0	0	0	0	0	0	0	0	0	0	0	0	0	0	0	0	0	0	0	0	0	0	0	0	0	0	0	0	0	0	0	0	0	0	0	0	0	0	0	0	0	0	0	0	0	0	0	0	0
1700072O05Rik	0	0	0	0	0	0	0	0	0	0	0	0	0	0	0	0	0	0	0	0	0	0	0	0	0	0	0	0	0	0	0	0	0	0	0	0	0	0	0	0	0	0	0	0	0	0	0	0	0
1700073E17Rik	0	0	0	0	0	0	0	0	0	0	0	0	0	0	0	0	0	0	0	0	0	0	0	0	0	0	0	0	0	0	0	0	0	0	0	0	0	0	0	0	0	0	0	0	0	0	0	0	0
1700074H08Rik	0	0	0	0	0	0	0	0	0	0	0	0	0	0	0	0	0	0	0	0	0	0	0	0	0	0	0	0	0	0	0	0	0	0	0	0	0	0	0	0	0	0	0	0	0	0	0	0	0
1700074P13Rik	0	0	0	0	0	0	0	0	0	0	0	0	0	0	0	0	0	0	0	0	0	0	0	0	0	0	0	0	0	0	0	0	0	0	0	0	0	0	0	0	0	0	0	0	0	0	0	0	0
1700080E11Rik	0	0	0	0	0	0	0	0	0	0	0	0	0	0	0	0	0	0	0	0	0	0	0	0	0	0	0	0	0	0	0	0	0	0	0	0	0	0	0	0	0	0	0	0	0	0	0	0	0
1700080N15Rik	0	0	0	0	0	0	0	0	0	0	0	0	0	0	0	0	0	0	0	0	0	0	0	0	0	0	0	0	0	0	0	0	0	0	0	0	0	0	0	0	0	0	0	0	0	0	0	0	0
1700080O16Rik	0	0	0	0	0	0	0	0	0	0	0	0	0	0	0	0	0	0	0	0	0	0	0	0	0	0	0	0	0	0	0	0	0	0	0	0	0	0	0	0	0	0	0	0	0	0	0	0	0
1700081H04Rik	0	0	0	0	0	0	0	0	0	0	0	0	0	0	0	0	0	0	0	0	0	0	0	0	0	0	0	0	0	0	0	0	0	0	0	0	0	0	0	0	0	0	0	0	0	0	0	0	0
1700081H22Rik	0	0	0	0	0	0	0	0	0	0	0	0	0	0	0	0	0	0	0	0	0	0	0	0	0	0	0	0	0	0	0	0	0	0	0	0	0	0	0	0	0	0	0	0	0	0	0	0	0
1700081L11Rik	5.59698	1.60071	0	0	0	3.39247	0	2.61701	2.05014	0	0	4.97388	0	20.5953	1.55916	3.53779	4.44086	18.0101	3.35835	5.16647	6.35037	7.41525	0	3.77044	0	2.12244	2.24158	7.9971	9.23833	18.8602	1.99918	0	16.2107	4.56957	9.02224	8.52583	1.35693	0	13.1153	2.62974	22.0137	7.85051	10.3824	0.93897	14.2806	3.71165	22.4392	8.05712	0.538266
1700084C01Rik	0	0	0	0	0	0	0	0	0	0	0	0	0	0	0	0	0	0	0	0	0	0	0	0	0	0	0	0	0	0	0	0	0	0	0	0	0	0	0	0	0	0	0	0	0	0	0	0	0
1700084E18Rik	0	0	0	0	0	0	0	0	0	0	0	0	0	0	0	0	0	0	0	0	0	0	0	0	0	0	42.5196	0	0	0	0	0	0	0	0	0	0	0	0	0	0	0	0	0	0	0	0	0	0
1700084F23Rik	0	0	0	0	0	0	0	0	0	0	0	0	0	0	0	0	0	0	0	0	0	0	0	0	0	0	0	0	0	0	0	0	0	0	0	0	0	0	0	0	0	0	0	0	0	0	0	0	0
1700084J12Rik	0	2.60814	0	0	0	0	0	0	0	0	0	0	0	0	0	0	0	0	0	0	0	0	0	0	0	0	0	0	0	0	0	0	0	0	0	0	0	0	0	0	0	0	0	0	0	0	0	0	0
1700085B03Rik	0	0	0	0	0	0	0	0	0	0	0	0	0	0	0	0	0	0	0	0	0	0	0	0	0	0	0	0	0	0	0	0	0	0	0	0	0	0	0	0	0	0	0	0	0	0	0	0	0
1700085C21Rik	0	0	0	0	0	0	0	0	0	0	0	0	0	0	0	0	0	0	0	0	0	0	0	0	0	0	0	0	0	0	0	0	0	0	0	0	0	0	0	0	0	0	0	0	0	0	0	0	0
1700086L19Rik	0	0	0	0	0	0	0	0	0	0	0	0	0	0	0	0	0	0	0	0	0	0	0	0	0	0	0	0	0	0	0	0	0	0	0	0	0	0	0	0	0	0	0	0	0	0	0	0	0
1700086O06Rik	0	0	0	0	0	0	0	5.75034	0	0	5.35406	0	0	0	0	0	0	0	10.5994	0	0	3.01164	0	0	0	0	0	3.9683	0	0	0	4.90032	0	0	0	0	0	0	5.91059	4.27116	6.53314	10.8306	0	20.0558	0	0	0	0	0
1700088E04Rik	0	0	0	0	0	0	0	0	0	0	0	10.3752	0	0	0	29.989	0	3.84498	0	0	0	9.5163	0	0	0	0	0	4.00079	3.2715	0	0	0	5.67068	9.03554	0	0	0	0	0	6.91173	0	0	22.0738	0	9.85563	0	34.9592	7.84892	0
1700090G07Rik	0	0	0	0	0	0	0	0	0	0	0	0	0	0	0	0	0	0	0	0	0	0	0	0	0	0	0	0	0	0	0	0	0	0	0	0	0	0	0	0	0	0	0	0	0	0	0	0	0
1700091E21Rik	0	0	0	0	0	0	0	0	0	0	0	0	0	0	0	0	0	0	0	0	0	0	0	0	0	0	0	0	0	0	0	0	0	0	0	0	0	0	0	0	0	0	0	0	0	0	0	0	0
1700092C02Rik	0	0	0	0	0	0	0	0	0	0	0	0	0	0	0	0	0	0	0	0	0	0	0	0	0	0	0	0	0	0	0	0	0	0	0	0	0	0	0	0	0	0	0	0	0	0	0	0	0
1700092C10Rik	0	0	0	0	0	0	0	0	0	0	0	0	0	0	0	0	0	0	0	0	0	0	0	0	0	0	0	0	0	0	0	0	0	0	0	0	0	0	0	0	0	0	0	0	0	0	0	0	0
1700092E19Rik	0	0	0	0	0	0	0	0	0	0	0	0	0	0	0	0	0	0	0	0	0	0	0	0	0	0	0	0	0	0	0	0	0	0	0	0	0	0	0	0	0	0	0	0	0	0	0	0	0
1700092K14Rik	0	0	0	0	0	0	0	0	0	0	0	0	0	0	0	0	0	0	0	0	0	0	0	0	0	0	0	0	0	0	0	0	0	0	0	0	0	0	0	0	0	0	0	0	0	0	0	0	0
1700092M07Rik	0	0	0	0	0	0	0	0	0	0	0	0	0	0	0	0	0	0	0	0	0	0	0	0	0	0	0	0	0	0	0	0	0	0	0	0	0	0	0	0	0	0	0	0	0	0	0	0	0
1700093K21Rik	0	0	60.6329	0	77.106	0	0	0	0	0	0	10.6038	0	0	0	0	0	0	0	0	0	0	0	0	0	0	0	0	0	0	0	0	0	0	0	0	0	0	0	0	0	0	0	0	0	0	0	0	0
1700094D03Rik	0	0	0.803718	0	0	0	0	0	0.869207	0	11.8828	0	0	12.3127	0	0	1.09347	0.842586	27.4941	0	43.9637	0	0	0	3.86231	0	1.34568	1.56165	0	26.641	0	3.83853	0.968931	0	4.8726	6.42103	0	0	0.74742	0	3.61265	0.846523	0	4.69582	1.45113	0	0	0	2.02398
1700094J05Rik	0	0	4.06187	0	0	0	0	0	0	0	0	0	0	0	0	0	0	0	0	0	0	0	0	0	0	0	0	0	0	0	0	0	0	0	0	0	0	0	0	0	0	6.14768	0	0	0	0	0	0	0
1700094M24Rik	0	0	0	0	0	0	0	0	0	0	0	0	0	0	0	0	0	0	0	0	0	0	0	0	0	0	0	0	0	0	0	0	0	0	0	0	0	0	0	0	0	0	0	0	0	0	0	0	0
1700095A21Rik	0	0	0	0	0	0	0	0	0	0	0	0	0	0	0	0	0	0	0	0	0	0	0	0	0	0	0	0	0	0	0	0	0	0	0	0	0	0	0	0	0	0	0	0	0	0	0	0	0
1700095B10Rik	0	0	0	0	0	0	0	0	0	0	0	0	0	0	0	0	0	0	0	0	0	0	0	0	0	0	0	0	0	0	0	0	0	0	0	0	0	0	0	0	0	0	0	0	0	0	0	0	0
1700095B22Rik	0	0	0	0	0	0	0	0	0	0	0	0	0	0	0	0	0	0	0	0	0	0	0	0	0	0	0	0	0	0	0	0	0	0	0	0	0	0	0	0	0	0	0	0	0	0	0	0	0
1700096J18Rik	0	0	0	0	0	0	0	0	0	0	0	0	0	0	0	0	0	0	0	0	0	0	0	0	0	0	0	0	0	0	0	0	0	0	0	0	0	0	0	0	0	0	0	0	0	0	0	0	0
1700096K18Rik	0	0	0	0	0	0	0	0	0	0	0	0	0	0	0	0	0	0	0	0	0	0	0	0	0	0	0	0	0	9.06575	0	0	0	0	0	0	0	0	0	4.90315	0	0	0	0	0	1.87898	0	0	0
1700097N02Rik	0	0	0	0	0	0	0	0	0	0	0	0	0	0	0	0	0	0	0	0	0	0	0	0	0	0	0	0	0	0	0	0	0	0	0	0	0	0	0	0	0	0	0	0	0	0	0	0	0
1700100L14Rik	0	0	0	0	0	0	0	0	0	0	0	0	0	0	0	0	0	0	0	0	0	0	0	0	0	0	0	0	0	0	0	0	0	0	0	0	0	0	0	0	0	0	0	0	0	0	0	0	0
1700101E01Rik	0	0	0	0	0	0	0	0	0	0	0	0	0	0	0	0	0	8.27504	0	0	0	49.3659	0	0	0	0	0	0	0	0	0	0	0	0	0	0	0	0	0	0	0	0	0	0	0	0	0	0	0
1700101I11Rik	0	0	0	0	0	0	0	0	0	0	0	0	0	0	0	0	0	0	15.7895	0	0	0	0	0	0	0	0	0	0	0	0	0	0	0	0	0	0	0	0	0	0	0	0	0	10.1326	0	0	0	0
1700101O22Rik	0	0	0	0	0	0	0	0	0	0	0	0	0	0	0	0	0	0	0	0	0	0	0	0	0	0	0	0	0	0	0	0	0	0	0	0	0	0	0	0	0	0	0	0	0	0	0	0	0
1700102H20Rik	0	0	0	0	0	0	0	0	0	0	0	0	0	0	0	0	0	0	0	0	0	0	0	0	0	0	34.0521	0	0	0	0	0	0	0	0	0	0	0	0	0	0	0	0	0	0	16.0052	0	19.0435	0
1700102P08Rik	0	0	0	0	0	0	0	0	0	0	0	0	0	0	0	0	0	0	0	0	0	0	0	0	0	0	0	0	0	0	0	0	0	0	0	0	0	0	0	0	0	0	0	0	0	0	0	0	0
1700104A03Rik	0	0	0	0	0	0	0	0	0	0	0	0	0	0	0	0	0	0	0	0	0	0	0	0	0	0	0	0	0	0	0	0	0	0	0	0	0	0	0	0	0	0	0	0	0	0	0	0	0
1700105P06Rik	0	22.9685	0	0	0	0	0	0	0	0	0	0	20.6725	0	0	0	0	0	0	0	0	0	0	0	0	0	0	0	0	0	0	0	0	0	0	0	0	0	0	0	0	0	0	0	0	0	0	0	0
1700106J16Rik	0	0	0	0	0	0	0	0	0	0	0	0	0	0	0	0	0	0	0	0	0	0	0	0	0	0	0	0	0	0	0	0	0	0	0	0	0	0	0	0	0	0	0	0	0	0	0	0	0
1700106N22Rik	0	0	0	0	0	4.07404	0	0	0	0	0	0	0	0	0	0	0	0	0	0	0	0	0	0	4.90908	37.6032	0	15.1	31.9514	0	0	0	0	0	31.6641	0	0	0	9.4202	0	0	0	21.1747	8.92182	13.3137	30.4648	16.5904	2.91337	127.245
1700108F19Rik	0	0	0	0	0	0	0	0	0	0	0	0	0	0	0	0	0	0	0	0	0	0	0	0	0	0	0	0	0	0	0	0	0	0	0	0	0	0	0	0	0	0	0	0	0	0	0	0	0
1700108J01Rik	0	0	0	0	0	0	0	0	0	0	0	0	0	0	0	0	0	0	0	0	0	0	0	0	0	0	0	0	0	0	0	0	0	0	0	0	0	0	0	0	0	0	0	0	0	0	0	0	0
1700108M19Rik	0	0	0	17.7917	0	0	0	0	0	0	0	0	0	0	0	0	0	0	0	0	0	0	0	0	0	0	0	0	0	0	0	0	0	0	0	0	0	0	0	0	0	0	0	0	0	0	0	0	0
1700109F18Rik	0	0	0	0	0	0	0	0	0	0	0	0	0	0	0	0	0	0	0	0	0	0	0	0	0	0	0	0	0	0	0	0	0	0	0	0	0	0	0	0	0	0	0	0	0	0	0	0	0
1700109G14Rik	0	0	0	0	0	0	0	0	0	0	0	0	0	0	0	0	0	0	0	0	0	0	0	0	0	0	0	0	0	0	0	0	0	0	0	0	0	0	0	0	0	0	0	0	0	0	0	0	0
1700109G15Rik	0	0	0	0	0	0	0	0	0	0	0	0	0	0	0	0	0	0	0	0	0	0	0	0	0	0	0	0	0	0	0	0	0	0	0	0	0	0	0	0	0	0	0	0	0	0	0	0	0
1700109H08Rik	3.1439	0	0	0	0	0	0	0	0	0	0	0	0	11.5051	0	0	0	0	0	0	0	0	0	0	0	0	0	0	0	0	0	0	0	0	0	0	0	0	0	8.574	0	0	0	0	0	0	0	0	0
1700109I08Rik	0	0	0	0	0	0	0	0	0	0	0	0	0	0	0	0	0	0	0	0	0	0	0	0	0	0	0	0	0	0	0	0	0	0	0	0	0	0	0	0	0	0	0	0	0	0	0	0	0
1700110C19Rik	0	0	0	0	0	0	0	0	0	0	0	0	0	0	0	0	0	0	0	0	0	0	0	0	0	0	0	0	0	0	0	0	0	0	0	0	0	0	0	0	0	0	0	0	0	0	0	0	0
1700110I01Rik	0	0	0	0	0	0	0	0	0	0	0	0	0	0	0	0	0	0	0	1.25832	0	0	0	0	0	0	0	0	0	0	0	0	0	0	0	0	0	0	0	0	0	0	0	0	0	0	0	0	0
1700110K17Rik	0	0	0	0	0	0	0	0	0	0	0	0	0	0	0	0	0	0	0	0	0	0	0	0	0	0	0	0	0	0	0	0	0	0	0	0	0	0	0	0	0	0	0	0	0	0	0	0	0
1700110M21Rik	0	0	0	0	0	0	0	0	0	0	0	0	0	0	0	0	0	0	0	0	0	0	0	0	0	0	0	0	0	0	0	0	0	0	0	0	0	0	0	0	0	0	0	0	2.9507	0	0	0	0
1700111N16Rik	0	0	0	0	0	0	0	0	0	0	0	0	0	0	0	0	0	0	0	0	0	0	0	0	0	0	0	0	0	0	0	0	0	0	0	0	0	0	0	0	0	0	0	0	0	0	0	0	0
1700112E06Rik	0	0	5.45136	0	0	0	0	0	0	0	0	0	6.81664	7.18491	0	0	15.2897	0	0	0	0	22.948	0	10.81	116.089	0	60.9392	0	4.84052	0	18.4533	0	0	35.9817	0	0	0	0	0	0	0	27.6053	0	0	0	0	83.9475	0	0
1700112H15Rik	0	0	0	0	0	0	0	0	0	0	0	0	0	0	0	0	0	0	0	0	0	0	0	0	0	0	0	0	0	0	0	0	0	0	0	0	0	0	0	0	0	0	0	0	0	0	0	0	0
1700113A16Rik	0	0	4.95812	0	0	12.8284	19.278	0	0	0	23.8962	129.552	12.9052	0	0	13.8272	0	0	0	0	48.8683	0	0	0	0	0	26.3589	0	0	36.7913	55.0074	36.1642	6.30722	5.1975	13.0493	33.5438	0	31.9824	5.41823	20.8528	0	5.71685	17.9198	0	0	0	0	19.1711	12.4681
1700113H08Rik	0	0	0	0	0	0	0	0	0	0	0	0	0	0	0	0	0	0	0	0	0	0	0	0	0	0	0	0	0	0	0	0	0	0	0	0	0	0	0	0	0	0	0	0	0	0	0	0	0
1700113I22Rik	26.7356	0	0	0	0	0	15.8228	0	12.2246	0	7.14645	0	20.4851	0	35.1318	0	51.2716	0	0	20.7804	0	0	0	35.2606	0	0	7.31335	0	11.0063	0	13.1314	10.1691	58.535	0	33.3847	9.78327	34.2805	13.4347	0	0	40.9487	0	0	0	0	31.2908	0	0	38.6648
1700119H24Rik	0	0	0	0	0	0	0	0	0	0	0	0	0	0	0	0	0	0	0	0	0	0	0	0	0	0	0	0	0	0	0	0	0	0	0	0	0	0	0	0	0	0	0	0	0	0	0	0	0
1700120C14Rik	0	0	0	62.3239	0	0	0	0	0	0	0	0	0	0	0	0	0	0	0	0	0	0	0	0	0	0	0	0	30.0132	0	0	0	0	27.1484	0	0	0	27.657	0	0	29.5302	0	0	0	37.0038	0	0	0	0
1700120E14Rik	0	0	0	0	0	0	0	0	0	0	0	0	0	0	0	0	0	0	0	0	0	0	0	0	0	0	0	0	0	0	0	0	0	0	0	0	0	0	0	0	0	0	0	0	0	0	0	0	0
1700120G07Rik	0	0	0	0	0	0	0	0	0	0	0	0	0	0	0	0	0	0	0	0	0	0	0	0	0	0	0	0	0	0	0	0	0	0	0	0	0	0	0	0	0	0	0	0	0	0	0	0	0
1700120K04Rik	0	0	0	0	0	0	0	0	0	0	0	0	0	0	0	0	0	0	0	0	0	0	0	0	0	0	0	0	0	0	0	0	0	0	0	0	0	0	0	0	0	0	0	0	0	0	0	0	0
1700121L16Rik	0	0	0	0	0	0	0	0	0	0	0	0	0	0	0	0	0	0	0	0	0	0	0	0	0	0	0	0	0	0	0	0	0	0	0	0	0	0	0	0	0	0	0	0	0	0	0	0	0
1700121N20Rik	0	0	0	0	0	0	0	0	0	0	0	0	0	0	0	0	0	0	0	0	0	0	0	0	0	0	0	0	0	0	0	0	0	0	0	0	0	0	0	0	0	0	0	0	0	0	0	0	0
1700122O11Rik	0	0	0	0	0	0	0	0	0	0	0	0	0	0	0	0	0	0	0	0	0	0	0	0	0	0	0	0	0	0	0	0	0	0	0	0	0	0	0	0	0	0	0	0	0	0	0	0	0
1700123I01Rik	0	0	0	0	0	0	0	0	0	0	0	0	0	0	0	0	0	0	0	0	0	0	0	0	0	0	0	0	0	0	0	0	0	0	0	0	0	0	0	0	0	0	0	0	0	0	0	0	0
1700123K08Rik	0	0	0	0	0	0	0	0	0	0	0	0	0	0	0	0	0	0	0	0	0	0	0	0	0	0	0	0	0	0	0	0	0	0	0	0	0	0	0	0	0	0	0	0	0	0	0	0	0
1700123L14Rik	0	0	0	0	0	0	0	0	0	0	0	0	0	0	0	0	0	0	0	0	0	0	0	0	0	0	0	0	0	0	0	0	0	0	0	0	0	0	0	0	0	0	0	0	0	0	0	0	0
1700123M08Rik	0	0	0	0	0	0	0	0	0	0	0	0	0	0	0	0	0	0	0	0	0	0	0	0	0	0	0	0	0	0	0	0	0	0	0	0	0	4.9589	0	0	0	0	0	0	6.78481	0	0	0	0
1700123O12Rik	0	0	0	0	0	0	0	0	0	0	0	0	0	0	0	0	0	0	0	0	0	0	0	0	0	0	0	0	0	0	0	0	0	0	0	0	0	0	0	0	0	0	0	0	0	0	0	0	0
1700123O20Rik	1.34754	43.8337	0	0	0	31.4403	153.933	55.7917	0	29.0462	36.6943	124.259	70.0528	0	0	133.096	73.9076	58.9681	15.3443	12.3539	14.821	20.118	0	3.00528	183.897	49.8244	36.4629	0	46.4131	47.8199	81.1425	15.3893	8.1449	43.413	4.16413	29.063	55.0499	41.0166	28.0717	9.28015	0	81.2173	12.4601	0	37.59	0	29.9485	72.3806	32.8708
1700123O21Rik	0	0	0	0	0	0	0	0	0	0	0	0	0	0	0	0	0	0	0	0	0	0	0	0	0	0	0	0	0	0	0	0	0	0	0	0	0	0	0	0	0	0	0	0	0	0	0	0	0
1700125D06Rik	0	0	0	0	0	0	0	0	0	0	0	0	0	0	0	0	0	0	0	0	0	0	0	0	14.732	0	0	0	0	0	0	0	0	0	0	0	0	0	0	0	0	0	0	0	0	0	0	0	0
1700125G02Rik	0	0	0	0	0	0	0	0	0	0	0	0	0	0	0	0	0	0	0	0	0	0	0	0	0	0	0	0	0	0	0	0	0	0	0	0	0	0	0	0	0	0	0	0	0	0	0	0	0
1700125G22Rik	0	0	0	0	0	0	0	0	0	0	0	0	0	0	0	0	0	0	0	0	0	0	0	0	0	0	0	0	0	0	0	0	0	0	0	0	0	0	0	0	0	0	0	0	0	0	0	0	0
1700125H03Rik	0	0	0	0	0	0	0	0	0	0	0	0	0	0	0	0	0	0	0	0	0	0	0	0	0	0	0	0	0	0	0	0	0	0	0	0	0	0	0	0	0	0	0	0	0	0	0	0	0
1700125H20Rik	0	0	0	0	0	0	0	0	0	0	0	0	0	0	0	0	0	0	0	0	0	0	0	0	0	0	0	0	0	0	0	0	0	0	0	0	0	0	0	0	0	0	0	0	0	0	0	0	0
1700126H18Rik	0	0	0	0	0	0	0	0	0	0	0	0	0	0	0	0	0	0	0	0	0	0	0	0	0	0	0	0	0	0	0	0	0	0	0	0	0	0	0	0	0	0	0	0	0	0	0	0	0
1700128A07Rik	0	0	0	0	0	0	0	0	0	0	0	0	0	0	0	0	0	0	0	0	0	0	0	0	0	0	0	0	0	0	0	0	0	0	0	0	0	0	0	0	0	0	0	0	0	0	0	0	0
1700128F08Rik	0	0	0	0	0	0	0	0	0	0	0	0	0	0	0	0	0	0	0	0	0	0	0	0	0	0	0	0	0	0	0	0	0	0	3.50493	0	0	0	2.86484	3.76071	0	3.02606	0	3.97727	0	0	0	0	0
1700129C05Rik	0	0	0	0	0	0	0	0	0	0	0	0	0	0	0	0	0	0	0	0	0	0	0	0	0	0	0	0	0	0	0	0	0	0	0	0	0	0	0	0	0	0	0	0	0	0	0	0	0
1810006J02Rik	0	0	0	0	0	0	0	0	0	0	0	0	0	0	0	0	0	0	0	0	0	0	0	0	0	0	0	0	0	0	0	0	0	0	0	0	0	0	0	0	0	0	0	0	0	0	0	0	0
1810006K21Rik	801.395	701.095	19.9819	0	89.9814	582.813	605.055	824.788	1443.01	744.127	403.113	246.604	372.357	489.339	99.8993	457.362	854.617	326.708	203.44	378.557	143.119	220.191	0	473.227	713.385	1175.78	665.043	448.039	678.658	82.6937	360.22	533.634	353.887	276.617	150.73	287.024	710.317	379.281	225.546	251.354	337.611	362.687	418.206	827.781	460.701	468.803	164.038	236.937	151.073
1810007C17Rik	0	0	0	0	0	0	0	0	0	0	0	0	0	0	0	0	0	0	0	0	0	0	0	0	0	0	0	0	0	0	0	0	0	0	0	0	0	0	0	0	0	0	0	0	0	0	0	0	0
1810007D17Rik	0	0	0	0	0	0	0	0	0	0	0	0	0	0	0	0	0	0	0	0	0	0	0	0	0	0	0	0	0	0	0	0	0	0	0	0	0	0	0	0	0	0	0	0	0	0	0	0	0
1810007I06Rik	0	0	0	0	0	0	0	0	0	0	0	0	0	0	0	0	0	0	0	0	0	0	0	0	0	0	0	0	0	0	0	0	0	0	0	0	0	0	0	0	0	0	0	0	0	0	0	0	0
1810008A18Rik	2.70638	0.388417	0	0	0	5.37347	13.5405	4.71794	14.9651	2.35075	0	0	0	16.9769	4.58105	2.11732	0	0	22.6858	8.80441	0	0	0	1.36309	0	0	0	7.05052	12.7674	0	0	1.90308	0	0	2.12136	0	0	0	0	0	4.04425	11.6102	6.96525	22.1712	3.7307	0	4.83481	0	0
1810008I18Rik	0	0	0	0	0	0	0	0	0	0	0	0	0	0	0	0	0	0	0	0	0	0	0	0	0	0	0	0	0	0	0	0	0	0	0	0	0	0	0	0	0	0	0	0	0	0	0	0	0
1810009A15Rik	618.251	53.2097	28.4531	0	0	488.311	489.768	218.512	223.745	184.273	69.4059	95.0427	191.597	232.925	317.986	273.976	227.843	65.8457	177.671	227.624	0	935.131	0	325.968	389.795	238.661	1046.65	695.542	489.986	593.918	71.9729	580.375	440.833	619.071	151.491	169.064	897.376	93.1794	187.41	285.556	135.934	325.459	286.391	84.7833	252.465	169.016	211.667	211.792	77.9047
1810009J06Rik	0	0	0	0	0	0	0	0	0	0	0	0	0	0	0	0	0	0	0	0	0	0	0	0	0	0	0	0	0	0	0	0	0	0	0	0	0	0	0	0	0	0	0	0	0	0	0	0	0
1810010D01Rik	0	0	0	0	0	0	0	0	0	0	0	0	0	0	0	0	0	0	0	0	0	0	0	0	0	0	0	0	0	0	0	0	0	0	0	0	0	0	0	0	0	0	0	0	0	0	0	0	0
1810010H24Rik	0	0	0	0	0	0	0	0	0	0	0	0	0	0	0	0	0	0	0	0	0	0	0	0	0	0	0	0	0	0	0	0	0	0	0	0	0	0	0	0	0	0	0	0	0	0	0	0	0
1810011H11Rik	0	0	0	0	0	0	0	0	0	0	0	0	0	0	0	0	0	0	0	0	0	0	0	0	0	0	0	0	0	0	0	0	0	0	0	0	0	0	0	0	0	0	0	0	0	0	0	0	0
1810011O10Rik	92.3273	1.92032	35.4066	2334.62	0	0	34.3904	67.8373	240.551	0	32.8166	0	36.8073	20.6603	0	36.0403	108.491	49.6785	276.86	3.83113	0	0	0	7.70415	27.0542	32.5628	20.4107	0	25.0984	56.373	0	0	0	66.1962	0	0	0	18.709	3.48488	0	0	0	0	0	11.0678	0	40.7752	0	0
1810012K16Rik	0	0	0	0	0	0	0	0	0	0	0	0	0	0	0	0	0	0	0	0	0	0	0	0	0	0	0	0	0	0	0	0	0	0	0	0	0	0	0	0	0	0	0	0	0	0	0	0	0
1810012P15Rik	0	0.912891	0.536298	0	0	0	1.96773	1.03977	0	0	0	0	0	0	0	0	0	1.05495	0	0.525973	0	0	18.3912	0	2.91272	0	1.75497	1.00247	2.78605	1.92971	0	0.645898	4.01321	0	0	0	0	2.76484	4.359	0	2.5346	8.38176	0	3.09837	9.07036	0	0	0.50531	0
1810013A23Rik	0	0	0	0	0	0	0	0	0	0	0	0	0	0	0	0	0	0	0	0	0	0	0	0	0	0	0	0	0	0	0	0	0	0	0	0	0	0	0	0	0	0	0	0	0	0	0	0	0
1810013D10Rik	408.446	332.686	5.98068	0	0	181.465	44.6124	0	0	13.5675	10.0229	0	29.345	0	34.116	46.3471	71.2348	105.443	71.3381	188.648	0	74.4265	0	126.512	4.39003	169.081	391.533	341.895	194.858	262.541	294.409	373.183	297.54	104.057	242.97	211.173	322.728	127.752	336.45	137.324	319.174	340.908	74.1005	8.59028	245.251	200.084	162.017	138.754	0
1810013L24Rik	200.786	140.178	103.89	0	0	57.1263	126.581	60.7493	21.9824	13.5925	147.235	231.593	84.4487	79.5962	38.0949	45.9879	80.5715	27.8766	159.899	7.17656	73.8964	1.89719	4.75352	7.10661	73.251	138.343	84.997	34.3571	3.89841	0	36.4784	0	0	32.977	9.88341	45.8779	27.9735	58.6754	86.457	63.6636	103.783	75.5784	2.69153	1.81406	3.66246	30.876	140.956	0	3.22109
1810014B01Rik	0	0	0	0	0	0	0	0	0	0	0	0	0	0	0	1.3695	1.36715	0	0	3.23457	0	0	0	0	0	0	0	0	3.87702	0	0	0	1.24293	0	0	3.80224	0	1.0099	0	0	0	0	0	0	0	0	0	0	0
1810014F10Rik	0	9.17591	0	0	0	116.133	0	0	0	0	0	0	0	0	0	0	0	110.831	0	0	0	9.276	0	188.505	91.6438	0	41.8847	68.9208	76.9117	88.7043	96.6974	424.203	139.705	88.082	234.653	180.299	101.842	227.077	28.1449	145.058	276.235	58.2556	108.323	262.497	113.437	71.2461	84.7508	44.0399	115.24
1810018F18Rik	0	0	0	0	0	0	0	0	0	0	0	0	0	0	0	0	0	0	0	0	0	0	0	0	0	0	0	0	0	0	0	0	0	0	0	4.20416	0	0	0	0	0	0	0	0	0	0	0	0	0
1810019D21Rik	0	36.5385	0	0	633.191	0	0	0	0	0	0	0	0	0	0	0	0	0	0	0	0	0	0	0	0	0	29.0486	0	7.08622	0	0	0	0	8.31622	0	0	0	0	0	0	0	4.87344	0	0	13.1457	0	0	3.8529	23.7742
1810019J16Rik	0	0	0	0	0	0	0	0	0	0	0	0	0	0	0	0	0	0	0	0	0	0	0	0	0	0	0	0	0	0	0	0	0	0	0	0	0	0	0	0	0	0	0	0	0	0	0	0	0
1810020D17Rik	0	113.268	5.17388	0	45.5738	0	17.1523	0	0	38.2987	168.926	0	71.9098	125.35	0	0	0	8.18714	30.3835	7.76625	0	119.322	0	8.40413	70.0146	19.2551	0	186.249	43.5915	0	113.865	113.161	20.8725	123.158	64.2992	22.9495	0	16.3201	21.7339	44.5545	93.1571	30.7079	50.7198	85.6315	64.8566	49.1707	53.8044	63.7459	48.6935
1810020O05Rik	0	0	0	0	0	0	0	0	0	0	0	0	0	0	0	0	0	0	0	0	0	0	0	0	0	0	0	0	0	0	0	0	0	0	0	0	0	0	0	0	0	0	0	0	0	0	0	0	0
1810021B22Rik	0	0	0	0	0	64.7906	0	0	0	0	0	0	0	0	0	0	0	0	0	0	0	0	0	0	0	0	0	0	0	0	0	0	0	0	0	0	0	0	0	0	0	0	0	0	0	0	0	0	0
1810022K09Rik	26.6272	1169.14	533.346	0	37.7973	210.921	729.617	747.896	275.863	182.778	830.799	474.056	467.432	365.382	824.921	389.766	393.409	195.534	336.169	689.957	559.142	676.455	325.841	383.378	471.342	441.114	1303.15	150.247	418.216	195.885	294.016	569.29	668.741	778.569	354.328	625.595	747.461	404.892	965.035	640.944	639.999	626.729	596.084	382.724	345.824	130.687	667.431	20.0188	16.2952
1810024B03Rik	0	0	0	0	0	0	0	1.86972	0	0	0	0	0	0	0	0	0	0	0	0	0	0	0	0	0	0	0	0	0	0	0	0	0	0	0	0	0	0	0	0	0	0	0	0	0	0	0	0	0
1810026B05Rik	7.77323	41.4925	7.46259	0	1.31812	4.80904	36.6656	3.28176	0.586828	6.71847	31.9449	0	8.6394	3.90743	8.9356	37.9742	14.614	13.2624	23.9198	15.7582	62.1201	11.7684	0	11.4676	24.6519	2.4383	4.36695	44.1798	2.17413	20.7706	25.9354	11.7318	26.7636	11.4501	24.0033	34.0257	22.5786	9.17434	18.3727	23.4924	57.1836	12.4808	25.2683	14.2097	1.18491	23.1485	10.7041	24.8228	36.6185
1810026J23Rik	0	0	0	0	3.22592	8.37112	0	0	0	9.69683	8.68889	0	0	1.2068	0	8.03448	7.98756	0	0	0	0	39.8644	0	0	8.69397	0	6.18505	0	3.20161	3.50043	0	0	0	0	0	0	0	0	2.6937	19.4344	0	0	0	0	0	0.747213	6.05316	0	10.1194
1810027O10Rik	691.986	101.447	200.769	0	0	217.984	241.751	194.218	170.499	81.7441	94.6472	0	297.342	242.015	284.054	182.081	130.048	334.705	0	131.015	87.8535	237.634	0	489.304	938.406	131.953	141.41	554.074	291.433	252.536	133.802	710.789	401.646	372.395	244.05	241.588	231.199	270.333	153.304	141.74	245.964	160.837	159.097	341.144	362.467	169.181	360.703	207.051	269.121
1810029B16Rik	0	116.372	0	0	0	18.6668	21.9406	4.54294	27.9204	3.46689	42.219	0	101.088	0	28.5832	40.6008	0	0	35.2911	59.781	0	0	0	23.0098	25.4693	4.51057	15.6104	0	48.6201	0	0	0	0	17.8203	5.37389	8.89443	0	4.33245	0	71.7454	0	45.5282	0	0	21.2663	58.5061	4.82927	0	14.88
1810030J14Rik	0	0	0	0	0	0	0	0	0	0	0	0	0	0	0	0	0	0	0	0	0	0	0	0	0	0	0	0	0	0	0	0	0	0	0	0	0	0	0	0	0	0	0	0	0	0	0	0	0
1810030N24Rik	0	5.997	0	0	0	0	0	0	0	0	0	0	44.2615	0	11.7421	0	0	68.0748	95.3528	0	0	0	0	37.5902	23.4823	0	0	17.3398	32.9384	66.8108	27.8361	76.136	103.341	90.2099	103.348	22.6878	113.462	56.9533	110.43	113.378	24.861	146.728	75.0778	86.8103	68.2233	4.59445	30.1917	22.0406	83.7074
1810030O07Rik	1.5265	0.606195	0	0	0	0	16.6596	37.0165	12.6613	60.968	1.64599	1.50063	0	0	20.7525	26.8041	1.5866	11.1743	9.78671	36.894	0	0	110.744	1.25833	0	1.25983	0	11.6084	4.55799	9.26538	13.5177	2.8373	7.30409	0	13.1807	0	5.20688	0	20.4084	61.9239	3.95051	47.4072	24.6245	32.458	31.7601	94.7111	1.29697	23.0099	0
1810031K17Rik	28.8122	0	0	0	4.9965	0	0	18.0902	5.18532	11.65	19.3318	0	0	0	0	0	3.59176	0	0	0	25.1777	30.6997	16.8855	5.69706	0	2.79197	15.014	11.5638	15.1526	0	3.92598	15.6221	11.5825	2.593	1.72178	6.29101	0	0	0	0	0	3.04699	0	0	5.11926	12.6886	13.443	0	4.12952
1810032O08Rik	0	29.835	10.4084	0	0	0	0	0	0	32.0356	0	0	0	13.2406	0	22.9476	0	29.2576	377.134	0	0	52.3199	0	0	0	0	28.1768	0	40.5026	0	0	0	61.1289	0	0	0	17.8489	0	10.2889	0	0	92.5465	0	0	14.3005	0	0	19.4937	0
1810033B17Rik	0	0	0	0	0	0	0	0	0	0	0	0	0	0	0	0	0	0	0	0	0	0	0	0	0	0	0	0	0	0	0	0	0	0	0	0	0	0	0	0	0	0	0	0	0	0	0	0	0
1810034E14Rik	0	0	0	0	0	0	0	0	0	0	0	0	0	20.3134	0	0	0	0	0	0	0	0	0	0	0	0	0	0	6.77461	0	0	0	0	0	0	0	0	0	0	0	0	0	0	0	3.24097	0	0	0	0
1810035I16Rik	0	0	0	0	0	0	0	0	0	0	0	31.4847	0	0	0	0	0	0	0	0	0	0	0	0	0	0	0	0	0	119.263	0	0	0	0	0	103.884	0	0	0	0	0	0	0	0	0	0	0	0	0
1810035L17Rik	1404.26	322.387	25.3594	0	51.1005	272.767	526.676	673.19	379.658	338.727	585.665	1220.24	272.543	422.596	877.513	548.639	811.649	304.542	444.632	325.299	88.3438	152.309	0	320.252	212.674	315.914	334.275	279.337	377.535	786.526	344.841	247.429	326.107	473.027	79.2759	499.986	157.931	432.021	507.731	130.441	395.766	333.117	253.123	249.993	407.342	615.078	427.855	164.386	444.921
1810037I17Rik	177.712	183.292	116.385	40.1587	0	121.309	50.0232	51.8095	29.7971	20.2227	109.144	159.196	240.7	97.2323	66.1383	44.5979	59.7974	179.755	19.2398	34.5493	0	123.815	26.5062	77.1541	56.6757	26.736	138.145	64.7807	163.562	228.139	136.019	134.809	144.124	193.045	132.377	113.125	192.239	85.1801	42.306	103.158	117.227	68.7061	47.0031	216.23	97.9121	112.793	75.7745	172.737	148.591
1810041L15Rik	0	4.60708	0	0	0	0	0	0	0	0	0	0	0	0	0	0	0	0.844955	0	0	0	0.362232	0	0	0	0	0.71813	0	0	0	0	0.561828	0	0	0.598549	0	0	0	0	1.96988	0.559176	0	0	0	2.4997	27.5971	0	9.33117	0
1810043G02Rik	0	8.8984	0	0	0	3.05753	3.33051	5.54264	0	26.166	0	0	0	72.5469	18.0033	26.1112	0	0	0	2.53492	12.5829	0	14.7397	23.555	25.7089	0	0	0	24.1742	0	0	9.87514	17.9193	0	22.7616	0	39.8253	6.12685	3.39599	49.4759	3.62807	0	0	66.1073	3.01543	41.0951	0	87.2226	2.16257
1810043H04Rik	31.8327	58.4439	22.3644	0	0	110.676	58.3965	175.849	0	18.4423	0	27.0302	0	57.574	0	94.1426	118.595	21.0493	55.1579	0	0	85.0487	134.391	20.9744	17.7784	508.428	318.788	150.949	202.589	269.587	539.598	144.426	93.8843	437.653	137.531	182.628	103.781	164.352	88.0543	37.8251	218.286	147.856	230.088	34.4351	81.0736	80.2836	23.0586	237.152	54.8472
1810044D09Rik	0	0	0	0	0	0	0	0	0	0	0	0	0	0	0	0	0	0	0	0	0	0	0	0	0	0	0	0	0	0	0	0	0	0	0	0	0	0	32.0382	21.143	0	0	0	0	0	0	0	0	0
1810046J19Rik	165.574	22.6578	191.735	0	0	45.8585	10.8999	147.882	51.4218	0	0	134.852	96.9216	304.278	122.99	139.52	161.12	231.914	45.9549	41.5661	0	222.305	53.9653	226.429	112.994	179.179	30.2181	157.974	155.577	271.608	173.019	203.772	256.838	247.654	171.582	183.875	465.308	235.915	57.5457	163.74	63.1113	291.278	102.432	104	280.094	22.1283	90.458	171.176	147.639
1810046K07Rik	0	0	0	0	0	0	0	0	0	0	0	0	0	0	0	0	0	0	0	0	0	0	0	0	0	0	0	0	0	0	0	0	0	0	0	0	0	0	0	0	0	0	0	0	0	0	0	0	0
1810048J11Rik	0	0.156898	0	0	0	0	7.03978	0.626587	0.661384	0	1.73542	0.779306	6.37013	0	2.57667	0	0	0	0	0	0	0	0	0	5.94356	0	6.27631	4.83469	11.7588	2.34237	0	0	0	1.28815	0	0	5.37728	0	1.78497	0	0	9.9889	8.87049	0	3.07047	0	0	4.24841	0
1810049H13Rik	0	7.06244	0	0	0	0	0	0	0	0	0	0	10.3928	0	0	11.6097	0	0	0	0	0	0	0	32.583	6.82631	8.6008	60.6719	57.4242	7.78357	0	0	0	12.2033	0	0	22.7491	0	0	0	0	46.5757	0	42.8634	0	11.0417	0	54.0693	103.288	0
1810053B23Rik	0	0	0	0	0	0	0	0	0	0	0	0	0	0	0	0	0	0	0	0	0	0	0	0	0	0	0	0	0	0	0	0	0	0	0	0	0	0	33.3036	0	0	0	0	0	0	0	0	0	0
1810055G02Rik	0	1.14425	0	0	0	24.9676	2.8618	41.4924	25.1047	83.1455	42.4945	0	56.9083	0	0	0	0	42.0443	15.6985	0	0	1.59268	0	3.77508	9.76805	4.61891	52.9813	0	43.0368	15.7884	38.563	27.6423	0	139.473	0	34.8515	0	138.823	73.9875	29.8687	2.97578	14.1572	86.5945	62.1783	37.9055	0	0	1.94477	100.567
1810058I24Rik	115.052	43.0724	15.4587	0	0	130.205	146.001	70.2504	176.827	328.625	72.962	575.778	38.5406	148.904	28.1322	74.9783	146.46	57.6123	121.456	152.242	106.092	102.111	112.547	102.22	153.543	179.184	98.516	89.9257	145.046	14.2817	120.959	88.5919	70.5687	56.268	52.4496	36.5651	103.059	84.1422	16.9137	95.2692	184.561	77.043	85.3806	55.2828	137.265	8.76835	73.6607	121.231	38.9446
1810062G17Rik	0	0	0	0	0	0	0	0	0	0	0	0	0	0	0	0	73.8008	5.79487	0	0	0	0	0	0	0	0	31.6769	0	0	0	0	0	0	0	16.4511	0	0	0	0	0	0	0	0	0	56.6586	0	0	0	0
1810062O18Rik	0	0	0	0	0	0	0	0	0	0	0	0	0	0	0	8.43294	0	0	0	0	0	0	0	0	0	0	0	0	0	0	0	0	0	0	0	0	0	0	0	0	0	0	0	0	0	0	0	0	0
1810063B05Rik	224.388	8.26248	10.6055	0	0	71.7168	114.709	10.4136	10.4094	62.4769	28.1503	12.3959	14.6062	70.9935	68.3941	12.5899	49.8966	59.9899	0	53.8495	0	0	0	126.855	139.941	10.5231	0	0	110.246	0	118.598	125.801	36.6581	101.268	257.475	191.799	276.467	195.702	151.792	72.4664	206.697	62.7997	0	62.9894	30.6097	279.307	160.188	220.714	46.845
1810063B07Rik	19.6557	1.29461	48.6966	0	0	11.9221	18.0452	3.09195	18.3135	42.7336	2.77679	0	14.5652	0	5.92079	6.94908	0	9.16248	11.3525	5.33832	5.48962	9.28082	17.1063	7.6402	0	4.46563	35.3123	14.9221	25.6912	20.1912	13.1486	2.5986	22.3738	0	2.65666	30.6976	2.26027	7.51498	2.95869	16.1361	7.32217	3.41782	2.81797	3.23172	15.7376	0	1.22539	10.6346	5.61408
1810064F22Rik	0	1.00903	0	0	6.52712	0	0	0	0	0	0	0	0	0	0	0	0	0	0	0	0	0	0	0	0	0	0	0	0	0	0	6.26781	0	0	0	4.14998	0	0	0	0	0	1.0531	0	3.16335	0	0	1.20211	0	0
1810065E05Rik	0	0	0	0	0	0	0	0	0	0	0	0	0	0	0	0	0	0	0	0	0	0	0	0	0	0	0	0	0	0	0	0	0	0	0	0	0	0	0	0	0	0	0	0	0	0	0	0	0
1810074P20Rik	19.0551	0.144951	0	0	0	0	0	1.81163	20.9256	0	0	1.59676	12.1619	1.83782	3.00236	0	3.31832	4.16986	1.72393	5.72511	0	21.2069	0	0	14.4837	0	0	0.639977	3.91182	2.29472	5.52845	0.699534	11.7956	17.3633	5.55157	3.2625	3.78466	2.81903	9.80371	4.71653	1.87198	0.583947	6.01594	2.69761	5.87068	28.2547	16.442	0	0
2010001E11Rik	0	0	0	0	0	0	0	0	0	0	0	0	0	0	0	0	0	0	0	0	0	0	0	0	0	0	0	0	0	0	0	0	0	0	0	0	0	0	0	0	0	0	0	0	0	0	0	0	0
2010001M06Rik	0	0	0	0	0	0	0	0	0	0	0	0	0	0	0	0	0	0	0	0	0	0	0	0	0	0	0	0	0	0	0	0	0	0	0	0	0	0	0	0	0	0	0	0	0	0	0	0	0
2010001M09Rik	0	0	0	0	0	0	0	0	0	0	0	0	0	0	0	0	0	0	0	0	0	0	0	0	0	0	0	0	0	0	0	0	0	0	0	0	0	0	0	0	0	0	0	0	0	0	0	0	0
2010002M12Rik	0	0.452028	0	0	0	2.74811	0	0	0	0	0	48.9741	0	16.4596	2.01677	0	5.59804	0	48.532	0	0	0	0	0	0	0	0	0	1.1066	0	0.977843	0.740066	1.46892	0	2.22267	1.18941	0	0	0.52849	0.71889	0	1.2409	0	0	0	0	0	0	8.30789
2010002N04Rik	0	0	8.5961	0	0	10.6564	3.39583	41.7412	0	0	0	47.298	155.574	3.58542	18.9362	0	6.88749	0	28.5878	62.5792	0	0	0	0	12.396	0	0	0	12.9225	0	0	0	0	2.84921	0	0	0	0	0	0	0	0	0	0	0	0	0	0	0
2010003K11Rik	0	0	0	0	0	0	0	0	0	0	0	0	5.14718	0	0	0	0	0	0	0	0	0	0	0	0	0	0	0	0	0	0	0	0	0	0	0	0	0	0	0	0	0	0	0	0	0	0	0	3.25758
2010003K15Rik	0	0	0	0	0	0	0	0	0	0	0	0	0	0	0	0	0	0	0	0	0	0	0	0	0	0	0	0	0	0	0	0	0	0	0	89.9412	0	0	0	0	0	0	0	0	0	0	0	0	0
2010003O02Rik	0	0	0	0	0	125.292	0	98.0447	44.2418	0	0	0	0	121.446	121.06	0	56.7969	0	0	38.379	0	0	0	139.083	0	0	0	130.596	119.61	0	0	112.259	117.756	157.931	119.846	0	0	197.774	95.1991	0	105.59	49.7373	0	71.6629	0	73.1126	43.5307	158.843	33.7574
2010005H15Rik	0	10.4517	0	0	0	0	25.7037	0	0	0	98.1221	0	0	0	0	43.7423	0	0	76.8463	0	0	74.2325	0	31.2907	54.4661	0	0	48.6201	0	0	113.742	0	36.2097	20.9129	0	97.0924	22.2279	0	25.9815	63.5832	69.9286	9.50271	27.0098	74.9156	0	0	0	8.58462	62.8951
2010009K17Rik	0	0	0	0	0	0	0	0	0	0	0	0	0	0	0	0	0	0	0	0	0	0	0	0	0	0	0	0	0	0	0	0	0	0	0	0	0	0	0	0	0	0	0	0	0	0	0	0	0
2010010A06Rik	0	0	0	0	0	0	0	0	0	0	0	0	0	0	0	0	0	0	0	0	0	0	0	0	0	0	0	0	0	0	0	0	0	0	0	0	0	0	0	0	0	0	0	0	0	0	0	0	0
2010011I20Rik	0	0.229661	1.95695	0	0	2.52917	4.85278	2.8929	7.1632	0	0	0	0	3.82002	0	0	3.98222	0	2.46477	4.87343	0	0	0	0	0	2.13141	0	0	2.12024	0	0	0	0	0	0	0	0	0	4.72466	0	8.82299	0	0	4.11866	1.45346	3.94298	1.055	0	5.63555
2010012O05Rik	19.0706	0.383996	3.23962	0	0	0	14.1992	8.02516	24.3846	0	8.70017	0	4.67673	2.21686	3.31858	4.27784	0	6.77761	4.25895	0	0	0	11.4211	0	0	0	0	1.57779	2.09071	0	0	13.1376	0	0	1.90205	0	6.62546	0	4.3897	1.95736	3.46614	0	0	0	5.40875	1.29618	8.81673	11.0659	9.41929
2010015L04Rik	0	0	0	0	47.4426	1.78954	0	0	0	0	0	1.63377	0	0	0	0	1.81688	0	11.179	0	12.9906	2.36413	0	4.05488	1.10563	0	4.92692	1.34199	0	0	0	0	7.23536	0	5.58154	0	0	0	3.10442	6.06358	0	1.62964	11.3014	2.10575	1.94716	0	0	2.66891	1.16643
2010016I18Rik	0	0	0	0	0	0	0	0	0	0	0	0	0	0	0	0	0	0	0	0	0	0	0	0	0	0	0	0	0	0	0	0	0	0	0	0	0	0	0	0	0	0	0	0	0	0	0	0	0
2010106C02Rik	0	0	0	0	0	0	0	0	0	0	0	0	0	0	0	0	0	0	0	0	0	0	0	0	0	0	0	0	0	0	0	0	0	0	0	0	0	0	0	0	0	0	0	0	0	0	0	0	0
2010106E10Rik	0	0	0	0	0	0	0	0	0	0	0	0	0	0	0	0	0	0	0	0	0	0	0	0	0	0	0	0	0	0	0	0	0	0	0	0	0	0	0	0	0	0	0	0	0	0	0	0	0
2010106G01Rik	0	0.09696	2.21066	0	0	34.0976	5.6054	12.356	0	31.6506	10.8019	7.59173	11.7555	3.64486	10.7942	9.28325	63.1355	0	40.5878	13.5697	0	15.3201	0	10.6666	7.84296	0.457905	0	4.93247	4.76644	0	0	9.57753	0.943839	22.6622	6.56869	4.48713	0.853217	1.52907	1.66254	5.48677	0.845582	1.98672	5.99097	7.3512	6.78952	0.332001	35.7617	0	3.6239
2010107E04Rik	585.845	723.424	342.758	0	537.403	604.876	734.645	305.07	991.516	197.462	361.919	704.201	882.283	982.074	525.283	648.036	876.168	465.003	177.197	487.921	0	604.98	620.538	436.197	804.704	163.11	428.645	1061.85	1264.53	1401.32	1475.71	956.746	974.944	862.283	831.568	1377.1	865.855	779.259	1255.83	925.298	598.982	642.961	395.877	804.772	1097.34	544.003	756.699	720.471	918.31
2010107G12Rik	0	0	0	0	0	0	0	0	0	0	0	0	0	0	0	0	0	0	0	0	0	1.55598	0	0	20.2688	0	0	0	3.09945	0	0	0	0	0	2.87269	0	0	0	0	0	0	2.51831	0	0	0	0	10.6702	0	0
2010107G23Rik	0	0	0	0	0	0	0	0	0	0	0	0	0	0	0	0	0	0	0	0	0	0	0	0	0	0	0	0	0	0	0	5.46623	0	2.29459	0	0	4.74344	0	0	0	0	0	0	0	0	0	0	0	0
2010107H07Rik	0	653.51	0	0	0	32.0107	0	0	249.845	39.7247	88.5607	0	0	0	0	0	0	47.4163	126.504	0	0	101.211	0	244.612	603.733	76.4639	210.804	750.7	136.361	208.214	128.078	95.2016	135.798	703.439	491.307	60.9233	459.836	85.5191	577.411	77.4556	418.585	0	217.891	77.3529	151.489	300.177	130.251	139.436	202.497
2010109A12Rik	0	0	0	0	0	0	0	0	0	0	0	0	0	0	0	0	0	0	0	0	0	0	0	0	0	0	0	0	0	0	0	0	0	0	0	0	0	0	0	0	0	0	0	0	0	0	0	0	0
2010109I03Rik	0	0	0	0	0	2.13934	0	0	0	0	0	0	0	0	0	0	0	1.62944	0	0	0	0	0	0	0	0	0	0	0	0	2.69691	0	0	0	0	0	0	0	0	2.41553	0	0	0	0	0	0	0	0	20.6377
2010109K11Rik	0	0.587336	0	0	0	0	0.753474	0	0	4.10339	2.03754	0	0	0	0	0	0	2.19329	1.75892	0	0	8.99851	0	0	0	0	0	0	0	0	0	0	0	0	4.25768	0	1.30597	0	1.95984	1.32624	1.28303	0	0	0	2.76483	0.497028	0	0	0
2010110P09Rik	0	0	0	0	0	0	0	0	0	0	0	0	0	0	0	0	0	0	0	0	0	0	0	0	0	0	0	0	0	0	0	0	0	0	0	0	0	0	0	0	0	0	0	0	0	0	0	0	0
2010111I01Rik	2.98857	26.7484	1.13203	0	4.37614	4.27786	31.6065	2.36393	1.16271	1.75945	0	0	9.97511	27.3853	0	18.3621	3.10926	35.8025	0	1.10726	0	0	0	0	4.36955	0	62.1472	28.7724	3.15365	12.2876	17.6146	4.16615	18.9568	2.32872	1.50804	0	4.75442	4.86483	10.0595	9.97299	8.36745	1.32374	0	21.2625	15.0573	4.6857	3.555	1.04471	21.998
2010204K13Rik	0	0	0	0	0	0	0	9.80314	20.1701	0	0	0	0	0	52.5859	0	0	0	26.0987	0	0	0	0	0	0	0	0	0	0	0	0	0	0	0	11.1556	0	0	0	0	0	0	0	19.8601	0	0	0	0	0	0
2010300C02Rik	0	0	0	0	0	0	0	0	0	0	0	0	0	0	0	0	0	0	0	0	0	0	0	0	0	0	0	0	0	0	0	0	0	0	0	0	0	0	0	0	0	0	0	0	0	0	0	0	0
2010305A19Rik	0	0	0	0	0	8.19329	0	5.35163	0	10.9517	8.34423	0	0	13.4533	27.5848	5.24445	0	3.72376	0	0	0	0	0	23.994	0	0	6.62354	0	10.6876	13.9998	5.94681	11.0944	3.35025	0	0	44.4534	18.9531	11.0721	14.1365	0	22.0814	13.4819	9.76517	7.57181	14.5855	0	21.8891	16.9721	11.6638
2010308F09Rik	0	0	0	0	0	0	0	0	0	0	0	0	0	0	0	0	0	0	0	0	0	0	0	0	0	0	0	0	0	0	0	0	0	0	0	0	0	0	0	0	0	0	0	0	0	0	0	0	0
2010310C07Rik	0	0	0	0	0	0	0	0	0	0	0	0	0	0	0	0	0	0	0	0	0	0	0	0	0	0	0	0	0	0	0	0	0	0	0	0	0	0	0	0	0	0	0	0	0	0	0	0	0
2010315B03Rik	0	91.7577	0	0	3.38692	0	0	0	0	0	0	7.48266	0	7.81477	5.1298	0	0.846194	0	0	23.4657	0	0	0	62.7192	5.93344	0	1.11556	0	3.58573	19.9739	0	0.774302	1.50954	0	0	0	0	0	0	0	0	0	0	1.00373	4.19992	0	20.3915	0.659235	0
2010317E24Rik	0	0	0	0	0	0	0	0	0	0	0	0	0	0	0	0	0	0	0	0	0	0	0	0	0	0	0	0	4.04896	0	16.0023	9.52845	0	0	0	0	2.69758	0	10.3938	0	1.64642	0	10.8441	0	3.24519	0	0	0	0
2010320M18Rik	0	190.74	0	0	0	0	22.2753	0	0	0	167.616	0	0	21.7547	0	51.4793	0	0	0	0	0	78.2445	0	0	0	144.31	30.6977	0	24.3891	0	109.603	41.5814	0	0	98.2852	41.4635	181.096	19.3385	21.1204	55.9623	45.8641	43.4713	0	0	0	0	0	83.3211	14.7411
2010321M09Rik	0	0.878088	0	0	0	14.2726	0	2.42975	0	0.914229	7.04417	0	0	22.2181	11.1514	0	58.5698	10.8185	18.6035	0	0	0	0	18.9496	15.1517	0	0	14.0296	13.0575	13.2693	0	2.87101	13.2388	38.5536	37.5605	0	15.1534	8.5455	17.6346	0	2.75559	0	11.5173	0	16.2771	10.8054	0	3.4216	0
2200002D01Rik	0	83.4407	0	0	0	0	0	0	0	0	0	0	0	0	0	0	0	146.193	0	0	0	491.09	362.998	592.16	776.291	0	143.49	607.438	116.956	288.307	0	100.756	136.143	191.576	209.097	162.981	85.3372	235.784	161.385	106.431	286.081	298.565	108.775	402.717	137.653	390.216	154.651	19.3727	317.251
2200002J24Rik	0	0	0	0	0	0	0	0	0	0	0	0	0	0	0	0	0	0	0	0	0	0	0	0	0	0	0	0	0	0	0	0	0	0	0	24.6979	0	0	0	0	0	0	0	0	0	0	0	0	0
2200002K05Rik	0	0	0	0	0	0	0	0	0	0	0	0	0	0	0	0	0	0	0	0	0	0	0	0	0	0	0	0	0	0	0	0	0	0	0	0	0	0	0	0	0	0	0	0	0	0	0	0	0
2210009G21Rik	0	0	0	17.0832	0	25.6057	0	0	0	0	0	0	0	0	13.7699	10.3462	14.8856	0	90.4829	1.06125	0	0	0	19.6615	0	0	33.4547	21.9009	0	20.0083	35.7571	0	0	0	12.4608	0	0	0	25.5964	35.1296	0	2.58688	0	0	1.56975	19.9949	0	0	0
2210010C04Rik	0	0	0	0	0	0	0	0	0	0	0	0	0	0	0	0	0	0	0	0	0	0	0	0	0	0	0	0	0	0	0	0	0	0	0	0	0	0	0	0	0	0	0	0	0	0	0	0	0
2210010C17Rik	0	0	0	0	0	0	0	0	0	0	0	0	0	0	0	0	0	0	0	0	0	0	0	0	0	0	0	0	0	0	0	0	0	0	0	0	0	0	0	0	0	0	0	0	0	80.8677	0	0	2.13057
2210012G02Rik	22.2081	13.0482	0	0	0	0	5.96083	0.529023	0	0.804261	2.3648	5.30378	0	0	2.55233	0	0	3.6928	27.9044	0	0	6.85438	31.595	0	21.6409	0	19.8228	10.5574	1.66926	3.76568	11.2548	0	0	1.58459	0	0	7.63502	0.544245	2.69033	0	4.96963	6.98895	1.76681	15.8915	6.24958	0	8.02989	13.0805	0.87492
2210013O21Rik	211.855	6.43399	0	0	0	77.3863	130.943	77.1311	34.9923	30.509	74.0062	244.379	0	150.945	12.6313	7.33952	53.3286	65.7544	50.4749	90.8107	77.816	73.7877	0	63.5549	9.07438	182.879	117.11	11.2579	54.125	74.3686	50.5746	114.958	41.9711	6.58757	35.8225	0	13.6318	53.074	26.8585	128.318	82.7354	6.02131	69.855	47.9397	10.0113	0	18.0353	0	33.5929
2210015D19Rik	0	0.446838	0	0	0	0	0	5.34119	0	0	11.9068	0	10.8855	0	5.05534	0	0	4.91207	8.72967	0	0	0	0	0	30.3561	30.7772	20.9947	0	15.3977	0	11.0144	22.4044	0	5.49426	40.5628	13.2238	26.4923	7.82296	6.09987	13.3903	0	14.8866	23.4058	0	7.20229	1.4457	0	16.0367	0
2210016F16Rik	0	0	0	0	0	0	0	0	0	0	1.9468	0	1.57992	0	0	1.67562	20.031	0	6.35749	0	0	1.04428	8.11799	0	0	0	0	0	2.41787	0	0	1.52166	0	1.28646	0	5.84421	0	0	1.34871	1.77531	9.15985	0	0	1.82305	10.4852	1.03775	0	0	0
2210016L21Rik	0	0	0	0	0	35.1339	120.93	33.5932	4.95748	0	19.4165	0	27.9806	0	35.9178	64.8711	7.23041	4.63461	12.0872	0	0	131.879	153.072	50.1845	3.96984	0	46.1556	44.3954	67.5528	53.9882	40.4282	38.0247	0	69.9978	29.5094	0	75.2656	0	59.0947	93.9431	6.93986	6.55132	76.5832	57.661	27.2587	53.8083	21.5307	14.4658	16.9683
2210018M11Rik	0	0.193491	0	0	0	1.00421	11.8709	0	0	0	0	0	0	0	29.5269	1.04062	0	0	0	10.3897	3.63511	20.1719	0	7.45604	0	0	3.99727	1.478	6.26523	20.2731	0	9.36518	0	39.6934	4.97328	8.64347	8.21059	8.91048	3.25994	0	2.75816	3.47959	8.60587	1.11591	7.8339	1.87442	0.828151	16.0903	1.25457
2210019I11Rik	0	0	0	0	0	0	0	0	0	0	0	0	0	0	0	0	0	0	0	0	0	0	0	0	0	0	0	0	0	0	0	0	0	0	0	0	0	0	0	0	0	0	0	0	0	0	0	0	0
2210020M01Rik	0	0	0	0	0	0	0	0	0	0	0	0	0	0	0	0	0	0	0	0	0	0	0	0	0	0	0	0	0	0	19.183	0	0	0	0	0	0	46.0989	0	0	0	0	0	0	0	0	0	0	0
2210021J22Rik	0	8.00529	0	0	0	0	0	79.0454	0	0	0	125.716	28.0129	0	64.0416	0	0	83.1973	30.0802	23.2887	0	26.956	0	71.0507	0	69.3755	0	67.006	36.4356	18.063	56.3373	30.2434	50.5448	95.2026	17.6342	145.088	120.72	151.005	246.528	106.439	156.066	54.8157	78.5056	0	83.5487	0	0	38.9074	24.5951
2210039B01Rik	0	0.999239	0	0	12.1509	0	0	0	0	0	0	0	0	0	0	0	0	0	0	0	0	3.54937	0	3.93336	0	0	0	0	0	0	0	0	0	0	0	8.36575	0	0	0	0	0	0	0	0	0	0	0	0	0
2210403K04Rik	31.895	0.700834	0	0	0	6.05136	19.2118	4.09361	48.0539	0	0	0	4.25466	31.7084	0	0	13.1664	0	11.788	8.59311	133.547	0	0	0	0	0	0	23.7213	0	22.0116	2.20316	47.2405	6.71949	11.6442	1.68404	16.8067	15.1913	17.948	7.51618	46.9749	21.3249	0	0	51.5357	14.6915	0	11.0002	25.1708	0
2210404J11Rik	0	11.236	86.5728	0	0	0	0	0	0	0	0	0	0	0	5.68001	0	0	2.1668	0	23.7511	0	20.929	0	0	0	0	0	0	0	0	0	0	0	0	0	0	0	0	0	0	0	0	0	3.29167	6.39313	7.13503	34.9955	0	0
2210404O07Rik	0	6.52953	0	0	0	0	0	0	0	0	0	0	0	0	0	0	0	0	31.3336	0	0	0	0	49.1337	0	0	0	0	0	0	0	0	0	0	0	0	55.3346	0	0	0	0	0	0	0	0	0	0	0	0
2210404O09Rik	0.521161	54.9738	0	0	6.58707	21.0609	19.8781	15.0017	303.836	0	34.6973	0	0	0	26.8558	0	0	7.20941	0	18.745	0	71.376	0	1.43341	252.085	0	0	0	4.17837	4.99847	2.04451	15.2122	3.00794	5.20715	1.47372	2.43398	2.74074	8.43658	0	1.44731	60.9614	3.69274	15.2457	15.3204	12.2482	0	22.7547	83.5314	2.17144
2210407C18Rik	0	0	0	0	0	0	0	0	0	0	0	0	0	0	0	0	0	0	0	0	0	0	0	0	0	0	0	0	0	0	0	0	0	0	0	0	0	0	0	0	0	0	0	0	0	0	0	0	0
2210408F21Rik	0	0	0	0	0	63.406	0	31.8672	17.9089	94.7563	97.0883	28.0178	0	0	0	15.9942	0	13.4152	0	27.8299	0	0	0	5.73893	0	67.1647	0	46.988	0	0	0	0	38.8088	50.5542	74.5249	0	0	0	0	0	0	0	0	43.6979	7.34098	19.9278	0	0	0
2210408I21Rik	0	2.76679	0	0	0	0	0	0	0	0	0	0	45.5172	4.38595	1.10992	0	3.63268	0.606381	0	0	0	31.8926	0	0	0	0	0	0	0	0	2.25872	3.25569	5.9047	0	1.54811	0	0	0	0	0	0	4.78391	0	24.287	9.37221	19.8351	23.7405	0	0
2210409D07Rik	0	0	0	0	0	0	0	0	0	0	0	0	0	0	0	0	0	0	0	0	0	0	0	0	0	0	0	0	0	0	0	0	0	0	0	0	0	0	0	0	0	0	0	0	0	0	0	0	0
2210409E12Rik	0	0	0	0	0	0	0	0	0	0	0	0	0	0	0	0	0	0	0	0	0	0	0	0	0	0	0	0	0	0	0	0	0	0	0	0	0	0	0	0	0	0	0	0	0	0	0	0	0
2210411K11Rik	0	0	0	0	0	0	0	0	0	0	0	0	0	0	0	0	0	7.37602	0	0	0	5.98211	0	14.5093	0	0	0	0	0	0	0	0	0	0	0	0	0	0	0	0	0	0	0	0	0	28.3348	8.62376	0	0
2210414B05Rik	0	0	0	0	0	0	0	0	0	0	0	0	0	0	0	0	0	0	0	0	0	0	0	0	0	0	0	0	0	0	0	0	0	0	0	0	0	0	0	0	0	0	0	0	0	0	0	0	0
2210415F13Rik	0	0	0	0	0	0	0	0	0	0	0	0	0	0	0	0	0	0	0	0	0	0	0	0	0	0	0	0	0	0	0	0	0	0	0	0	0	0	0	0	0	0	0	0	0	0	0	0	0
2210416O15Rik	0	0	0	0	0	0	0	0	0	0	0	0	0	0	0	0	0	0	0	0	0	0	0	0	0	0	0	0	0	0	0	0	0	0	0	0	0	0	0	0	0	0	0	0	0	0	0	0	0
2210417A02Rik	0	0	0	0	0	0	0	0	0	0	0	0	0	0	0	0	0	0	0	0	0	0	0	0	0	0	0	0	0	0	0	0	0	0	0	0	0	0	0	0	0	0	0	0	0	0	0	0	0
2210417K05Rik	0	35.6877	0	0	0	0	39.6567	0	0	0	0	0	0	0	0	0	0	29.72	0	0	0	50.5631	0	0	0	0	27.2889	0	62.3689	0	0	19.1564	0	0	0	0	0	0	0	0	0	0	0	0	0	26.501	0	103.174	38.5985
2210420H20Rik	0	0	0	0	0	0	0	0	0	0	0	0	0	0	0	0	0	0	0	0	0	0	0	0	0	0	0	0	0	0	0	0	0	0	0	0	0	0	0	0	0	0	0	0	0	0	0	0	0
2300002M23Rik	0	0	0	0	0	0	0	0	0	0	0	0	0	0	0	0	0	0	0	0	0	0	0	0	0	0	0	0	0	0	0	0	0	0	0	0	0	0	0	0	0	0	0	0	0	0	0	0	0
2300003K06Rik	0	0	0	0	0	0	0	0	0	0	0	0	0	0	0	0	0	0	0	0	0	0	0	0	0	0	0	0	0	0	0	0	0	0	0	0	0	0	0	0	0	0	0	0	0	0	0	0	0
2300005B03Rik	0	0	0	0	0	0	0	0	0	0	0	0	0	0	0	16.772	0	0	0	0	0	0	0	0	0	0	0	0	0	0	0	0	0	0	0	0	0	0	0	0	0	0	0	0	0	0	0	0	0
2300009A05Rik	0	0	0	0	0	64.5812	91.9122	0	0	0	0	0	0	131.986	0	22.7916	0	0	0	0	0	0	0	0	13.0789	0	89.9013	115.087	85.5639	202.664	169.204	0	45.3239	74.0332	47.9634	0	152.61	0	76.0859	73.1564	42.5822	160.769	0	156.051	65.1137	0	86.5903	0	68.2997
2310001A20Rik	0	0	0	0	0	0	0	0	0	6.14341	0	0	0	0	0	0	0	43.2861	8.35535	1.56549	0	0	0	0	45.4747	0	36.6454	0	25.6462	0	37.9432	0	18.6161	0	0	18.6541	10.1381	5.07686	89.9446	0	25.1625	0	5.8314	18.9696	28.4647	2.72221	1.75373	4.61698	0
2310001H17Rik	0	0	0	0	0	45.7999	0	0	38.6986	34.731	62.3706	0	0	14.2818	0	0	9.47243	0	88.6306	0	0	0	0	0	0	0	0	0	27.4748	0	0	0	0	0	0	0	0	0	0	0	0	0	0	0	0	0	0	0	0
2310001H18Rik	0	0	0	0	0	0	0	0	0	0	0	0	0	0	0	0	0	0	0	0	0	0	0	0	0	0	0	0	0	0	0	0	0	0	0	0	0	0	0	0	0	0	0	0	0	0	0	0	0
2310001K24Rik	0	0	0	0	0	0	0	0	0	0	0	0	0	0	0	0	0	0	0	0	0	0	0	0	0	0	0	0	0	0	0	0	0	0	0	0	0	0	0	0	0	0	0	0	0	0	0	0	0
2310002D06Rik	0	0	0	0	0	0	0	0	0	0	0	0	0	0	0	0	0	0	0	0	0	0	0	0	0	0	0	0	0	0	0	0	0	0	0	0	0	0	0	0	0	0	0	0	0	0	0	0	0
2310002J15Rik	0	0	0	0	0	0	0	0	0	0	0	0	0	0	0	0	0	0	0	0	0	0	0	0	0	0	0	0	0	0	0	0	0	0	0	0	0	0	0	0	0	0	0	0	0	0	0	0	0
2310002L09Rik	0	0	0	0	0	0	0	0	0	0	0	0	0	0	0	0	0	0	0	0	0	0	0	0	0	0	0	0	0	0	0	0	0	0	0	0	0	0	0	0	0	0	0	0	0	0	0	0	0
2310002L13Rik	0	0	0	0	0	0	0	0	0	0	0	0	0	0	0	0	0	0	0	0	0	0	0	0	0	0	0	0	0	0	0	0	0	0	0	0	0	0	0	0	0	0	0	0	0	0	0	0	0
2310003C23Rik	0	0	1.54693	0	0	7.84889	31.9075	0	5.9014	25.7095	19.2373	0	2.09024	0	2.96648	20.3552	24.0493	0	0	1.3519	0	15.8612	0	0	51.9975	0	0	0	3.89137	0	2.21309	0	3.42374	0	0	2.96697	3.01399	18.6633	4.04308	0	0	0	4.08468	17.0032	7.25908	7.97573	0	4.08602	2.34291
2310003F16Rik	424.151	499.614	174.94	0	451.576	714.438	264.574	686.294	584.398	591.09	150.629	257.559	209.104	255.742	684.782	353.595	309.821	507.315	571.107	429.935	0	530.894	616.573	828.913	883.12	506.382	739.35	597.786	500.428	910.748	422.412	467.035	679.243	693.846	590.851	901.848	770.366	608.47	544.937	520.295	472.391	601.523	372.29	380.814	294.185	387.969	593.664	437.495	310.909
2310003H01Rik	0	0	0	0	0	0	0	0	0	0	0	0	0	6.3029	0	0	0	12.621	12.8511	0	6.72148	0.913564	0	1.11765	0	0	0	8.49459	26.869	0	62.8407	26.7349	0	37.7749	4.24477	0	0	42.0898	0	0	0	0	38.2805	0	64.3747	0	0	0	4.40439
2310003L22Rik	0	0	0	0	0	0	5.63738	4.56478	0	0	0	0	25.7372	23.0107	9.96004	0	0	0	2.96811	17.8014	0	3.10332	0	3.35917	0	1.2094	11.6344	1.07311	13.6011	12.1778	10.2714	18.7317	17.7646	5.59692	2.75192	2.34124	20.888	21.2603	27.6085	18.7852	25.0397	9.47835	6.60132	0	14.5515	9.27782	0	5.41066	7.56736
2310004I24Rik	257.801	0	4.1774	0	0	2.84847	7.8505	61.6918	0	4.76353	0	0	5.95421	5.63612	13.355	0	8.16926	0	37.5963	5.85892	0	15.6358	0	45.9665	0	0	30.9247	26.1591	5.11028	55.3196	3.22524	0	0	8.25253	0	0	0	2.05578	49.7285	5.10007	0	0	0	9.01521	6.63728	0	21.9589	1.94745	5.02763
2310004N24Rik	0	6.4146	215.594	0	0	7.5776	22.9227	6.32673	0	0	0	29.3598	0	23.0463	18.4138	0	8.26252	16.8387	0	11.6519	0	152.163	0	63.8807	86.187	0	10.5137	113.117	63.9676	0	90.0212	219.872	176.767	13.1654	74.8742	108.991	107.489	120.791	21.2558	56.6803	62.0663	102.713	28.2716	37.0115	95.4108	108.301	80.1701	11.0195	19.4245
2310005A03Rik	0	0	0	0	0	0	0	0	0	0	0	0	0	0	0	0	0	0	0	0	0	0	0	0	0	0	0	0	0	0	0	0	0	0	0	0	0	0	0	0	2.84083	0	0	0	0	0	0	0	0
2310005E17Rik	0	0	0	0	0	0	0	0	0	0	0	0	0	0	0	0	0	0	0	0	0	0	0	0	0	0	0	0	0	0	0	0	0	0	0	0	0	0	0	0	0	0	0	0	0	0	0	0	0
2310005G13Rik	0	0	0	0	0	0	0	0	0	0	0	0	0	0	0	0	0	0	0	0	0	0	0	0	0	0	0	0	0	0	0	0	0	0	0	0	0	0	0	0	0	0	0	0	0	0	0	0	0
2310007B03Rik	0	0	0	0	0	0	0	0	0	0	0	0	0	0	0	0	0	0	0	0	0	0	0	0	0	0	0	0	3.95462	38.418	0	0	0	0	0	0	0	0	65.4192	0	0	0	0	12.7943	0	0	0	0	0
2310007L24Rik	0	0	0	0	0	0	0	0	0	0	0	0	0	0	0	0	0	0	0	0	0	0	0	0	0	0	0	0	0	0	0	0	0	0	0	0	0	0	0	0	0	0	0	0	0	0	0	0	0
2310008H04Rik	78.735	0.220017	0	0	0	3.46659	9.03265	0	0	0.684414	0	2.15171	0	7.05123	4.46681	0	2.406	2.64039	2.26583	3.46703	0	0	0	0	0	0	4.57333	45.262	21.8582	0	2.80355	29.1521	5.67223	34.4181	3.45174	0	0	0.932708	11.9904	0	0	3.97914	0	7.77998	11.6691	2.92988	36.3348	0	0.731523
2310008H09Rik	114.146	4.09334	0	0	8.79256	0	0.861888	27.8328	2.67262	1.95858	7.68741	0	1.89717	5.14177	16.8658	0.906758	3.48786	3.18806	3.31513	7.55459	0	0.560563	54.0975	8.18195	5.53334	33.173	14.2052	12.8117	23.3113	0	1.98385	4.00678	3.37106	24.2571	21.7155	14.0733	5.36214	3.9362	9.28555	0.900336	17.8509	4.91182	0	1.85732	15.7063	3.13826	13.0485	1.82794	1.08215
2310008N11Rik	0	0	0	0	0	13.2353	0	0	0	0	0	0	0	0	24.5003	0	0	0	0	0	0	0	0	0	0	0	0	0	0	0	0	0	0	0	0	0	0	0	0	0	0	0	0	0	0	0	0	0	0
2310009A05Rik	0	32.4042	21.5357	0	0	27.7243	26.7343	87.7174	112.387	33.3328	222.043	0	0	84.4961	52.6445	282.284	171.939	102.808	0	80.6888	181.841	163.069	0	142.264	338.411	0	72.2933	263.134	138.687	81.4439	66.6043	225.491	102.542	304.883	294.428	0	311.438	64.9854	82.6572	81.7205	95.4365	90.0598	266.086	338.88	0	17.3363	0	0	103.669
2310009B15Rik	9.72846	454.317	0	0	0	0	28.1433	165.314	215.685	0	37.3533	53.3507	52.2514	27.7639	63.0881	0	297.678	123.063	52.835	0	0	34.4288	0	62.8278	0	226.664	0	278.016	80.2092	0	0	53.6923	0	196.694	182.644	0	97.5799	0	100.314	132.161	0	0	91.9315	97.2647	57.4008	0	0	40.051	158.522
2310010J17Rik	0	0	23.4325	0	0	0	0	0	0	5.87681	27.1825	0	27.8294	0	0	45.8189	0	0	0	0	0	0	0	0	0	0	0	0	0	0	0	0	0	0	0	0	0	0	0	24.3667	0	0	0	0	0	0	0	0	14.6082
2310010M20Rik	0	3.45109	2.45965	12.4735	85.7046	0	5.78709	4.6442	0	0	0	11.6472	0	0	10.0857	0	0	2.38938	6.16499	2.27058	20.6536	2.09982	0	0	3.63408	0	23.5463	2.20246	0	26.1893	18.2832	2.77558	5.57166	2.35572	14.3491	24.2643	34.6596	2.3519	2.2139	5.97298	18.1281	9.78409	41.1697	0	0	5.63671	4.9946	0	5.77223
2310011J03Rik	1.44542	0	0	0	0	41.7436	0	10.3508	0	0	0	0	0	3.96969	11.8662	32.7581	0	0	0	13.2027	0	0	0	0	0	0	0	0	18.7415	0	0	0	0	44.6629	9.18559	88.4351	20.5878	33.7563	0	21.8687	40.1341	0	0	0	26.0735	13.873	10.0611	0	0
2310014F07Rik	0	0	0	0	0	0	0	0	0	0	0	0	0	0	0	0	0	0	9.43179	0	0	0	0	0	0	0	0	0	0	0	0	0	0	0	0	0	0	0	0	0	0	0	0	0	0	0	0	0	0
2310014L17Rik	0	0	0	0	0	0	0	0	0	0	3.78194	0	0	0	0	0	0	0	0	0	0	9.30934	0	0	0	0	0	0	0	0	0	0	0	0	0	0	0	0	1.25429	0	0	0	0	0	1.53255	0	0	0	0
2310015A10Rik	0	0	0	0	0	0	0	0	0	0	0	0	0	0	0	0	0	0	0	0	6.50426	0	0	0	0	0	0	0	0	0	0	0	0	0	0	2.81959	0	2.00585	0	0	0	0	0	0	0	0	0	0	0
2310015B20Rik	0	0	0	0	0	0	0	0	0	0	0	0	0	0	0	0	0	0	0	0	0	0	0	0	0	0	0	0	0	0	0	0	0	34.8954	0	0	0	0	0	0	0	0	0	0	0	0	0	0	0
2310015D24Rik	0	0	0	0	0	0	0	0	0	0	0	0	0	0	0	0	0	0	0	0	0	3.904	0	0	0	0	0	0	0	0	0	0	0	0	9.04069	0	0	0	0	0	0	0	0	0	0	0	0	0	0
2310016D03Rik	0	0	0	0	0	0	0	0	0	0	0	0	0	0	0	0	0	0	0	0	0	0	0	0	0	0	0	0	0	0	0	0	0	0	0	0	0	0	0	0	0	0	0	0	0	0	0	0	0
2310016M24Rik	135.732	587.09	228.728	0	33.6143	229.484	235.056	298.006	507.018	138.865	322.81	135.56	325.643	207.594	143.215	116.352	90.9875	260.829	22.4642	149.88	44.2883	179.221	0	388.816	349.229	153.51	827.428	251.963	308.279	526.867	518.093	444.93	250.605	194.213	352.585	325.272	583.551	426.234	363.426	568.044	330.181	511.767	256.517	182.674	305.387	416.968	465.852	335.022	246.688
2310020H05Rik	0	0	0	0	0	0	0	0	0	0	0	0	0	0	0	0	0	0	0	0	0	0	0	0	0	0	0	0	0	0	0	0	0	0	0	0	0	0	0	0	0	0	0	0	0	0	0	0	0
2310021P13Rik	0	4.26138	3.10787	0	0	0	6.15463	0	1.52486	23.995	12.4304	11.7148	0	0	0	1.12324	9.19048	0	0	7.87256	19.6387	6.16497	0	8.69101	15.5993	0	0	0	1.00925	0	1.23243	0	0	4.08141	0	0	0	0.918437	0	0	1.09827	0	0	0	8.56682	0	0	0	0
2310022A10Rik	0	109.973	0	0	0	0	0	0	0	0	0	0	0	0	10.758	0	0	0	0	0	0	0	0	0	0	0	10.9022	0	34.1952	0	0	0	0	0	0	0	0	5.02217	0	0	0	0	0	4.42704	31.0498	18.0076	0	0	0
2310022B05Rik	17.0642	0	0	0	4.9975	2.96113	7.8521	2.5429	2.47295	20.768	14.9117	0	0	1.54415	3.58979	5.15951	1.74491	1.16513	3.0326	2.49102	0	1.94114	8.24498	23.7439	39.9214	1.30986	0	22.2019	3.03474	31.2625	13.3587	3.05673	19.2939	13.9178	52.9124	0	23.2147	9.58417	23.0135	9.52895	14.4318	16.5935	5.22846	5.3619	6.29209	0	0	0	1.03415
2310028H24Rik	0	0	0	0	0	0	0	0	0	0	0	2.01051	0	0	0	0	0	0	0	0	0	0	0	0	0	0	0	0	0	0	0	0	0	0	0	0	0	0	0	0	0	0	0	0	0	0	0	0	0
2310030A07Rik	0	0	0	0	0	0	0	0	0	0	0	0	0	0	0	0	0	0	0	0	0	0	0	0	0	0	0	0	0	0	0	0	0	0	0	0	0	0	0	0	0	0	0	0	0	0	0	0	0
2310030G06Rik	0	63.4434	0	0	0	0	0	0	0	0	0	0	0	0	0	0	0	59.045	0	0	0	57.5851	0	0	2.3676	0	180.879	14.5568	23.4005	0	45.3325	60.0171	0	0	0	0	0	0	0	0	40.1748	0	8.6937	25.9256	24.2507	41.9172	49.2901	2.90881	0
2310030N02Rik	0	0	0	0	0	5.03235	0	0	0	0	0	0	0	0	0	25.1984	0	3.8892	0	0	0	0	0	3.81058	0	0	6.51721	3.74437	42.0056	0	0	0	0	0	15.6046	9.29498	0	0	4.12906	0	0	13.28	0	0	18.6911	6.33607	24.5056	18.4578	6.39409
2310033E01Rik	0	0	0	0	0	0	0	0	0	0	0	0	0	0	0	0	0	19.4537	0	0	0	0	0	0	0	0	0	0	11.7309	0	0	0	0	0	0	0	0	0	0	0	0	0	0	0	0	0	0	0	0
2310033P09Rik	0	10.0435	7.14364	0	0	98.9385	0	8.29361	0	0	0	0	0	0	0	10.4413	50.3318	48.9763	73.3342	35.4467	0	5.63388	127.891	14.0022	0	0	146.609	289.613	22.1267	28.1262	62.2626	0	0	8.24297	0	19.0059	81.4132	197.454	46.0087	0	48.4862	64.93	70.9654	43.2862	8.20732	45.2518	0	34.2719	6.06247
2310034C09Rik	0	0	0	0	0	0	0	0	0	0	0	0	0	0	0	0	0	0	0	0	0	0	0	0	0	0	0	0	0	0	0	0	0	0	0	0	0	0	0	0	0	0	0	0	0	0	0	0	0
2310034G01Rik	0	0	0	0	0	0	0	0	0	0	0	0	0	0	0	0	0	0	0	0	0	0	0	0	0	0	0	0	10.6646	0	0	0	0	0	0	0	0	0	0	0	0	0	0	0	0	0	0	0	0
2310034O05Rik	0	0	0	0	0	0	0	0	0	0	0	0	0	0	0	0	0	0	0	0	0	0	0	0	0	0	0	0	0	0	0	0	0	0	0	0	0	0	0	0	0	0	0	0	0	0	0	0	0
2310035C23Rik	0	0.428639	0	0	0	0	10.9696	0.423295	13.9794	0	0.50129	10.9262	9.8905	10.7103	4.5465	15.8788	1.19167	6.72307	1.27039	20.934	9.63542	2.90762	0	5.43571	3.01285	3.26306	1.53072	2.75438	2.26925	7.02849	0	2.64376	14.9839	9.7381	4.6572	16.951	7.66603	0	0	0	9.7684	18.6936	10.6643	12.256	4.65365	6.1402	0	0	0
2310035K24Rik	0	0	0	0	0	22.9814	0	0	0	0	0	0	0	0	31.6268	0	0	0	0	32.5426	361.85	29.2874	0	0	4.79484	7.09319	43.8495	0	10.2827	0	0	8.04358	0	0	0	0	88.5089	77.67	0	0	0	4.07335	31.3602	0	11.8411	0	0	0	20.8163
2310036O22Rik	103.793	7.32991	0	0	0	96.7213	57.6448	28.0925	0	7.22608	14.438	57.2396	124.708	60.0826	46.3739	37.8136	25.1937	147.975	0	9.01322	86.7811	132.485	0	0	28.6086	9.73009	15.6627	35.3956	59.3535	38.6951	16.1076	0	11.7288	0	50.2473	83.6341	0	9.85393	20.3226	40.1231	23.1495	0	0	70.2785	50.5409	70.3764	38.8624	97.0369	22.443
2310037I24Rik	200.245	9.91483	72.2672	0	7.68393	29.0744	0	76.9977	98.9872	25.0078	52.3898	103.677	92.8578	20.8348	0	50.1854	15.4839	19.9306	29.0118	20.2875	21.425	7.58384	14.5852	6.63482	9.02277	2.40487	111.24	77.5472	112.886	34.6453	22.3717	2.80312	38.6706	58.5733	52.4993	16.1637	64.4963	2.48074	5.09168	87.281	8.50491	61.416	27.558	6.6958	109.456	32.9416	92.5221	42.9007	0
2310039H08Rik	0	21.8812	0	0	0	26.046	14.8073	0	11.0568	9.14394	65.8845	0	12.3036	0	0	0	0	120.824	0	74.1198	102.79	169.698	134.105	99.1483	0	24.0274	40.2422	95.2961	79.8399	85.265	0	100.008	61.9666	196.354	215.648	61.6656	323.552	26.9569	203.492	114.487	108.901	146.93	174.331	65.5832	132.241	79.8129	93.2865	126.918	100.587
2310039L15Rik	0	0	14.8265	0	0	0	0	0	0	0	0	8.97253	0	0	16.965	0	0	0	0	0	0	0	0	0	11.2886	0	0	0	0	0	0	8.48548	8.94225	0	18.0167	0	15.8408	0	0	0	0	7.82375	0	32.8452	0	0	0	0	0
2310040G24Rik	0	6.82972	0	0	226.67	0	0	0	0	0	0	0	0	0	0	0	0	0	0	0	0	0	0	0	0	0	0	0	74.92	0	0	0	49.9931	0	33.4401	0	37.2979	0	171.521	90.9072	10.6838	30.7281	0	0	0	0	0	90.0703	38.2404
2310042D19Rik	0	0	0	0	0	0	0	0	0	0	0	0	0	0	0	0	0	0	0	0	0	0	0	0	0	0	0	0	2.14356	3.17791	4.02386	0	0	0.88242	1.16312	0	1.81986	0	0	2.55733	2.18444	2.0625	0	1.25685	3.2918	0	0	0	0.693811
2310042E22Rik	0	0	0	0	0	0	0	0	0	0	0	0	0	0	0	0	0	0	0	0	0	0	0	0	0	0	0	0	0	0	0	0	0	0	0	0	0	0	0	0	0	0	0	0	4.16755	0	0	0	0
2310043J07Rik	0	0	0	0	0	11.3375	0	0	0	0	0	0	0	0	0	0	0	0	0	0	0	0	0	0	0	0	51.8476	0	0	0	0	0	0	0	0	0	0	0	0	0	0	13.4754	0	0	0	0	0	0	0
2310043L19Rik	0	0	0	0	0	0	0	0	0	0	0	0	0	0	0	0	0	0	0	0	0	0	0	0	0	0	0	0	0	0	0	0	0	0	0	0	0	0	0	0	0	0	0	0	0	0	0	0	0
2310043O21Rik	0	0	0	0	0	0	0	0	0	0	0	0	0	0	0	0	0	0	0	0	0	0	0	0	0	0	0	0	0	0	0	0	0	0	0	0	0	0	0	0	0	0	0	0	0	0	0	0	0
2310044G17Rik	0	19.7699	1.58086	0	0	0	13.7322	9.44364	0	0.599568	11.4673	2.97627	0	13.3414	38.3447	3.22044	9.55116	0	0	0	70.5681	16.1375	0	29.4307	12.8771	0	0	0	7.90506	0	0	0	3.88666	0	0.990327	5.10994	0	0	0	32.734	0	0	12.2817	14.7003	5.70901	9.76848	0	9.83043	2.62814
2310044H10Rik	0	0.711557	2.82439	0	0	3.20656	7.44573	0	11.332	6.61386	10.646	0	0	6.71356	0	43.0825	20.7694	63.358	0	22.8784	0	0	0	9.52575	0	6.60766	0	0	14.7526	0	0	0	22.4926	8.52974	36.6581	61.6264	11.7147	22.5703	3.61139	0	11.5746	0	30.1174	36.2532	21.9701	0	0	7.62388	0
2310045N01Rik	0	0	0	0	0	155.29	46.0083	0	163.38	13.7826	0	0	105.035	258.662	87.1871	108.032	121.544	41.4625	0	0	0	6.90279	274.119	49.9084	6.93697	222.077	44.5753	8.55504	100.951	0	15.4702	0	0	0	78.4408	0	0	41.8709	57.04	14.4261	0	45.6488	0	68.2248	23.3946	0	0	73.7644	0
2310046A06Rik	0	4.21943	0	0	0	0	0	0	0	0	0	0	0	0	0	0	0	84.5711	0	0	0	0	0	63.9845	0	0	0	158.676	18.3875	47.6102	74.1024	85.2034	104.504	64.8159	104.118	100.191	26.3429	124.547	63.0087	71.4495	56.4808	26.5658	56.1918	24.1028	83.3764	85.7077	0	0	142.176
2310046O06Rik	93.8605	3.50893	4.13918	0	0	0	45.244	0	0	0	6.43845	1.23206	0	0	8.08436	16.4134	1.33523	0.991945	0	0	148.886	55.0898	0	2.86422	0	1.0388	3.48848	1.86249	16.4131	14.9592	0	7.47482	34.1616	24.8847	2.67649	0	4.31207	17.5528	3.34721	34.3854	1.25833	18.941	0	25.4099	31.8077	36.5334	5.42	10.5732	21.1746
2310047B19Rik	0	0	0	0	0	0	0	0	0	0	0	0	0	0	0	0	0	1.89091	0	0	0	0	0	0	0	0	0	0	7.8682	0	0	0	0	0	0	0	0	0	0	0	0	2.23667	0	0	0	0	0	0	18.4981
2310047M10Rik	0	0	0	0	0	0	0	0	0	0	0	0	0	0	0	0	0	6.80291	0	0	0	0	0	0	0	0	68.745	0	0	0	0	0	0	0	0	10.6173	0	0	0	0	0	0	0	0	4.10916	0	0	0	0
2310050B05Rik	0	0	0	0	0	0	0	0	0	0	0	0	0	0	0	0	0	0	0	0	0	0	0	0	0	0	304.216	0	0	202.503	158.46	168.648	58.3809	103.526	0	0	107.425	0	92.6288	0	0	48.044	0	213.828	148.985	36.4488	0	0	0
2310050C09Rik	0	0	0	0	0	0	0	0	0	0	0	0	0	0	0	0	0	0	0	0	0	0	0	0	0	0	0	0	0	0	0	0	0	0	0	0	0	0	0	0	0	0	0	0	0	0	0	0	0
2310057J18Rik	0	0	0	0	0	0	0	0	0	0	0	0	0	0	0	0	0	0	0	0	0	0	0	0	0	0	0	0	0	0	0	0	0	0	0	0	0	0	0	0	0	0	0	0	0	0	0	0	0
2310057M21Rik	0	10.047	3.28765	0	0	0	20.9153	1.50658	0	0	7.80499	0	0	0	0	14.2851	0	6.55975	0	1.53594	0	0	0	79.1134	0	0	10.5213	0	1.9883	0	0	18.348	0	6.05703	9.23801	0	6.41699	0	2.71886	0	39.9998	7.81676	7.65333	9.09823	29.0338	23.5715	6.9088	13.6772	0
2310057N15Rik	0	0	0	0	0	0	0	0	0	0	0	0	0	0	0	0	0	0	0	0	0	0	0	0	0	0	0	0	0	0	0	0	0	0	0	0	0	0	0	0	0	0	0	0	0	0	0	0	0
2310061C15Rik	0	25.0412	0	0	0	29.1479	3.92959	9.59563	6.1551	25.7433	0	0	0	12.524	49.5321	45.9806	0	28.4259	16.2436	24.7475	0	38.7098	0	64.3385	31.2355	0	85.4837	59.6787	54.7377	70.4401	49.3958	105.202	58.2686	48.791	19.0325	45.7336	86.6289	25.92	15.0501	7.80658	41.8399	45.6759	49.4454	147.231	24.0837	85.6631	27.6486	43.9186	14.2068
2310061I04Rik	0	0	0	0	0	0	0	3.76149	21.8789	0	31.1505	0	4.40758	0	0	0	0	17.0184	0	25.7325	0	0	0	26.5226	2.74429	47.4757	12.6783	31.2739	18.2291	0	11.1454	17.7912	13.9957	7.26857	58.8332	0	7.39985	58.7189	0	0	64.0581	4.33952	0	0	32.1822	3.06852	3.81388	6.76177	2.99677
2310061J03Rik	0	0	0	0	0	0	0	0	0	0	0	0	0	0	0	0	0	0	0	0	0	0	0	0	0	0	0	0	0	0	0	0	0	0	0	0	0	0	0	0	0	0	0	0	0	0	0	0	0
2310061N02Rik	0	0	0	0	0	0	0	0	0	0	0	0	0	0	0	0	0	0	0	0	0	0	0	0	0	0	0	0	0	0	0	0	0	0	0	0	0	0	0	0	0	0	0	0	0	0	0	0	0
2310065F04Rik	0	0	0	0	0	0	0	0	0	0	0	0	0	0	0	0	0	0	0	0	0	0	0	0	0	0	0	0	0	0	0	0	0	0	0	0	0	0	0	0	0	0	0	0	0	0	0	0	0
2310067B10Rik	0	24.6077	0	0	0	0	0	3.60144	0	0	0	0	0	0	0	0	0	1.89548	0	9.13104	0	3.09627	0	21.4845	0	0	0	13.1791	12.1647	0	1.72749	4.18276	30.208	13.8318	0	0	0	0	7.62252	12.0509	9.5173	6.00235	6.80522	0	15.942	0	21.8038	5.02041	2.70583
2310068J16Rik	0	0	0	0	0	0	0	0	0	0	0	0	0	0	0	0	0	0	0	0	0	0	0	0	0	0	35.8529	0	0	39.2723	0	0	0	0	0	0	0	0	0	13.7957	0	11.5398	0	0	12.4356	0	0	0	0
2310069B03Rik	0	0	0	0	0	0	0	0	0	0	0	0	0	0	0	0	0	0	0	0	0	0	0	0	0	0	0	0	0	0	0	0	0	0	0	0	0	0	0	0	0	0	0	0	0	0	0	0	0
2310069G16Rik	0	0	0	0	0	0	0	0	0	0	0	0	0	0	0	0	0	0	0	0	0	0	0	0	34.0701	0	0	0	7.51186	46.92	0	0	29.8008	55.9854	0	94.0403	0	0	15.7767	0	0	51.3666	0	36.207	50.0569	0	0	0	0
2310079F23Rik	0	0	0	0	0	0	0	0	0	0	0	0	0	0	0	0	0	0	0	0	0	0	0	3.08107	0	0	98.3475	0	0	0	1.76947	0	0	0	1.56084	0	0	0	0	0	0	0	0	0	0	0	0	0	0
2310079G19Rik	0	0	0	0	0	0	0	0	0	0	0	0	0	0	0	0	0	0	0	0	0	0	0	0	0	0	0	0	0	0	0	0	0	0	0	0	0	0	0	0	0	0	0	0	0	0	0	0	0
2310081J21Rik	0	0	0	0	0	0	0	0	0	0	0	0	0	0	0	0	0	0	0	0	0	0	0	0	0	0	0	0	0	0	0	0	0	0	0	0	0	0	0	0	0	0	0	0	0	0	0	0	0
2400001E08Rik	208.449	228.938	11.2181	0	0	108.966	37.1345	34.8155	108.948	74.4309	47.7658	0	0	9.50369	98.3265	46.3439	15.1451	137.883	97.2382	75.9442	0	56.3607	412.154	48.1606	31.0634	33.8018	214.477	216.917	152.712	43.9885	102.264	136.713	169.3	146.967	244.038	90.4682	172.621	82.792	180.345	214.212	72.9113	68.4859	20.43	114.836	82.8956	140.509	100.086	57.0408	62.2941
2400003C14Rik	0	46.5243	4.8101	0	12.1919	66.9349	17.8802	12.8249	56.1425	90.0167	26.8448	135.37	50.9459	16.3142	24.4403	39.8237	2.12964	21.321	52.0154	0	7.37901	25.4691	257.817	72.0472	27.8547	86.3546	48.6095	45.4696	32.8157	0	65.2133	48.6701	1.93953	34.6205	23.7343	3.52416	58.2584	8.11863	17.6158	10.777	3.63335	37.8591	11.3073	38.3402	47.8042	20.4152	22.9755	0	3.80857
2400009B08Rik	0	0	0	0	0	0	0	0	0	0	0	0	0	0	0	0	0	84.5531	0	0	0	0	0	0	0	0	0	0	27.9167	0	0	0	0	0	0	141.051	0	0	0	0	0	0	0	33.6388	0	0	0	0	0
2410001C21Rik	0	13.2652	21.7338	0	0	26.3248	5.17204	85.3469	15.8621	24.9468	18.2905	109.027	14.2384	122.356	6.48863	35.8518	58.4716	0	82.7846	11.7334	0	0	38.6757	21.5508	73.5657	40.2138	0	12.9044	59.2558	29.3969	72.3141	52.6404	127.929	12.5793	19.9341	10.4339	81.3583	47.8206	44.7003	35.7114	29.1798	55.6718	19.7996	8.80063	66.7708	1.7012	64.8616	48.0408	6.46776
2410002F23Rik	0	0.492446	0	0	0	0	0	9.78646	0	0	0	0	0	4.87962	0	0	0	9.15197	53.7188	0	0	4.66283	0	0	0	0	3.34017	0	20.9489	28.9122	0	0	35.0082	0	12.9657	36.3646	0	27.4359	0	0	0	25.3888	0	0	74.8212	0	43.1223	0	1.57831
2410002I01Rik	0	41.404	0	0	0	1.88732	0	0	0	0	0	0	0	5.92118	0	0	0	0	0	6.73262	8.40742	0	0	0	0	0	0	0	8.52744	0	0	0	0	0	0	0	0	0	2.26333	0	0	0	19.7574	0	7.1687	0	0	3.05167	0
2410002O22Rik	7.71051	59.2469	4.32639	0	8.88187	19.9481	21.327	23.1033	10.3841	10.6117	24.8698	28.584	67.5308	61.3503	66.4117	14.3848	34.1276	35.9825	74.3311	41.1025	11.1119	17.6275	0	27.766	18.5133	67.6952	61.0992	37.8886	11.0786	21.8038	15.3916	14.4252	9.26984	25.095	12.6341	16.0282	42.6604	65.9799	7.96532	105.297	42.6096	58.5802	3.30715	26.6383	34.3386	12.8506	49.8799	9.48143	14.3155
2410003K15Rik	31.5601	0	8.67591	0	0	81.3758	67.6544	0	36.4502	0	0	0	0	0	0	0	0	0	0	0	0	0	0	34.3891	0	18.6733	15.02	52.1093	9.42763	33.7701	0	10.8723	34.1965	37.7645	70.7365	19.9751	19.3792	0	75.4693	0	10.5816	10.2083	0	0	37.2002	95.8251	9.12379	25.0438	0
2410003L11Rik	0	0	0	0	0	0	0	0	0	0	0	0	0	0	0	0	0	0	0	0	0	0	0	0	0	0	0	0	12.2129	0	0	0	0	0	0	0	0	0	0	0	0	0	0	0	15.7012	0	0	0	0
2410004A20Rik	0	0	0	0	0	0	0	0	0	0	0	0	0	0	0	0	0	0	0	0	0	0	0	0	0	0	0	0	0	0	0	0	0	0	0	0	0	0	0	0	0	0	0	0	0	0	0	0	0
2410004B18Rik	0	15.3859	0	0	0	8.80973	0	0	0	0	16.6338	0	0	0	39.5565	0	0	0	33.9636	82.7032	0	0	0	13.3801	0	0	0	0	42.6714	0	0	0	0	0	7.75669	39.4131	14.1691	0	29.0485	15.0457	13.271	57.2174	17.6661	0	37.8714	0	0	0	4.93377
2410004I01Rik	0	0	0	0	0	0	0	0	0	0	0	0	0	0	0	0	0	0	0	0	0	0	0	0	0	0	0	0	0	0	0	0	0	0	0	0	0	0	0	0	0	0	0	0	0	0	0	0	0
2410004N09Rik	0	0	0	127.901	0	78.703	0	0	29.5211	48.4905	105.272	0	0	77.8975	547.039	158.401	159.489	144.349	393	41.4691	0	33.6443	0	0	0	31.0941	203.693	0	0	0	0	75.2127	0	0	41.2786	0	0	0	0	0	0	35.2652	0	0	0	127.493	60.9315	0	71.9242
2410004P03Rik	0	0	0	0	0	0	0	0	0	0	0	0	0	0	0	0	0	0	0	0	0	0	0	0	0	0	0	0	0	0	0	0	0	0	4.01661	0	0	0	0	0	0	0	0	0	0	0	0	0	0
2410006H16Rik	583.432	336.329	877.759	3830.24	0	427.75	1557.48	123.112	534.792	294.284	27.099	517.497	618.801	419.927	97.5588	42.4165	233.518	343.496	2303.82	120.778	294.375	1019.71	1032.36	857.159	790.007	185.574	1981.63	1506.66	675.949	0	169.849	61.4552	64.6589	130.676	249.337	121.515	74.9533	379.459	149.317	120.158	141.462	76.9591	217.73	76.4901	254.787	323.716	209.715	828.384	282.499
2410007B07Rik	0	0	0	0	0	0	0	0	0	0	0	0	0	0	0	0	0	0	0	0	0	0	0	0	0	0	0	0	0	0	0	0	0	0	0	10.4073	0	0	0	0	0	0	0	0	0	0	0	0	0
2410012E07Rik	0	0	0	0	0	0	0	0	0	0	0	2.97781	0	0	0	0	0	0	0	0	0	0	0	0	0	0	0	0	0	0	0	0	0	0	0	0	0	0	0	0	0	2.62475	0	0	0	0	0	0	0
2410012M07Rik	0	0	0	0	0	0	0	0	0	0	0	0	0	0	0	0	0	0	0	0	0	0	0	0	0	0	0	0	0	0	0	0	0	0	0	0	0	0	0	0	0	0	0	0	0	0	0	0	0
2410015M20Rik	121.655	201.043	349.007	0	0	151.964	194.839	276.545	231.648	199.264	64.0075	0	325.457	123.413	248.583	36.2127	12.1854	184.166	64.528	76.1798	215.519	214.482	0	209.806	372.038	396.999	47.0578	79.2823	166.725	211.424	247.421	190.761	248.462	236.312	297.564	201.784	38.4792	119.009	104.487	111.177	127.145	86.5553	122.657	195.556	184.976	53.3252	156.624	106.403	160.091
2410016O06Rik	0	0.880304	0	0	0	0	0	0	0	30.0635	0	0	0	0	0	0	0	0	0	0	0	0	0	0	0	0	0	0	0	0	0	0	0	0	0	0	0	0	0	0	0	0	0	0	0	2.95039	0	0	0
2410017I17Rik	0	0	0	0	0	0	0	0	0	0	0	0	0	0	0	0	0	0	0	0	0	0	0	0	0	0	0	0	0	0	0	0	0	0	0	0	0	0	0	0	0	0	0	0	0	0	0	0	0
2410017P09Rik	0	8.05347	0.848361	0	5.62016	0	1.04338	0.836189	5.97789	0	2.46568	0	17.7238	4.36343	3.94448	7.7505	11.1249	4.07742	2.14099	0.803962	0	0	0	3.18988	5.13915	0	0	3.12347	10.4788	23.9462	5.1128	2.98013	0	5.84467	2.08942	3.62271	3.41514	5.10352	10.851	2.21712	3.88075	0.906833	2.68276	3.58196	4.89853	19.6582	5.34533	5.4947	0.685872
2410018L13Rik	0	0	0	0	0	39.6708	0	0	0	0	0	0	0	0	14.867	0	0	0	0	0	0	2.57923	0	0	0	0	0	0	0	0	0	0	0	0	3.99555	0	0	0	0	0	0	0	0	0	0	0	0	11.5511	0
2410018M08Rik	0	0	96.4563	0	0	2.67988	10.1327	4.15361	0	1.54763	0	0	0	0	0	5.36448	0	0	5.10919	0	0	1.76568	0	11.8733	3.12828	4.27255	20.5809	1.9526	12.6812	0	0	0	4.80359	0	0	0	0	0	15.12	0	0	0	0	14.258	0	0	42.3715	1.87598	1.62374
2410021H03Rik	0	0	0	0	0	0	0	0	0	0	0	0	0	0	0	33.3384	0	0	0	48.9346	0	0	0	0	0	0	0	0	0	0	0	0	0	0	0	0	0	0	0	0	0	0	0	0	0	0	0	0	0
2410022L05Rik	50.7044	0	306.634	0	0	62.8274	0	54.1582	104.057	0	42.6292	0	0	0	0	32.6387	16.8174	0	0	0	54.4727	9.90907	0	0	0	0	10.5843	0	71.5291	74.3888	21.1711	8.05258	34.4307	0	25.8465	30.9421	42.0331	21.4648	50.6671	0	0	66.9071	28.5037	9.38977	48.5227	15.3157	86.7244	33.1741	9.7269
2410042D21Rik	0	0	2.59222	0	0	0	38.9863	1.46246	12.6368	19.5728	0	0	5.64559	0	3.25091	2.01743	0	0	9.03382	0	0	0.890769	0	21.2534	3.28687	23.6302	2.66459	18.5112	1.61702	5.87026	1.16573	0	0	0.745527	3.37958	0	0	0	0	0	3.77816	0	2.67647	19.7284	3.66031	0	0.920324	9.08382	0
2410057H14Rik	0	0	0	0	0	0	0	0	0	0	0	0	0	0	0	0	0	0	0	0	0	0	0	0	0	0	0	0	0	0	0	0	0	0	0	0	0	0	0	0	0	0	0	0	0	0	0	0	0
2410066E13Rik	0	0	0	0	0	0	0	0	0	0	0	0	0	0	0	0	0	23.6658	0	0	0	0	0	0	20.4889	0	0	0	3.08313	0	0	0	0	0	0	0	0	0	0	0	0	0	0	3.67757	0	0	0	0	0
2410075B13Rik	0	0	0	0	0	0	0	0	0	0	0	0	0	0	0	0	0	0	0	0	0	0	0	0	0	0	0	0	0	0	0	0	0	0	0	0	0	0	0	0	0	0	0	0	0	0	0	0	0
2410076I21Rik	0	499.801	0	0	0	0	0	0	0	0	96.5356	0	42.3419	0	0	10.1817	0	0	0	0	0	0	0	0	0	0	0	0	5.97608	0	0	0	0	0	0	0	0	0	17.6829	0	0	0	0	0	8.85528	0	0	0	0
2410088K16Rik	0	0	0	0	0	0	0	0	0	0	0	0	0	0	0	0	0	0	0	0	0	0	0	0	0	0	0	0	0	0	0	0	0	0	0	0	0	0	0	0	0	0	0	0	0	0	0	0	0
2410089E03Rik	29.3989	0	0.986866	0	0	2.20365	6.26802	0.673015	2.07424	1.28011	0	17.3784	1.82036	2.21548	0	1.33443	8.52437	4.99544	5.09074	1.30887	0	4.72272	0	2.28026	1.05045	3.15366	4.54884	1.92233	0	4.73824	2.01378	3.10391	0	11.1785	5.33802	0	8.15375	5.99151	3.23633	0.869032	1.8743	14.5586	13.4733	6.62021	0.965368	0	1.78773	6.94861	21.7075
2410091C18Rik	0	46.1537	36.0308	2.74741	4.3959	0	1.97693	4.73106	3.35987	0	2.12778	7.91043	25.6295	44.0638	19.4552	19.1271	26.977	89.6228	4.266	7.87582	31.9503	59.8015	10.9665	54.3296	41.4962	13.0761	96.8508	30.0006	58.6575	0	68.6193	35.794	11.5189	19.0691	24.9256	45.0173	39.6738	37.6381	85.8037	76.2961	86.1875	6.638	29.9673	32.3147	46.193	35.6967	7.12518	11.0969	9.57584
2410114N07Rik	0	0	0	0	0	0	0	0	0	0	0	0	0	0	0	0	0	0	0	0	0	0	0	0	0	0	0	0	0	0	0	0	0	0	0	10.3081	0	0	0	0	0	0	0	0	0	0	0	0	3.5852
2410124H12Rik	0	150.363	0	0	0	0	0	0	0	0	0	0	0	0	0	0	0	0	0	0	0	0	0	0	0	0	0	0	0	0	0	0	0	0	0	0	0	0	0	0	0	0	0	0	26.3574	0	98.2716	0	0
2410127L17Rik	0	0.315935	35.4357	0	0	18.1473	8.23872	14.247	0	1.00059	49.9589	0	0	1.99034	4.43699	1.74481	1.76883	0	0	0	0	19.8378	0	5.89779	42.7816	4.21767	25.3475	8.32929	0	0	0	4.60796	0	22.9209	8.97819	33.8126	19.2193	0	1.06407	5.80582	1.34204	10.0784	16.8678	17.7863	5.11247	5.37906	3.05082	0	28.233
2410131K14Rik	0	0.369118	2.95194	0	0	0	0	4.61657	0	0	0	0	0	0	0	0	4.09348	0	21.762	0	0	0	0	0	0	1.5578	40.5523	0	14.5104	0	0	12.6906	0	13.4807	0	0	0	0	0	0	1.8761	0	0	0	5.64328	0	0	0	0
2410137F16Rik	0	0	0	0	0	0	0	0	0	0	0	0	0	0	0	0	0	0	0	0	0	0	0	0	0	0	0	0	6.58457	0	0	0	0	0	0	0	0	0	0	0	0	0	0	0	0	0	0	0	0
2410137M14Rik	0	0	0	0	0	0	0	0	0	0	0	0	0	0	0	0	0	0	0	0	0	0	0	0	0	0	0	0	0	0	0	0	0	0	0	0	0	0	0	0	0	0	0	0	0	0	0	0	0
2410141K09Rik	0	0	0	0	0	0	0	0	0	0	0	0	0	0	0	0	0	0	0	0	0	0	0	0	0	0	0	0	0	0	0	0	0	0	0	0	0	0	0	0	0	0	0	0	0	0	0	0	0
2500003M10Rik	0.46553	0.267966	0	0	0	8.14984	7.25382	10.1861	0	13.0924	19.3177	55.1469	1.74744	3.25454	0	3.08358	17.4106	4.90146	3.05558	0	53.9865	24.4529	0	0	0	14.1134	25.7435	17.0109	15.5087	40.8992	0	48.5362	22.4407	0	50.3133	0	20.9191	3.26008	7.93263	21.577	36.5213	65.8455	69.8591	0	35.9076	3.77681	3.90774	3.44894	1.99532
2500004C02Rik	2.90502	2.05453	41.9168	8.05802	0.0813904	2.11779	0	1.40712	1.5252	0	42.8807	1.77939	0	0	7.12294	0	0	0	3.75884	1.37111	138.556	0	11.0134	0	2.30653	0	83.0445	2.76956	0	10.6244	2.1884	8.25284	0	4.26454	12.6379	43.4624	3.00459	6.69542	2.30378	33.3358	2.83989	35.7073	11.7494	12.467	10.5927	9.75973	0	25.7583	4.57679
2510002D24Rik	0	17.9367	0	0	0	25.1995	0	14.1992	133.621	0	0	0	0	0	0	0	0	0	0	0	0	6.84778	33.0712	40.4009	0	0	51.3832	18.2767	36.5772	148.194	0	0	3.66587	2.96677	107.025	12.5709	12.2852	30.3685	6.16882	20.4066	47.4245	58.0417	21.77	25.1494	54.3236	20.7237	2.89879	20.5787	26.6578
2510003D18Rik	0	0	0	0	0	0	0	0	0	0	0	0	0	0	0	0	0	0	0	0	0	0	0	0	0	0	0	0	0	0	0	0	0	0	0	0	0	0	0	0	0	0	0	0	0	0	0	0	0
2510003E04Rik	0	5.87808	0	0	0	24.1875	25.2384	0	0	10.7327	2.31306	0	0	0	3.77985	22.843	6.17639	0	20.1002	1.49178	0	2.6453	0	0	25.8267	68.1818	32.8772	0	0	40.9886	0	0	9.75371	0	15.9439	0	56.882	0	3.21568	6.46357	0	0	5.30591	50.2184	2.16403	0	0	0	0
2510006D16Rik	58.8439	76.4348	0	0	137.092	80.4265	244.01	62.2438	58.3646	39.3902	14.1655	0	9.71161	82.4102	77.1283	63.9581	167.122	68.7484	19.8697	23.0975	141.79	37.5811	842.83	149.223	6.18538	54.3336	69.5055	132.052	166.851	93.1404	106.872	113.512	55.0652	286.909	80.0624	83.4654	209.81	185.727	233.287	172.408	73.585	58.9823	74.9315	84.381	266.076	13.6521	72.9779	333.6	146.09
2510009E07Rik	0	0.533255	0	0	0	6.25586	0	0	0	6.34024	0.562958	0	0	0	0	0	0.586266	0	0	0	0	11.1111	0	6.70613	11.6995	0	0	0	6.96414	0	0	0	0	2.5777	0	0	0	0	0	0	2.37521	0	5.49489	0.647192	3.10383	0	0.493138	2.19978	0
2510012J08Rik	34.0927	36.2395	0	0	0	19.1636	4.58671	0	0	0	0	53.8319	41.6753	0	45.8117	0	0	26.4129	7.8713	0	138.738	0	0	0	0	0	0	0	1.89103	0	0	0	14.4248	0	21.3847	0	7.40099	0	0	0	0	0	0	0	6.16179	0	0	3.16443	0
2510039O18Rik	0	83.4009	0	0	0	0	0	0	4.3162	0	24.964	0	9.5072	13.0083	0	0	0	26.5383	0	0	10.9884	6.11807	0	11.1005	0	0	185.989	31.9467	2.71228	0	20.2938	5.36007	11.6589	11.2245	0	0	0	69.3253	24.832	0	11.7828	47.532	21.5484	27.8895	9.26079	0	0	0	29.4544
2510049J12Rik	0	0	0	0	0	0	0	0	0	0	0	0	0	0	0	0	0	0	0	0	0	0	0	0	0	0	0	0	0	4.44187	0	0	1.52207	0	0	0	0	1.25002	0	0	0	0	0	3.51394	0	0	0	0	0
2600006L11Rik	0	0	0	0	0	0	0	0	0	0	0	0	0	0	0	0	0	0	0	0	0	0	0	0	0	0	0	0	0	0	0	0	0	0	0	0	0	0	0	0	0	0	0	0	0	0	0	0	0
2610001J05Rik	0	0.352449	0	0	0	23.5552	49.2334	5.70708	54.3234	26.5715	9.90726	24.5776	66.2867	20.528	18.3696	15.8483	1.98337	0	8.61519	28.152	0	6.70513	0	52.43	8.86318	3.32398	10.4391	29.1989	20.7826	0	15.8362	12.0552	36.877	14.495	1.64265	33.9871	3.10797	31.3084	1.15247	14.1535	16.4213	31.7229	11.1654	0	35.9505	10.9491	24.6127	6.26859	2.66334
2610002D18Rik	0	0	0	0	0	43.2437	0	0	0	0	0	0	0	0	0	0	0	0	0	0	0	0	0	0	0	0	0	4.15072	4.0429	0	0	20.5746	0	0	0	0	0	0	0	0	45.5045	0	17.2842	0	21.9657	10.6323	22.316	3.9949	0
2610002I17Rik	0	0	1.84092	0	0	0	18.738	0	0	0	0	13.5655	0	16.7069	0	2.48332	0	3.54635	0	0	0	11.8033	0	0	0	0	0	0	17.9209	34.1377	2.93968	0	0	60.5344	2.4773	0	0	0	6.28179	2.78497	0	0	7.63894	2.72443	7.39145	38.6012	0	44.3693	0
2610002J02Rik	0	123.494	0	0	0	0	0	30.6863	9.63943	0	0	0	112.228	97.2117	16.076	15.1426	0	84.021	72.5092	14.1894	0	0	0	56.6188	0	32.5711	40.6136	29.389	20.1038	17.709	55.0604	157.002	12.95	135.115	20.2184	193.898	62.6835	71.4292	11.6857	76.8435	0	47.9076	70.6172	200.851	84.9712	33.0353	0	0	0
2610002M06Rik	0	0.45474	0.71764	0	0	8.73994	3.91661	0.913332	19.9463	0.23727	0	1.68372	0	5.213	3.09707	0.419723	0	9.55342	4.52443	5.56829	0	1.38189	0	4.88603	14.0911	1.03754	0	0	5.13292	4.84981	11.6183	0.756062	0	3.12349	1.84159	6.49638	14.1698	0.298142	6.49926	0	15.1998	4.01612	6.81409	7.23266	6.85321	1.79175	0.740395	23.0922	7.38585
2610005L07Rik	6.79024	26.9752	2.82675	19.6218	4.3167	0.889541	15.5962	4.12707	13.3869	16.1205	16.1331	17.7812	13.9542	3.60962	11.3997	4.42397	14.4976	1.35444	48.4583	9.06846	147.198	6.54731	9.66942	7.24258	8.45007	2.18219	21.9716	0.642913	13.1382	2.5218	15.8082	2.4958	1.71145	4.8231	2.60269	0	0	2.83714	0.694939	0.914737	0.794802	2.2463	2.33698	4.9862	4.12434	15.3516	2.85547	17.75	2.71024
2610008E11Rik	0	0.627027	2.73631	0	0	32.1801	0	0	0	0	0	0	0	0	36.1214	27.4117	15.5638	0	0	0	0	4.11252	0	12.2637	0	0	3.54799	0	0	0	10.7088	0	0	0	0	0	0	2.51527	0	0	14.851	0	0	0	1.90309	0	0	0	18.4394
2610015P09Rik	0.499656	0.876865	0	0	0	10.3459	15.8269	0	0	0	3.68785	16.4694	0	1.50236	3.08362	0	0	0	5.87181	3.31099	99.5029	4.78247	0	0	44.7318	0	2.02955	0	2.19571	0	0	0	0	0	12.0707	0	4.95479	0	0	85.7121	2.79195	0	0	0	3.06922	0	0	5.46828	0
2610016A17Rik	0	0	0	0	0	0	0	0	0	0	0	0	0	0	0	0	0	0	0	0	0	0	0	0	0	0	0	0	0	0	0	0	0	0	0	0	0	0	0	0	0	0	0	0	0	0	0	0	0
2610017I09Rik	0	0	0	0	0	0	0	0	0	0	0	0	0	0	0	0	0	0	0	0	0	0	0	0	0	0	0	0	0	0	0	0	0	0	0	0	0	0	0	0	0	0	0	0	0	0	0	0	0
2610018G03Rik	0	0	0	0	0	0	0	0	0	0	0	0	0	0	0	0	0	0	0	0	0	0	0	0	0	0	0	0	0	0	0	0	0	0	0	0	0	0	0	0	0	0	0	0	0	0	0	0	0
2610019E17Rik	0	136.623	735.65	477.383	0	0	58.3003	0	0	0	299.753	0	0	0	0	53.3228	160.207	99.5716	0	0	0	0	0	0	0	0	154.914	44.0842	86.3371	0	0	0	0	0	0	0	109.68	0	0	0	46.5524	44.0431	0	0	0	0	136.196	0	0
2610019F03Rik	0	0	145.007	0	0	0	0	0	0	0	0	0	0	0	0	0	0	0	0	0	0	0	0	0	0	0	0	0	0	0	0	0	0	0	0	0	0	0	0	0	0	0	0	0	0	0	0	0	0
2610020C07Rik	0	0	0	0	0	0	0	0	0	0	0	0	0	0	0	0	0	1.42358	0	0	0	0	0	0	0	0	0	0	3.88482	4.83242	0	0	6.09873	0	0	7.52982	2.70594	2.49976	1.13638	1.53964	0	0	6.42352	0	0	0	0	3.88948	7.82271
2610020H08Rik	0	13.1364	0	0	0	3.03868	1.92436	1.55933	13.4648	0	0	0	0	0	0	0	0	0	0	47.748	0	0	0	0	0	4.37521	21.6127	0	0	0	17.0895	0	0	1.56669	0	0	0	0	0	21.2158	0	18.9182	0	0	18.7721	3.51596	0	0	0
2610021K21Rik	0	0	0	0	0	5.46018	0	0	0	5.09363	0	0	0	0	2.76551	0	0	2.82138	0	0	0	0	0	0	0	0	11.6401	0	8.10426	0	0	1.60423	0	20.2467	0	38.9483	0	40.4084	7.59584	0	0	1.41213	3.71453	0	0	0	0	0	0
2610027L16Rik	0	0	0	0	0	16.988	2.76519	1.12336	0	0	0	0	1.313	0	12.5567	7.34769	0	24.06	0	2.1241	0	0	0	0	0.820228	22.0116	0	0	23.3462	3.82514	0	11.7765	11.0279	5.40725	20.1111	0	2.22159	1.15913	2.43678	1.60667	0	0	0	0	2.68712	0.900809	15.7747	25.9035	0
2610028E06Rik	0	0	0	0	0	0	0	0	0	0	0	0	0	0	0	0	0	0	0	0	0	0	0	0	0	0	0	0	0	0	0	0	0	0	0	0	0	0	0	0	0	0	0	0	0	0	0	0	0
2610028H24Rik	0	0	0	0	0	0	0	0	0	0	0	0	0	0	0	0	0	0	0	0	0	0	0	0	0	0	0	0	0	0	0	3.04816	0	0	0	19.1604	0	0	0	0	0	0	0	3.54629	2.78988	0	0	2.23925	1.95611
2610029G23Rik	4.15441	13.3184	23.6618	0	1.85389	6.39636	13.99	19.5883	34.9238	4.74174	12.6338	47.8694	6.05523	35.2449	21.555	22.7823	13.2225	20.0654	18.4945	41.283	27.5272	21.7225	0	5.53917	0.610994	40.1829	15.781	13.9271	33.5135	21.9814	5.53268	17.0957	10.0675	22.0036	28.3773	7.89234	31.7221	12.8244	20.155	12.9752	15.794	7.04078	12.0434	22.8081	19.8925	37.2039	51.1329	28.2763	14.8461
2610029I01Rik	126.982	0	0	0	0	2.92625	2.56318	0	0	0	5.50607	0	0	0	0	0	2.67662	2.21905	0	14.0608	0	0	0	0	1.69744	10.7248	0	8.40018	0	15.7038	13.0416	31.9178	0	19.0276	0	45.0895	8.79219	18.2461	24.5118	25.3115	0	0	16.8204	30.4095	13.8601	70.6007	58.8695	0	3.48818
2610034B18Rik	0	0	0	0	0	6.10433	29.3961	1.70098	0	0	0	0	0	29.2526	4.46336	4.43802	0	0	0	9.43333	0	0	0	0	3.78438	41.6325	28.3375	1.52519	28.4216	6.00337	7.53476	5.97669	2.10066	44.9127	19.3159	3.80264	20.4379	7.01698	14.1764	9.37209	7.96244	1.86886	18.5021	0	45.1773	17.5539	0	0	0
2610034M16Rik	0	0	0	0	0	0	0	0	0	0	0	0	0	0	0	0	0	0	0	0	0	0	0	0	0	0	0	0	0	0	0	0	0	0	0	0	0	0	0	0	0	0	0	0	0	0	0	0	0
2610035D17Rik	0	0	0	0	0	0	16.515	0	0	0	0	0	0	0	0	0	0	0	0	0	0	0	0	0	0	0	0	0	0	0	0	0	0	0	0	0	0	0	0	0	0	0	8.26489	0	0	0	0	0	0
2610035F20Rik	0	0	0	0	0	0	0	0	0	0	0	0	0	0	0	0	0	0	0	0	0	0	0	0	0	0	0	0	0	0	0	0	0	0	0	0	0	0	0	0	0	0	0	0	0	0	0	0	0
2610037D02Rik	0	0	0	0	0	0	0	0	0	0	0	0	0	0	0	0	0	0	0	0	0	0	0	0	0	0	0	0	0	0	0	0	0	0.638622	0	0	0	0	0	0.81553	0.723462	0	0	0	0	0	0	0	0
2610039C10Rik	7.02432	36.4877	2.87374	0	0	0	0	0	0	49.1678	0	0	0	0	13.8591	0	0	11.4943	0	26.387	0	0	0	13.3575	0	0	33.3086	0	11.0277	0	3.91375	0	0	41.2817	0	0	38.5417	37.5792	23.4013	0	8.21138	39.0836	5.26176	0	20.4083	27.227	37.8885	0	22.4932
2610044O15Rik	0	0.698221	11.2143	0	0	4.20437	0	8.57104	0	0	0	0	0	2.03104	33.6461	0	5.61197	0	0	0	0	0	0	0	0	6.08909	25.0009	0	2.18799	0	6.8576	0	3.41815	0	12.1421	0	6.16144	0	0	6.84874	1.54408	17.3377	31.1334	0	2.66375	0	1.56674	0	22.1354
2610100L16Rik	0	0	0	0	0	0	0	0	0	0	0	0	0	0	0	0	0	0	0	0	0	0	0	0	0	0	0	0	0	0	0	0	0	0	0	0	0	0	0	0	0	0	0	0	0	0	0	0	0
2610101N10Rik	3.039	2.49175	30.9039	0	2.00371	14.9041	0.406617	12.4695	71.336	16.2367	2.62822	0.842829	3.47473	33.108	33.2405	8.75583	26.3625	28.796	26.4476	51.9768	213.461	51.4733	16.3368	12.0001	1.98679	21.7743	15.8403	3.80455	16.0793	8.76459	22.5906	43.5815	2.23812	7.03427	17.1245	23.1312	24.2102	4.5659	17.6183	23.0775	45.4993	8.11964	29.9437	11.5439	26.9436	21.2731	50.0006	63.1729	4.28869
2610109H07Rik	0	0	0	0	0	0	0	0	0	0	0	0	0	0	0	0	0	3.09909	0	0	0	0	0	0	0	0	1.15301	0	0	2.43556	0	0	0	0	0	0	0	0	0	0	0	0	0	0	0	2.20881	0	0	1.07372
2610203C20Rik	2.16764	39.7229	20.2647	0	0	0	24.5209	74.5738	180.478	10.2207	879.969	64.8281	148.138	80.8568	1.94228	5.37814	109.054	0	92.2889	40.2265	14.9554	41.4293	0	1.12082	3.45138	168.329	0	7.31844	28.8408	0	0	0	0	0	0	0	17.8171	0	0.928769	0	0	0	0	0	2.00276	0.842349	2.35142	0	0.890589
2610203C22Rik	0	0	0	0	0	0	0	0	0	0	5.89622	0	0	0	0	0	0	3.83143	0	0	0	0	0	0	0	0	2.92102	0	0	0	2.72929	0	0	0	0	0	0	0	0	0	0	0	0	0	20.1083	0	0	0	0
2610204G22Rik	0	0	0	0	0	0	0	0	0	0	30.1993	0	0	0	0	0	0	0	0	0	0	0	0	0	35.9267	0	0	0	0	0	0	0	0	0	0	0	0	0	12.2579	0	0	12.6638	0	0	7.40331	0	0	0	0
2610206C17Rik	0	0	0	0	0	0	0	0	0	0	0	0	0	0	0	0	0	0	0	0	0	0	0	0	0	0	0	0	2.05873	0	0	0	0	0	0	0	0	0	0	2.40762	0	0	0	0	0	0	0	3.3906	0
2610301B20Rik	0	0.591224	1.87107	0	2.11872	0	27.5554	0	0	0	0	25.5162	1.4351	20.8066	5.75885	0	4.34418	0	23.043	0	0	0.913383	0	3.59234	2.76109	0	18.6437	0	13.2752	42.3684	8.87264	0.993789	0	16.2458	0.978127	0	19.3965	0	15.3886	0	0	42.2953	10.4271	25.6115	10.9925	0	0.947581	9.24586	0.71637
2610301G19Rik	0	0	0	0	0	1.43069	0	11.5363	0	0	0	0	0	0	0	15.1378	0	1.09612	0	0	0	0.908491	0	0	1.83691	1.2617	14.8279	0	5.28186	0	0	1.51251	0	15.2281	0	31.3654	0	0	0	0	0	0	0	0	13.9833	0	0	0	0
2610305D13Rik	0	0	0	0	0	0	0	0	0	60.5068	0	0	0	0	0	0	0	0	0	0	0	0	0	0	0	0	0	0	0	0	0	0	0	0	0	0	0	0	0	0	0	0	0	0	0	0	0	0	0
2610306M01Rik	0	3.04564	0	0	0	0	0	6.12349	139.493	0	0	0	0	0	0	0	76.6085	0	0	0	0	0	0	5.2943	0	0	0	5.39484	15.1253	65.5935	47.5197	0	22.4658	0	7.84675	0	0	0	0	68.83	0	74.8427	50.5342	0	58.2222	56.7333	0	88.0995	0
2610307P16Rik	0	0	0	0	0	0	0	4.43947	0	0	0	0	0	11.7379	0	0	0	0	0	0	0	0	0	0	0	0	0	0	0	0	0	0	0	0	0	0	0	0	0	0	0	0	0	0	0	0	0	0	0
2610316D01Rik	0	0	0	0	0	0	0	0	0	0	0	0	0	0	0	0	0	0	0	0	0	0	0	0	0	0	0	0	0	0	0	0	0	0	0	0	0	0	0	0	0	0	0	0	0	0	0	0	0
2610318N02Rik	0	0	0	0	0	0	0	0	0	0	0	0	0	0	0	0	0	0	0	0	0	0	0	0	0	0	0	0	0	0	0	0	0	0	0	0	0	0	0	0	0	0	0	0	0	0	0	0	0
2610507B11Rik	0	0.196916	0.404926	0	0	4.04279	3.47256	0.403332	4.77239	16.8173	0	6.7625	9.77563	7.15542	1.99699	2.65601	4.33803	17.4249	12.0967	13.883	0	3.70906	13.972	9.78676	10.8536	1.64364	4.06767	32.3974	25.6228	12.985	3.09762	27.6675	13.2503	25.0637	8.98219	22.2874	13.3404	4.65948	12.8518	7.99397	12.6427	24.7615	10.5635	11.6386	25.233	1.95409	0	3.3481	9.15882
2610507I01Rik	1.04768	0.307649	0	0	0	0	0	0	0	3.81732	0	1.46716	1.60652	16.2084	0	0	0	1.23216	0	0	0	0	0	0	0	0	0	0	0	0	0	1.49564	0	3.77861	0	0	20.5568	0	0	18.905	1.46264	1.38795	0	1.77354	3.47044	0	0	0	0
2610524H06Rik	0	105.31	0	0	0	51.9653	0	0	0	74.793	0	0	0	0	12.2379	42.4755	7.29756	44.116	14.3103	5.30309	0	53.5046	0	5.39651	0	17.5852	47.0293	21.0584	13.361	0	0	25.1696	25.3621	42.789	19.1841	0	0	62.8967	24.8861	13.3677	17.41	16.4538	15.5926	7.88549	16.8125	13.1656	0	0	8.97787
2610528A11Rik	0	0	0	0	0	0	0	0	0	0	0	0	0	0	0	0	0	0	35.3339	0	0	0	0	0	0	0	0	0	7.0417	0	0	0	0	0	0	0	0	0	0	0	0	0	0	0	0	0	0	0	0
2610528E23Rik	0	1.47476	5.60645	0	0	7.57643	0	0	0	118.554	0	0	0	0	0	45.3654	0	75.6601	14.5873	21.5251	0	0	0	11.4123	0	5.70872	19.4096	0	104.256	20.9535	9.19072	0	48.7941	0	0	0	84.1654	5.73737	0	0	58.1324	49.0265	0	0	51.8145	156.918	0	20.8236	0
2610528J11Rik	0	0	0	0	0	0	0	0	0	0	0	0	0	0	0	0	0	0	0	0	0	0	0	0	0	0	0	0	0	0	0	0	0	0	0	0	0	0	0	0	0	0	0	0	0	0	0	0	0
2700007P21Rik	174.734	0.678122	5.02778	9.42025	0	106.001	182.475	115.463	24.4606	99.9557	80.0303	151.111	129.274	151.809	105.833	98.113	24.5364	0	247.953	110.868	497.701	2.90371	0	5.12388	20.4698	144.857	172.802	43.2507	17.4146	21.1171	34.3151	0	35.0182	54.0147	14.2657	0	17.6087	21.4131	0	5.42635	20.8327	0	16.9666	11.133	10.6447	12.4681	47.6779	0	40.3116
2700023E23Rik	0	124.472	64.6663	787.937	0	0	5.19245	0	4.42195	0	32.9061	0	0	0	16.6494	0	0	0	0	0	0	0	0	4.61455	0	0	81.3234	4.155	18.7699	32.9708	0	0	74.1147	70.1144	19.5521	0	0	47.368	7.38301	19.5847	61.7981	33.2799	0	0	7.65753	3.61138	0	0	0
2700029M09Rik	1.6124	111.354	148.121	0	0	96.3656	34.0286	31.827	20.6642	65.7743	10.1633	0	0	0	67.2649	10.14	5.08275	46.5414	10.5549	18.9461	0	30.9475	0	50.7978	25.7591	3.94547	20.4648	3.98605	103.709	88.2893	72.6758	131.449	22.9818	125.887	153.276	14.8837	349.644	276.648	124.374	95.4084	136.741	175.006	161.062	96.9066	251.97	236.518	13.0582	149.281	50.1251
2700038G22Rik	1.05159	36.106	5.18406	4.94505	28.2563	19.8732	38.0175	40.8274	0	0	0	0	0	0	12.2033	0	0	20.2596	86.3754	0	12.7261	0	0	0	2.0076	0	334.061	0	0	54.9629	0	38.4517	27.2284	12.4865	18.8595	48.4456	36.3924	0	22.9453	0	0	35.6412	0	0	15.3303	0	0	22.0106	0
2700046A07Rik	0	0	0	0	0	0	0	0	0	0	0	0	0	0	0	0	0	0	0	0	0	0	0	0	0	0	0	0	0	0	0	0	0	0	0	0	0	0	0	0	0	0	0	0	0	0	0	0	0
2700046G09Rik	0	0	0	0	0	0	0	0	0	0	0	0	0	0	0	0	0	0	0	0	0	0	0	6.03445	1.59939	0	0	0	2.51313	0	0	0	0	0	0	0	0	0	0	0	0	0	0	0	0	0	0	0	0
2700049A03Rik	0	4.49007	0	0	0	12.5302	0	9.42688	0	0.550779	0	0	2.9824	18.3805	14.5455	8.72454	0	0	16.816	7.09477	0	3.88322	0	0	3.44721	0	0	21.8164	0.82687	0	6.54472	8.27967	15.3304	6.35183	13.8458	10.2453	24.6672	8.44639	30.5698	3.66245	17.4261	18.721	29.3834	10.0968	4.24459	0	3.13694	18.4768	0.607239
2700050L05Rik	0	0	0	0	0	0	0	0	0	0	0	0	0	0	0	0	4.42672	0	1.68209	0	0	7.10609	4.53475	0	12.8644	0	0	1.26254	17.1424	0	9.01909	0.77145	0	0	0	0	1.35007	0.652524	0	0	0	0.693387	0	0	4.95008	1.58604	0	0	0
2700054A10Rik	0	0	0	0	0	0	0	0.666597	0	0	0	0	0	0.846628	0	0	0	0	1.67839	0	3.0217	0	0	0	0	0	0	0	0	0	0	0	0	0.67748	0	0	0	0.715434	0	0	0	0	0	0	1.95649	0	0	0	0.53329
2700060E02Rik	189.603	165.438	165.388	0	1611.17	115.059	165.501	117.494	195.867	89.0088	79.0464	82.0105	116.746	83.3639	61.364	125.821	31.312	29.6408	118.25	115.809	32.739	66.8046	286.992	87.8474	18.3972	63.4885	172.715	200.888	82.3438	71.9005	148.838	34.1644	50.0695	73.6418	73.3523	76.7836	268.764	123.943	102.896	172.068	57.0089	129.28	75.9695	157.471	151.03	295.114	197.724	245.296	56.8175
2700062C07Rik	0	8.30892	34.7841	0	0	0	32.2004	0	0	14.6236	0	8.86738	25.674	166.123	34.7447	46.6915	0	48.7165	56.3255	0	30.9079	106.3	0	0	38.1329	0	0	0	35.4053	27.7202	0	4.43663	0	0	0	15.7492	0	0	0	0	0	51.5365	25.2138	0	22.4252	0	3.83054	0	0
2700069I18Rik	0	0	0	0	0	0	13.4106	0	0	21.1915	0	0	0	0	0	0	0	0	0	25.9517	0	0	0	0	0	0	0	0	0	0	0	0	0	0	0	0	0	0	0	0	0	0	0	0	0	0	0	0	0
2700070H01Rik	0	0	0	0	0	0	0	0	0	0	0	0	0	0	4.91265	0	20.45	0	0	0	0	0	0	0	0	0	0	0	0	7.2563	0	0	0	2.03661	0	4.43666	0	0	0	8.34897	2.35095	0	0	0	0	0	0	12.9666	0
2700078E11Rik	0.153813	8.53491	0.827091	0	0	14.0544	45.5762	1.05854	6.59245	0.819596	13.1682	0	0	31.0366	10.5048	9.28735	5.37191	0.413112	4.12363	0.375204	0	1.93428	0	11.5004	0.311844	3.57068	17.7094	2.93622	1.19232	0	10.0921	11.4439	0.435019	0	8.23983	0.713645	0	0	13.5675	4.26282	1.59364	2.23887	8.24437	0	2.95767	20.2793	0	1.15291	27.8436
2700081L22Rik	0	0	0	0	0	0	0	0	0	0	0	0	0	0	0	0	0	0	0	0	0	0	0	0	0	0	0	0	0	0	0	0	0	0	0	0	0	0	0	0	0	0	0	0	0	0	0	0	0
2700081O15Rik	1.81042	0	6.25468	0	0	0	17.1676	0	0	1.58802	0	0	0	0	0	0	0	0	0	0	0	0	0	0.921208	0	0	7.09243	0	6.42796	0	0	0	0	0	0	0	0	0	0	0	0	0	0	1.46814	0	4.32978	0	0	0
2700086A05Rik	0	0	0	0	0	0	0	0	0	0	0	0	0	0	0	0	0	0	0	0	0	0	0	0	0	0	0	0	0	0	0	0	0	0	0	0	0	0	0	0	0	0	0	0	0	0	0	0	0
2700089E24Rik	154.749	85.8697	5.2246	0	0	17.3356	92.8486	109.299	120.604	45.6241	68.2371	129.507	108.812	48.2335	68.6284	65.967	127.272	60.6698	5.3388	206.345	0	15.5863	0	35.4822	75.1192	133.749	152.762	152.664	21.4106	18.0451	26.8522	42.5372	85.4828	49.3689	85.4342	142.07	39.0128	71.8295	65.3849	75.3765	47.9344	6.86092	41.821	15.4301	22.5413	110.95	20.0468	69.6332	28.122
2700089I24Rik	0	0	0	0	0	0	0	0	0	0	0	0	0	0	0	0	0	0	0	0	0	0	0	0	0	0	0	0	0	0	1.82729	0	0	1.22638	0	0	0	0	0	0	0	0	0	0	0	0	0	0	0
2700090O03Rik	0	0	0	0	0	0	0	0	0	0	0	0	0	0	0	0	0	0	0	0	0	0	0	0	0	0	0	0	0	0	30.4891	0	0	0	0	0	0	0	0	0	0	0	0	0	0	0	0	0	0
2700094K13Rik	203.541	201.984	0	0	0	648.574	56.4948	164.793	646.78	255.338	120.193	0	219.594	112.655	161.691	482.594	0	158.37	68.0612	157.509	0	11.1202	93.8153	173.089	243.058	233.191	292.673	124.908	518.287	481.193	268.539	177.819	95.9841	90.4423	193.623	404.332	437.39	339.592	622.1	146.922	322.61	268.065	230.971	433.149	259.769	0	271.709	575.2	262.261
2700097O09Rik	0	281.306	0	0	20.8923	0	3.49062	0	0	0	0	238.382	0	0	0	34.8954	10.8026	0	46.4762	18.7688	0	17.9878	20.0138	0	93.026	66.6983	54.9175	64.5548	3.60013	10.2271	61.3126	18.161	10.1247	8.46946	40.2657	0	0	0	41.7717	6.3673	3.05417	0	0	7.46797	22.8566	4.34282	95.3416	17.5236	15.1596
2700099C18Rik	1.27378	0	0	0	0	4.38643	0	0	0	0	0	0	0	0	19.6467	27.7431	0	0	16.6849	0	0	0	0	0	0	0	10.7217	0	4.02031	0	38.4956	3.51506	0	0	0	29.8568	0	17.5553	16.6692	0	66.8689	24.2351	51.573	0	0	27.2022	0	5.86329	0
2810001G20Rik	0	115.676	0	0	0	0	0	47.0149	0	0	0	0	10.0699	0	0	9.9529	0	7.68852	19.9168	0	0	0	52.189	0	29.8413	0	80.7724	7.31383	16.8447	84.4559	84.4696	0	0	0	38.3818	134.799	96.9204	31.753	62.2378	0	62.1898	8.37142	0	0	0	0	24.241	14.6611	51.1622
2810002D19Rik	0	0	0	0	0	0	30.0495	21.9448	23.4043	0	7.42093	0	0	21.3293	5.88758	11.662	0	0	0	0	0	0	0	14.104	0	0	41.4742	0	6.4773	0	0	0	0	0	0	0	0	0	23.871	0	0	6.47709	0	0	0	0	0	0	0
2810002N01Rik	0	3.51465	360.431	0	129.075	54.7083	31.3551	39.7939	48.0931	17.3045	19.6693	103.122	6.15797	0	10.4608	0	23.0682	0	60.5126	17.1442	44.4573	0	0	13.6622	0	12.9276	15.2441	12.3447	27.5413	56.9686	109.524	104.676	5.36854	9.67616	33.3951	313.338	29.6829	31.8046	48.2718	55.9983	25.373	4.79784	114.746	74.859	68.9294	7.29625	12.8215	4.22545	33.1049
2810004N23Rik	158.633	29.9555	0	0	0	17.6218	28.9209	14.7612	13.4575	14.4474	7.86439	32.4148	39.3106	60.0034	27.6233	50.2888	24.7445	0	175.818	49.0692	0	67.0269	0	4.48558	68.0901	13.7776	161.977	17.7642	46.6557	34.3367	15.0537	5.69958	35.2375	69.2032	12.2214	0	69.0982	19.7358	20.8352	6.81457	107.335	48.6359	56.746	101.635	87.8211	35.3025	43.4424	55.7318	26.4825
2810006K23Rik	0	4.5502	2.02666	0	0	0	2.5481	0	17.1071	0	0	0	0	2.66667	9.72152	2.77345	0	3.99244	0	8.15497	0	78.668	0	40.6188	22.2768	0	34.659	23.817	21.043	7.5335	0	53.3501	0	0	18.6736	13.7486	8.56782	15.0092	8.63432	4.74463	2.45453	0	7.41508	0	23.4989	11.8991	15.4274	42.3905	0
2810007J24Rik	0	0	0	0	0	0	0	0	0	0	0	0	0	0	0	0	0	0	0	0	0	0	0	0	0	0	0	0	0	0	0	0	0	0	0	0	0	0	0	0	0	0	0	0	0	0	0	0	0
2810008D09Rik	0	23.7284	0	0	0	0	167.9	0	0	0	0	34.6817	53.0592	17.6914	0	37.6328	37.1971	0	36.0783	14.3368	151.17	11.3008	0	0	20.3434	73.557	330.84	0	15.0744	52.3527	0	0	0	0	0	60.2618	0	0	0	0	0	0	0	20.1403	58.6552	21.8643	0	0	0
2810008M24Rik	0.363722	0.215146	31.8694	0	6.58479	6.92491	84.04	38.8689	10.0472	38.8216	34.0315	0	1.5724	21.8857	8.225	23.3961	11.4044	0	26.8685	29.424	0	31.0168	0	15.1917	0	50.9747	0	0	25.3583	0	0	1.05338	29.655	29.519	6.26677	3.31291	1.93886	0	0	53.1204	6.52736	0	0	0	8.18017	3.65059	0	0	2.45354
2810011L19Rik	0	0	0	0	0	0	0	0	0	0	0	0	0	0	0	0	0	0	0	0	0	0	0	0	0	0	0	0	0	0	0	0	0	0	0	0	0	0	0	0	0	0	0	0	0	0	0	0	0
2810013P06Rik	0	1.23274	1.26346	0	0	0	0	0	0	0	1.45535	4.82248	8.09613	0	4.16182	13.3778	0	4.20571	0	0	291.99	17.7207	0	2.71494	0	0	24.6051	1.23601	1.97726	0	0	0	4.4919	10.5309	0	4.74336	11.0879	31.9087	4.48109	8.89551	5.48509	0	2.93079	11.6711	5.16462	18.0147	0	0	7.51684
2810021B07Rik	0	0	0	0	0	1.11908	6.25819	0	0	1.06978	0	0	26.5234	3.31762	1.13121	0	0.962278	0	0	0	3.92602	0.804544	0	0	0	0	6.26952	0	6.46936	5.80988	0	2.64729	0	0.73537	0	0	0	0	1.784	1.63368	0	1.43753	0	0	0	19.0622	0	7.65084	0
2810021J22Rik	0	12.462	0	0	2.30891	0.677662	0	0	0	0	0	1.80346	0	0	0	0	0	0	1.33684	0	0	0	0	0	0	0	37.9569	0	0	3.86653	0	0	0	0.521991	0	3.16009	0	0.515698	11.7419	0	0	0	0	0	0	0	0	0.496339	1.69536
2810025M15Rik	13.6316	4.82419	26.1911	0	0	16.0895	0	6.79169	0	0	40.6467	0	0	0	113.117	51.7652	8.46138	0	0	6.1412	0	0	0	17.9905	0	0	0	24.2091	5.59496	70.8316	40.7805	53.9978	0	0	0	174.824	27.0281	0	43.1637	18.7032	39.9478	22.629	0	0	23.6616	21.4195	0	5.9561	0
2810029C07Rik	0	0	0	0	0	0	0	0	0	0	19.1926	0	0	0	0	0	0	0	0	0	0	0	0	0	0	0	7.16559	0	0	0	0	0	0	0	0	0	0	0	0	0	0	0	0	0	0	0	0	0	0
2810030E01Rik	0	0	0	0	0	0	0	0	0	0	0	0	0	0	0	0	0	0	0	0	0	0	0	0	0	0	0	0	0	0	0	1.0649	0	0	0	0	0	0.890079	0	0	0	0	0	0	0	0	0	0	0
2810032G03Rik	0	0	0	0	0	0	0	0	0	0	0	0	0	0	0	0	0	0	0	0	0	0	0	0	0	0	51.4037	0	0	56.4259	0	0	0	0	0	0	0	32.6178	0	0	0	0	0	0	0	0	0	0	0
2810046L04Rik	1.95469	0	0	0	0	0	0	0.905896	0	0	6.89247	0	0	0	2.20164	1.23106	6.25808	0	0	29.6184	0	3.74184	0	0	0	0	0	1.68933	0	0	0	0	1.11453	0	0	0	14.9923	0	0	2.49575	1.08497	16.4215	9.26166	0	7.56851	0	0.96012	0	0
2810047C21Rik1	0	25.7655	1.70487	0	0	0	10.0453	0	1.6798	0	0	0	0	0	0	0	0	6.59926	13.168	0	0	5.84871	0	0	120.36	8.38424	24.5226	79.0651	32.8761	18.4475	5.20247	25.3621	30.2135	43.9672	26.311	3.46865	21.1976	106.856	75.9664	12.5914	20.1622	17.3128	15.1807	4.91139	47.0777	12.7551	1.70121	4.50732	0
2810049E08Rik	0	0	0	0	0	0	0	0	0	0	0	0	0	0	0	0	0	0	0	0	0	0	0	0	0	0	0	0	0	0	0	0	0	0	0	0	0	0	0	4.14554	0	6.77983	0	0	0	0	0	0	0
2810055F11Rik	0	0	0	0	0	0	0	72.2703	2.72298	9.63806	6.0591	0	21.6223	20.7944	4.38378	3.23097	6.58925	75.0179	6.55889	4.85362	0	4.61772	0	5.01158	0	0	90.9422	0	5.71327	0	7.45845	26.5579	0	44.3203	8.95895	64.2197	41.9417	0	6.62781	63.3838	21.7774	59.0166	0	0	11.6983	11.8915	0	9.61341	0
2810055G20Rik	0	0.288458	0	0	0	0	3.78956	0	0	0	0	0	0	0	0	0	0	0	0	0	0	0	0	0	0	0	7.45837	0.653736	0	0	5.66535	0	2.72458	0.594271	7.60266	0	15.574	0	4.18688	0	0.612379	0	0	0	0	0.496266	0	11.0684	0
2810403A07Rik	0	75.0234	7.94169	0	0	10.3237	3.1948	17.7877	0	0.959347	38.8301	0	35.7566	0	5.4071	0	3.45183	7.79421	0	54.7368	370.961	20.9715	56.5787	0	10.0522	0	48.1764	0	1.44263	4.669	1.92563	118.751	0	20.1095	23.2001	2.62402	2.63303	2.49367	31.8534	1.60033	0	9.28924	18.0159	0	9.85532	44.4275	0	41.6331	0
2810403D21Rik	0	2.24132	0	0	0	0	10.9639	0	43.4814	0	0	0	0	0	0	0	15.4998	0	9.09033	0	0	35.8463	0	10.0408	0	0	0	0	0	0	0	0	0	0	0	11.7917	26.7553	0	35.069	0	0	2.96104	13.7141	0	0	0	0	3.07695	0
2810404M03Rik	0	0	0	0	0	0	0	0	0	0	0	0	0	0	0	0	0	0	0	0	0	0	0	0	0	0	0	0	0	0	0	0	0	0	0	0	0	0	0	0	0	0	0	0	0	0	0	0	0
2810405F15Rik	0	0	0	0	0	0	0	0	0	0	0	0	0	0	0	0	0	0	0	0	0	0	0	0	0	0	0	0	0	0	0	0	0	0	0	0	0	0	0	0	0	0	0	0	0	0	0	0	0
2810405K02Rik	0	0	0	0	0	0	0	0	0	68.9143	0	0	0	0	0	0	0	0	0	0	0	0	0	0	0	0	0	0	0	0	0	0	0	0	0	0	0	0	0	0	0	0	0	0	0	0	0	0	0
2810407C02Rik	2.61167	0.579022	0.547952	0	0	1.5064	22.0465	3.23793	0	9.94954	21.3995	1.22012	3.43497	2.19519	0.726191	12.3664	27.0669	0.572493	5.60645	12.0014	0	9.70539	0	0	4.49351	15.1056	0.808097	11.6782	8.44574	12.955	15.3857	6.31849	15.151	5.74417	3.34496	6.0335	3.12894	1.8099	10.7563	0	2.46525	0.465051	0.973598	4.50409	6.8204	1.95035	0	1.00738	0.430189
2810408A11Rik	0	0	2.47138	0	0	0	0	0	0	0	0	0	0	16.4103	0	0	0	0	0	0	0	0	0	0	0	0	0	0	0	0	0	0	0	0	0	0	0	0	0	0	0	0	0	0	0	0	0	0	0
2810408I11Rik	189.052	1.67222	6.80643	0	0	0	0	13.5614	0	116.313	80.7623	0	0	0	71.9655	56.4961	82.2788	144.919	138.929	5.87823	0	6.05911	0	13.5268	0	0	65.2759	0	91.6951	25.7111	10.4481	31.757	55.174	157.699	138.263	65.4831	156.34	129.675	157.47	0	34.37	0	18.8175	49.5848	21.8872	0	0	30.5122	56.0103
2810408M09Rik	0	0	0	0	0	0	0	0	0	0	0	0	0	0	0	0	0	0	0	0	0	0	211.296	3.93742	0	0	7.50782	0	5.05973	15.4885	0	0	0	2.26764	6.02951	0	4.56348	0	0	0	2.7888	2.64699	0	0	2.65247	0	2.30238	0	0
2810410L24Rik	0	0	0	0	0	0	0	0	0	0	0	0	0	0	0	0	0	0	0	0	0	0	0	0	0	0	0	0	0	0	0	0	0	0	0	0	0	0	0	0	0	0	0	0	0	0	0	0	0
2810417H13Rik	23.6665	73.16	13.8375	0	23.9352	144.232	0	1.1091	1.24474	151.546	0	1.43937	0	0	99.9503	112.81	0	25.784	6.47822	122.853	0	0	0	19.2663	0	0	64.1989	0	36.0718	76.8787	55.5447	243.939	5.54147	50.4396	86.104	64.288	98.4125	81.628	56.1852	5.47771	54.037	50.3566	86.7682	55.8502	64.2521	99.7902	35.474	51.8936	46.002
2810422J05Rik	5.17004	27.926	7.78705	0	0	22.3532	226.631	145.42	0	23.5782	0	0	69.4987	13.9029	38.8002	68.471	79.2045	72.6789	28.709	3.64369	0	14.3872	0	133.699	97.401	137.959	148.289	102.192	57.7238	28.1424	30.5827	29.1505	102.546	169.087	161.734	0	89.1677	173.563	300.877	123.673	245.362	153.173	57.97	77.9487	65.1934	89.9732	15.624	48.732	24.4631
2810422O20Rik	0	0	0	0	0	34.0486	0	0	0	2.71003	0	0	0	9.62306	32.7337	0	0	0	0	0	0	0	0	0	56.5896	0	31.2754	0	4.35612	13.3998	22.3773	41.9817	0	0	0	14.9558	0	0	20.2813	63.3812	54.7375	40.7724	0	0	28.0011	0	0	0	0
2810428I15Rik	63.5755	3.50907	0	0	0	30.8019	207.283	139.905	73.8126	121.638	73.885	0	354.814	206.647	88.7767	375.481	53.3891	59.1356	63.5877	37.3724	60.9847	57.214	75.3296	11.7328	29.1163	89.2573	324.235	108.471	196.882	49.1641	66.3715	33.5537	104.855	192.699	209.461	33.7696	88.8547	44.7299	149.993	131.154	34.7689	16.8121	0	59.1329	61.1208	77.9103	13.0994	173.761	73.5551
2810429I04Rik	0	0	0	0	0	0	0	0	0	0	0	0	0	0	0	0	0	0	0	0	0	44.1725	0	0	0	0	0	0	0	0	0	32.9674	0	0	0	0	0	9.29573	82.1199	0	0	0	23.8359	0	0	29.1577	0	0	7.24689
2810432D09Rik	273.867	0	0	22.1313	0	64.9796	61.4761	51.7494	0	233.871	0	0	8.70246	29.1669	28.9924	10.8563	0	0	130.913	52.0367	220.966	50.6851	0	90.0357	101.056	0	273.129	0	5.89196	87.8715	171.127	10.2313	65.9912	68.9312	12.0549	43.9679	0	66.3134	0	240.711	135.317	42.7064	0	0	52.8774	63.1529	0	0	0
2810432L12Rik	0	0.506238	0	0	0	0	0	0	0	0	0	0	0	0	0	0	0	24.744	0	0	0	0	0	0	5.47301	0	10.3308	30.0013	9.58676	0	26.797	0	3.93752	4.173	5.40949	28.4005	2.16127	5.45709	18.5684	17.5534	0	2.3506	0	0	16.1574	29.4651	19.665	7.62067	21.0582
2810433D01Rik	0	0	0	0	0	0	0	0	0	0	0	0	0	0	0	0	0	0	0	0	0	0	0	0	0	0	0	0	0	0	0	0	0	0	0	0	0	0	0	0	0	0	0	0	0	0	0	0	0
2810442I21Rik	0	0	0	0	2.17582	0	0	0	0	0	0	0	0	1.17545	0	0	0	0	2.22578	0	0	0	0	0	0	0	0	0	0	0	0	0	0	0	0	0	0	0	0	0	0	0.720213	0	0	0	0	0	0	0
2810442N19Rik	0	0	0	0	0	0	0	0	0	0	0	0	0	0	0	11.485	0	0	0	0	0	0	0	0	0	0	0	0	0	0	0	0	0	0	0	0	0	0	0	0	0	0	0	0	0	0	0	0	0
2810453I06Rik	0	0	4.6329	0	0	0	2.99569	0	0	1.82999	0	11.7279	2.90074	68.2244	6.3594	52.6226	48.3942	0	0	2.36377	0	3.81158	0	0	3.62414	0	206.641	31.409	0	0	0	2.72478	0	2.40354	3.08427	0	4.90871	2.49477	10.1743	0	11.4332	8.17128	0	0	3.00206	1.87179	0	2.22154	0
2810454H06Rik	0	1.39372	0	1.73556	0	0	0	2.25485	0	0	1.41413	4.06464	0	0	0	1.48407	0	1.25895	0	0	0	0	0	0	0.943053	0	0	0	0	0	0	0	0	0	0	0	0	0	0	0	1.19718	0	2.69906	0	2.0686	0	0	0	0
2810459M11Rik	0	0	0	0	0	0	0	0	0	0	0	0	0	0	0	0	0	0	0	0	0	0	0	0	0	0	0	0	0	4.27305	0	0	1.48857	1.18931	9.08774	18.8307	0	0	1.21556	0	7.03857	9.30862	0	1.72833	0	0	0	0	0
2810468N07Rik	0	0	0	0	0	0	0	0	0	0	0	0	0	0	0	0	0	0	0	0	0	0	0	0	0	0	0	0	0	0	0	0	0	0	0	0	0	0	0	0	0	0	0	0	0	0	0	0	0
2810471M01Rik	0	0	0	0	0	0	0	0	0	0	0	0	0	0	0	0	0	0	0	0	0	0	0	0	0	0	0	0	0	0	0	0	0	0	0	0	0	0	0	0	0	0	0	0	0	0	0	0	0
2810474O19Rik	166.211	301.506	332.308	318.433	13.9549	257.831	126.049	90.6455	25.5611	103.324	77.5048	174.959	69.5332	29.2502	75.2016	119.709	68.4449	227.761	532.547	55.3175	49.6459	107.146	268.217	252.631	663.988	41.3325	388.726	108.957	43.3888	98.0393	113.744	243.296	117.743	139.521	227.995	202.158	148.275	124.717	179.224	432.022	192.159	110.969	130.56	339.575	85.6282	274.69	381.998	177.269	353.528
2900002K06Rik	0	8.85409	0	0	0	0	0	0	0	0	0	0	0	0	0	0	0	0	0	0	0	0	0	0	0	0	0	0	0	0	0	0	15.9318	4.4666	0	0	0	0	0	0	0	4.34439	0	0	0	0	0	0	0
2900005J15Rik	0	0	0	0	0	0	0	0	0	0	0	0	0	0	0	0	5.67216	0	0	0	0	0	128.741	0	0	0	0	0	0	0	0	0	0	0	0	0	0	0	0	0	0	0	0	0	0	0	4.31614	0	0
2900006K08Rik	0	1.46528	0	0	0	0	0	0	0	0	0	0	0	0	0	0	0	0	0	1.83692	0	9.38107	0	0	0	0	0	0	0	0	3.15174	4.62034	0	0	6.99136	7.91295	0	0	0	0	0	0	0	0	0	0	0	7.75654	5.01915
2900008C10Rik	0	0	0	0	0	0	0	0	0	0	0	0	0	0	0	0	0	0	0	0	0	0	0	0	0	0	0	0	5.31822	0	0	0	0	0	0	0	0	0	0	0	0	0	0	0	0	0	0	13.6569	0
2900009J06Rik	0	0	0	0	0	0	0	0	0	0	0	0	0	0	0	0	21.8063	17.4957	91.5473	0	0	0	0	0	0	0	0	0	0	150.558	0	0	22.155	38.0546	0	0	0	0	17.7826	0	20.112	0	0	0	0	0	0	32.5097	0
2900010M23Rik	437.017	623.877	131.767	0	1455.72	329.764	549.684	433.549	908.112	659.83	310.979	1139.11	460.512	702.298	627.854	360.381	360.077	776.579	96.8124	322.091	438.401	644.756	468.426	654.77	611.172	513.609	894.896	568.905	1095.19	464.34	1308.01	611.496	951.046	1412.89	1075.43	673.311	660.201	999.721	358.823	735.91	455.922	417.415	306.768	494.812	876.96	593.863	789.724	342.836	486.026
2900011O08Rik	0	0	0	0	0	0	0	0	0	0	0	0	0	0	0	0	0	0	0	0	0	0	0	0	0	0	0	0	0	0	0	0	0	0	0	0	0	0	0	0	0	0	0	0	0	0	0	0	0
2900026A02Rik	15.9863	0	0	0	0	0	1.3119	0	0	0	0	0	7.79125	0	1.43134	0	2.13011	0	0	4.59098	0	0	0	0	0	0	0	0	3.59056	0	0	0	0	0	0	0	0	0	0	0	0	0	0	0	0	0	0	0	0
2900041M22Rik	0	0	0	0	0	0	0	0	0	0	0	0	0	0	0	0	0	0	0	0	0	0	0	0	9.32011	0	0	11.5223	3.94326	0	0	0	0	0	0	0	8.41264	0	0	0	10.0827	4.72211	0	5.79324	0	0	0	0	27.3697
2900052N01Rik	0	0	0	0	0	0	0	0	0	0	0	0	0	0	0	0	0	0	0	0	0	0	0	0	0	0	0	0	0	0	0	0	0	0	0	0	0	0	0	0	0	0	0	0	0	0	0	0	0
2900053A13Rik	26.6233	9.65946	0	7.2008	0	13.8685	0	7.24276	32.0564	0	10.5406	0	0	14.2413	0	0	4.59984	0	0	15.9564	0	21.9604	22.9445	35.8887	45.143	17.9809	6.16985	10.2521	32.339	25.8994	5.47974	16.9521	0	18.1422	4.38305	7.5109	0	0	7.16031	4.73326	8.12005	7.71118	11.9445	0	10.6845	5.95402	15.2303	6.6468	5.92579
2900055J20Rik	0	0	0	0	184.322	0	0	0	0	0	0	0	0	0	0	0	0	0	0	0	0	0	0	0	0	0	0	0	0	0	0	0	0	0	0	0	0	0	0	0	0	0	0	0	0	0	0	0	0
2900056M20Rik	1.00584	1.95586	0	0	0	0	0	0.479162	2.89187	0	0	2.0008	0	2.28011	0	0	33.9656	0	0	0	214.8	7.90248	0	3.3291	9.99302	0	24.8927	5.55017	0	0	0	3.46642	0	0	1.09351	0	11.3329	0.896199	7.03145	0	0	1.81596	0	0	8.10754	21.2146	6.3602	3.0945	14.1444
2900057B20Rik	0	0	0	0	0	0	0	0	0	0	0	0	0	0	0	0	0	0	0	0	0	0	0	0	0	0	0	0	0	0	0	0	0	0	0	0	0	0	0	0	0	0	0	0	0	0	0	0	0
2900060B14Rik	0	0	13.5875	108.826	0	0	0	0	0	0	0	0	0	0	0	0	0	0	0	5.08555	0	0	0	0	0	0	10.3157	0	0	0	0	0	0	0	0	12.0969	0	0	0	0	0	0	0	0	0	0	0	0	0
2900064A13Rik	2.07188	31.6349	151.045	0	0	95.6295	223.851	161.309	65.6769	263.423	210.281	400.279	164.312	91.6336	95.6479	126.384	153.575	58.3655	196.986	243.356	0	73.3781	0	9.68421	27.0675	0	50.0483	91.9802	124.294	201.003	233.646	109.171	192.868	137.189	110.328	73.5563	111.204	178.991	183.549	50.9492	200.918	235.161	127.554	242.448	129.887	211.056	171.048	124.654	282.275
2900076A07Rik	0	0	0	0	0	0	0	0	0	0	0	0	0	0	0	0	0	0	38.5359	0	79.9902	4.48024	179.797	0	29.3181	0	15.2252	0	6.97189	0	0	0	0	0	0	9.44729	0	0	0	0	9.8955	0	0	0	8.62653	0	0	0	0
2900079G21Rik	0	0	0	0	0	0	0	0	0	0	0	0	0	0	0	0	0	0	0	0	0	0	0	0	0	0	0	0	0	0	0	0	0	0	0	0	0	0	0	0.906463	0	0	0	1.11616	0	0	0	0	0
2900092C05Rik	0	0	0	0	0	0	0	0	0	0	22.7832	0	0	0	0	0	0	0	0	0	0	0	0	0	0	0	0	0	0	0	0	0	0	0	0	0	0	0	0	0	0	0	0	0	0	0	0	0	0
2900092D14Rik	0	0	0	0	0	0	0	0	0	0	0	0	0	0	0	0	0	0	0	0	0	0	0	0	0	0	0	0	0	0	1.39583	0	0	0	0	0	0	0	0	0	0	0	0	0	0	0	0	0	0.856967
2900092E17Rik	0	7.06543	108.263	0	0	12.4367	27.5804	5.84024	0	0	0	0	5.882	0	19.4299	15.4111	0	29.1136	0	10.7584	0	3.88373	0	28.8044	70.4624	0	78.2974	5.12504	69.2638	96.4131	17.3195	33.4772	43.5772	45.5354	38.617	0	57.269	25.0768	70.3741	9.09481	0	41.7742	116.131	53.2982	33.6956	161.756	78.9672	20.06	8.96908
2900093L17Rik	0	0	0	0	0	0	0	0	0	0	0	0	0	0	0	0	0	0	0	0	0	0	0	0	0	0	0	0	0	0	0	0	0	0	0	0	0	0	0	0	0	0	0	0	0	0	0	0	0
2900097C17Rik	15.5232	10.0537	1.06015	0	0	133.325	81.6677	187.943	2.77928	220.42	107.593	205.207	66.9418	139	46.7494	135.356	128.815	201.017	45.3474	215.576	12.2644	25.0587	99.9392	231.615	144.699	270.962	130.026	108.269	138.725	58.3486	126.647	34.6615	104.546	103.512	131.126	144.133	140.189	101.591	290.232	100.456	104.349	180.913	167.284	32.7244	142.057	80.4127	181.93	232.197	130.763
3000002C10Rik	0	0	0	0	0	0	0	0	0	2.74547	0	0	0	0	0	0	0	0	0	0	0	0	0	0	0	0	0	0	0	0	0	13.4132	0	0	0	0	0	0	0	5.40185	0	0	0	0	4.7514	0	0	0	0
3010001F23Rik	0	0	0	0	0	0	0	0	0	0	0	0	0	0	0	0	0	0	0	0	0	0	0	0	0	0	0	0	0	0	0	0	53.8248	0	0	0	0	0	0	0	50.3746	0	0	6.20429	0	0	0	0	0
3010026O09Rik	0	5.32733	7.8002	0	0	69.6613	0	0	0	103.387	0	4.81819	0	0	26.4759	0	0	50.5222	0	0	0	0	0	71.1202	0	0	62.3848	18.2886	57.602	0	46.9001	24.7769	0	75.4182	5.41653	39.7538	89.9065	83.3231	23.9852	0	56.2433	112.009	0	23.8826	28.7882	49.8711	81.9436	57.6944	44.2407
3100003L05Rik	0	0	0	0	0	0	0	0	0	0	0	0	0	0	0	0	0	0	0	0	0	0	0	0	0	0	0	0	0	0	0	0	0	0	0	0	0	0	0	0	0	0	0	0	0	0	0	0	0
3110001D03Rik	0	38.6783	0	0	0	80.8953	35.4692	0	28.5528	14.0355	27.0534	0	53.5893	0	0	0	0	155.263	0	0	0	16.9343	71.7565	38.3981	6.96628	0	30.1756	8.39351	21.1437	76.5384	128.568	60.1086	0	126.343	11.4451	58.5471	21.4989	0	45.7231	108.296	21.0384	89.3192	30.1437	45.0705	44.4567	175.21	18.7897	115.789	128.096
3110001I22Rik	0	0	0	0	0	0	0	0	0	0	0	0	89.1471	0	0	0	0	14.8888	32.8929	0	0	62.8601	0	0	0	0	0	0	0	9.44694	0	0	0	0	0	0	0	0	0	0	0	0	0	0	0	0	0	0	0
3110002H16Rik	0	0	0	0	0	0	6.28561	3.43099	11.4377	26.732	0	1.97232	14.4389	29.6965	49.6181	0	21.6002	1.58615	16.0159	0	7.02168	4.08236	0	0	0	0	0	3.06891	17.3716	0	0	14.1141	8.55246	0	0	0	14.1128	0	0	6.99844	22.217	32.4634	0	0	24.1044	14.5239	0	0	2.50834
3110003A17Rik	165.311	14.3998	236.03	0	0	324.569	189.018	338.074	238.187	89.7796	602.531	169.97	394.183	181.076	191.789	165.872	269.084	23.9977	60.2719	154.657	0	59.1187	0	39.6155	29.396	189.123	12.6795	0	72.4381	27.9646	57.3049	182.466	121.28	14.8072	57.6056	13.9938	92.2191	56.2526	24.4313	97.5636	51.4678	62.539	50.568	10.7764	102.356	75.8539	66.3912	21.6836	23.7723
3110007F17Rik	0	0	0	0	0	0	9.11049	0	35.6056	0	0	0	31.749	0	0	0	66.5927	0	0	0	0	0	0	0	0	8.28624	0	0	0	0	0	0	0	0	0	0	0	0	0	4.428	0	11.3278	0	0	12.7431	0	30.4984	0	28.8902
3110009E18Rik	0	3.27676	0	0	0	0	0	0	0	28.8204	0	0	0	0	24.5491	0	0	13.4898	0	4.2592	51.8363	0	0	20.9544	0	0	0	0	0	0	20.7493	14.7426	0	93.7096	14.6834	24.3254	0	36.3026	0	0	0	61.1568	0	0	24.0925	19.7774	0	11.9896	0
3110009F21Rik	0	0	0	0	0	0	0	0	0	0	0	0	0	0	0	0	0	0	0	0	0	0	0	0	0	0	0	0	0	0	0	1.6981	0	0	0	0	0	0	0	0	0	0	0	0	0	0	0	0	0
3110015C05Rik	0	0	0	0	0	0	0	0	0	0	0	0	0	0	0	0	0	0	0	0	0	0	0	0	0	0	0	0	0	0	0	0	0	0	0	0	0	0	0	0	0	0	0	0	0	0	0	0	0
3110021A11Rik	0	0	0	0	0	0	0	0	0	0	0	0	0	0	0	0	0	0	0	0	0	0	0	0	0	0	0	0	0	0	0	0	0	0	0	0	0	0	0	0	0	0	0	0	0	0	0	0	0
3110021N24Rik	0	0	0	0	0	0	0	0	0	0	0	0	0	0	0	26.4163	0	0	0	0	0	0	0	0	0	0	5.87594	0	0	12.695	0	0	0	0	0	0	0	0	0	0	0	0	8.77015	0	0	0	0	6.39788	22.2043
3110035E14Rik	0	0	0	0	0	0	0	0	0	0	0	0	0	0	0	0	0	16.6481	0	0	0	0	0	0	0	0	0	0	0	0	0	0	0	0	12.0407	0	0	0	0	0	0	0	0	0	0	0	0	0	0
3110039I08Rik	0	0	8.23044	0	0	0	0	0	0	0	0	0	32.493	0	0	0	0	0	0	0	0	0	0	0	0	0	14.2904	0	0	0	0	0	0	0	0	0	0	0	0	0	0	26.5298	30.1467	0	0	0	0	29.7255	0
3110039M20Rik	0	0	0	0	0	0	13.4462	21.8099	56.4526	0	0	0	0	44.6444	23.1654	0	6.72848	0	0	24.2252	46.8947	0	0	0	0	0	0	0	0	0	0	0	0	0	0	0	0	0	0	0	0	0	0	0	0	0	0	0	0
3110040N11Rik	191.678	20.7532	0	0	0	57.1851	0	38.8312	0	0	0	0	28.1798	0	0	0	19.3213	92.542	54.1943	0	0	102.69	0	0	0	158.737	0	0	34.7427	0	46.5688	129.037	26.9003	7.71253	82.5193	0	15.6412	7.49569	14.8414	38.387	16.8349	55.4013	0	42.1463	0	6.01797	7.46956	26.8129	0
3110043O21Rik	0	1.06809	5.9402	0	0	0	1.78484	0	0	0	0.973799	0	2.15219	1.01227	4.47541	5.6236	0	0	0	22.905	0	5.5604	0	2.22163	4.09805	0	0	1.38896	4.71937	0	2.26603	47.3176	15.2773	0	0	4.4542	29.7148	0	0.681407	0	0	0	22.9265	4.37927	19.4797	18.1958	0	0	0
3110045C21Rik	0	68.3312	0	37.0063	0	45.9123	3.59868	0	0	0	3.74314	0	0	12.4594	5.67871	3.86801	0	0	0	0	0	0	0	0	0	0	0	25.5745	16.9911	0	0	17.2121	17.1684	20.7194	10.3843	146.509	18.7362	28.5407	0	0	12.5941	5.92116	7.56215	35.3589	10.5074	0	0	0	0
3110047P20Rik	0	0	0	0	0	0	0	0	0	0	0	0	0	0	0	0	0	0	0	0	0	0	0	0	0	0	0	0	0	0	0	0	0	0	0	0	0	0	0	0	0	0	0	0	0	0	0	0	0
3110052M02Rik	0	0.101989	0	0	0	0	0	0	0	0	0	0	0	0	0	0	0	0	1.22185	35.8062	0	0	0	0	0	0	0	0.874501	0	0	0	0	0	0.418848	0	0.794675	0	0	0.352855	0.483395	0	0	0	0	2.60654	0	0	0	1.49891
3110056K07Rik	0	0	0	0	0	0	0	6.24078	0	0	27.0949	0	0	0	0	20.2862	0	0	0	0	13.1781	0	0	0	0	0	98.1285	0	0	22.7389	0	0	0	0	0	27.9702	0	0	0	0	0	0	0	0	9.54636	34.9725	0	6.44281	0
3110056O03Rik	0	0	0	0	0	0	0	1.97016	0	0	0	0	0	0	0	7.76199	0	0	0	0	0	0	0	69.9744	0	0	0	0	0	0	0	0	2.526	1.90493	0	0	0	0	2.49857	0	0	0	0	44.3379	7.56483	0	0	0	0
3110057O12Rik	0	0	0.958097	0	0	0	0	0	0	1.92399	43.8563	0	0	0	0	0	0	0.947747	0	0	0	0	0	0	0	0	0	0	1.33276	0	0	0	0	0	0	0	0	3.26962	0	0	0	0	8.0801	0	0	0	0	0	0
3110062M04Rik	107.98	3.57871	0	2.69516	0	14.0749	99.5052	11.0016	12.7191	12.7269	7.09241	52.1072	8.40195	37.9791	39.3902	0	103.27	0	90.097	19.5894	187.417	37.5826	0	6.45985	0.905996	0	32.751	4.43743	34.1743	0	14.7234	0	0	0	0	0	0	0	0	0	0	0	10.4303	0	8.73514	0	0	6.64196	41.8984
3110070M22Rik	0	0	0	0	0	0	0	0	0	0	0	0	0	0	0	0	0	0	0	0	0	0	0	0	0	0	0	0	0	0	0	0	0	0	0	0	0	0	0	0	0	0	0	0	0	0	0	0	0
3110079O15Rik	0	0	0	0	0	0	0	0	0	0	0	0	0	0	0	0	0	0	0	0	0	0	0	0	0	0	0	0	0	0	0	0	0	0	0	0	0	0	0	0	0	0	0	0	0	0	0	0	0
3110082D06Rik	0	0	0	0	0	0	0	0	0	0	1.36476	0	8.40879	0	0	25.4888	0	0	0	3.60047	0	0	0	0	0	0	0	0	0	0	0	0	0	0	0	0	0	0	0	0	0	0	0	0	0	0	0	0	0
3110082I17Rik	0	1.24451	4.63781	0	0	49.5527	0	0	0	26.7834	0	0	30.2488	0	0	15.0203	0	15.3444	0	0	0	1.76145	0	6.15657	12.5382	2.57996	11.4463	2.11994	29.1983	8.48105	26.4024	12.5432	27.5238	21.2527	0	18.4836	5.29644	79.8931	9.12881	0	3.20327	103.529	36.8559	0	25.3346	40.8782	4.88049	4.25083	0
3110082J24Rik	0	0	0	0	0	0	0	0	0	0	0	0	0	0	0	0	0	0	0	0	0	0	0	0	0	0	0	0	0	0	0	0	0	0	0	0	0	0	0	0	0	0	0	0	0	0	0	0	0
3110099E03Rik	0	0	0	0	0	0	0	0	0	0	0	0	0	0	0	0	0	0	0	0	0	0	0	0	0	0	0	0	0	0	0	0	0	0	0	0	0	0	0	0	0	0	0	0	0	0	0	0	0
3200001D21Rik	0	0	0	0	0	0	0	0	0	0	0	0	0	0	0	0	0	0	0	0	0	0	0	1.23731	0	0	0	0	1.345	0	0	0	0	0	3.19156	0	0	0	0	0	0	0	0	0	0	0	0	0	0
3200002M19Rik	5.78419	12.2634	0	0	0	134.876	0	0	96.7083	0	11.4384	0	0	42.4501	19.0491	42.8329	0	39.4092	0	22.7362	0	5.40415	0	138.904	58.0198	90.2774	46.5466	26.1897	100.8	0	102.095	33.1607	34.9181	7.26059	62.1122	0	204.692	7.13721	59.4184	19.4453	159.941	114.863	85.435	79.3776	43.4073	110.13	13.4966	6.09967	10.7243
3230401D17Rik	29.0034	312.103	359.168	4.18178	0	188.689	87.4326	178.394	128.644	79.4747	103.208	48.8526	36.9665	57.5994	103.766	250.079	97.3228	227.35	1339.25	296.668	0	114.933	0	72.9538	161.975	108.432	194.423	154.694	85.0804	25.4673	0	116.742	189.817	212.08	134.026	57.436	38.8722	124.721	155.593	74.0921	0	90.2359	94.8228	59.7367	87.7705	72.0906	225.699	204.661	95.7952
3300002I08Rik	0	0	0	0	0	29.4572	0	0	101.068	5.55387	0	0	0	0	0	0	0	0	19.1258	25.9788	0	0	0	0	0	0	0	0	0	0	0	0	0	0	0	0	16.0306	0	0	0	0	0	0	0	0	0	0	0	0
3300005D01Rik	0	0	4.65489	0	0	18.0951	27.9782	20.1992	32.5483	54.9912	26.3942	0	99.6484	84.064	79.9369	0	69.3824	0	0	0	0	0	0	0	0	0	0	0	16.4367	0	0	0	0	0	0	0	0	0	0	0	0	0	0	0	0	0	0	0	0
3425401B19Rik	0	0	0	0	0	0	0	0	0	0	0	0	0	0	0	0	0	0	0	0	0	0	0	0	0	0	0	0	0	0	0	0	0	0	1.07712	0	4.91475	0	0	0	0	0	0	0	0	0	0	0	0
3632451O06Rik	0	1.66453	0	0	0	0	0	0	0	0	0	0	0	0	0	0	0	0	0	0	0	0	0	1.29399	0	0	0	106.411	0	0	23.0126	0	0	2.72295	20.4666	2.99182	8.2531	0	8.40223	1.86087	4.72373	7.40753	19.5995	0	36.8729	6.59426	0	0	0
3632454L22Rik	0	0	0	0	0	0	0	0	0	0	0	0	0	0	0	0	0	0	0	0	0	0	0	0	0	0	0	0	0	0	0	0	0	0	0	0	0	0	0	0	0	0	2.4421	0	0	0	0	0	29.5256
3830403N18Rik	0	369.334	37.0891	4.74883	13.7993	0	0	0	0	0	0	0	0	0	0	0	0	695.658	20.1179	0	0	188.031	0	296.774	784.343	0	269.902	458.079	195.838	42.3544	55.4992	154.5	215.746	59.579	96.4741	69.2774	52.2199	145.658	94.7973	273.254	128.497	209.737	94.6099	137.344	99.6245	605.321	949.314	754.226	231.604
3830406C13Rik	0	30.2259	1.20834	0	0	12.1864	7.28849	0	0	0	1.38198	0	59.3642	3.36695	0	0	0	3.80305	0	0	175.182	38.7231	0	29.5308	71.3038	2.57811	7.71311	63.9846	16.5267	65.4422	8.66215	42.4987	6.59359	22.8459	32.7438	0	21.9297	68.1177	7.62508	17.9737	3.5981	10.1359	15.0033	17.0232	49.3075	0.917462	25.1277	31.4114	2.94777
3830408C21Rik	0	0	0	0	0	0	0	0	26.4423	0	18.8419	0	0	0	0	0	16.9364	0	0	0	0	0	0	20.2331	0	0	0	7.11719	0	0	0	4.48265	0	0	0	8.02823	0	0	0	0	0	0	0	0	2.88245	0	0	0	0
3830417A13Rik	0	0	0	0	0	0	0	0	0	0	0	0	0	0	0	0	0	0	0	0	0	0	0	0	0	0	0	0	0	0	0	0	0	0	0	0	0	0	0	0	0	0	0	0	0	0	0	0	0
3830431G21Rik	0	0	0	0	0	0	0	0	0	0	0	0	0	0	0	0	0	0	0	0	0	0	0	0	0	0	0	0	0	0	0	0	0	0	0	0	0	0	0	0	0	0	0	0	0	0	0	0	0
3930402G23Rik	0	0	0	0	0	0	0	0	0	0	0	0	0	0	4.4862	0	0	0	0	0	0	0	0	0	0	0	0	0	0	0	0	0	0	0	0	0	0	0	0	0	0	0	0	0	0	0	0	0	0
4430402I18Rik	0	0	0	0	0	0	0	0	0	0	12.3089	0	0	0	0	0	0	0	0	0	0	0	0	0	0	0	0	18.8844	0	0	0	9.61345	6.63631	5.50036	0	5.58218	0	0	2.66456	46.4404	0	0	0	0	3.93836	0	0	0	0
4632411B12Rik	0	54.0857	0.809401	0	15.5055	4.93198	7.27482	6.03419	6.40066	1.27388	0	46.1896	4.87074	0	0	1.11097	0	0	0	6.98695	0	0.633873	0	0	0	0	9.94969	3.07145	15.1752	0	10.4006	20.3033	2.17353	0.85164	15.82	10.3381	0	43.8531	4.87307	1.27496	0	0.995151	0	0	14.9433	18.693	0	11.2539	25.1606
4632415K11Rik	0	0	0	0	0	0	0	0	0	0	0	0	0	0	0	0	0	1.67129	0	0	0	0	0	0	0	0	0	0	16.7199	0	5.82704	0	0	1.92684	0	0	0	0	0	2.98042	14.6785	11.5112	0	0	4.30107	28.0242	24.7219	0	0
4632415L05Rik	0.585003	0.685174	0	0	0	0	7.96693	0	0	0	1.84781	0	0	0	0	0	0	4.75579	0	0	0	30.3776	5.42025	0	3.565	0	1.26015	0	0	0	1.09318	0.847162	0	1.4141	0	7.06864	1.48878	0	0.631501	0	0.779884	0.733555	0	3.19446	3.8867	7.15121	0.824221	37.4559	1.91293
4632427E13Rik	0	0	0	0	0	0	0	13.2611	0	0	22.7819	0	0	0	0	0	85.579	0	0	0	0	0	0	0	0	0	127.227	0	0	0	20.559	0	16.0885	0	33.771	0	0	27.3367	14.7463	19.4031	31.5779	15.2812	0	0	0	0	52.5402	0	0
4632428C04Rik	0	0	0	0	0	0	0	0	0	0	0	0	0	0	0	0	0	0	0	0	0	0	0	0	0	0	0	0	0	0	0	0	0	0	0	0	0	0	0	0	0	0	5.523	0	0	0	0	0	0
4632428N05Rik	0.584227	0	0	0	0	0	0.833666	0	0	0	0	0	0	1.66073	0	0	0	0	0	0	0	0	0	0	0	0	0	0	0	0	0	0	0	0	0	0	0	0	0	0	0	0	0	0	0	0	0	0	0
4632434I11Rik	2.52893	58.2953	0	0	2.18153	21.8026	1.10307	0.877833	0	0	0	0	1.37636	22.9306	48.2566	69.0979	0	92.0172	2.42583	45.901	0	0	0	5.67721	107.72	0.919415	95.2992	14.2927	58.1169	62.0367	4.01107	152.878	64.9433	73.9461	123.257	51.273	86.104	26.291	114.285	0	94.0085	75.0799	10.5247	20.2377	65.1976	34.1938	25.5523	12.1522	9.67339
4732415M23Rik	0	0	0	0	0	0	0	0	0	0	0	0	0	0	0	0	0	0	0	0	0	0	0	0	0	0	0	0	0	0	0	0	0	0	0	0	0	0	0	0	0	0	73.8909	0	0	0	0	0	0
4732416N19Rik	0	0	0	0	0	0	0	0	0	0	0	0	0	0	0	0	0	0	0	0	0	0	0	0	0	0	0	0	0	0	0	0	0	0	0	0	0	0	12.4962	0	0	0	0	0	0	0	0	0	0
4732418C07Rik	1.63408	0.937515	5.74546	0	0	17.4837	16.2088	20.7633	10.5806	1.23893	14.9818	26.1476	22.817	9.10481	1.06608	25.0079	0.7047	44.025	14.89	25.0906	15.1815	52.5008	7.82578	34.9208	54.2204	59.3563	88.271	121.958	13.4999	22.3395	71.3273	7.25272	10.0423	19.8069	85.4444	39.2324	54.92	45.568	70.295	1.3546	30.395	53.859	29.9617	19.6046	12.4181	20.31	66.2438	14.3318	27.8276
4732456N10Rik	0	0	0	0	0	0	0	0	0	0	0	0	0	0	0	0	0	0	0	0	0	0	0	0	0	0	0	0	0	0	0	0	0	0	0	0	0	0	0	0	0	0	0	0	0	0	0	0	0
4732471D19Rik	0	0.236924	0	0	0	0	0.57511	0	0	2.72656	0	0	3.71312	1.23884	1.06958	0	0	0	15.8619	0	4.15739	0	0	0	0.353114	0	0.760745	0.431237	0.46449	0	0	0	5.39655	2.4496	1.80223	0	3.03646	0	0	0	0	0	0	0	1.36205	0	0	0	0
4732471J01Rik	0	0	0	0	0	0	0	0	0	0	4.24895	0	0	0	15.0646	0	0	0	0	0	0	0	0	4.60761	0	0	0	0	0	0	3.86306	0	0	0	13.2806	0	0	0	0	0	0	0	0	0	3.18851	0	0	0	0
4732490B19Rik	0	0	0	0	0	0	0	0	0	0	0	0	0	0	0	0	0	0	0	0	0	0	0	0	0	0	0	0	0	0	0	0	0	0	0	0	0	0	0	0	0	0	0	0	0	0	0	0	0
4732491K20Rik	2.57214	1.12111	2.30535	0	0	0	0	0	0	0	0	0.902374	0	0	0	0	0	0	0	0	0	0	0	0	0	0	0	0	1.5968	2.71818	0	0.899599	0	9.99876	0	0	0	0	1.53683	0	2.57585	0	0	0	2.35083	6.68293	4.81485	0.709951	0
4831426I19Rik	0	0	0	0	35.941	0	0	3.67467	0	0	0	0	0	0	5.67109	1.2199	0	0	0	1.72233	0	0	0	0	0	0	0	0	3.06197	0	0	0	0	0	0	0	0	0	0	0	0	0	0	2.48891	0	0	0	0	0
4831440E17Rik	0	0	0	0	8.7894	0	0	0	0	0	0	0	0	0	0	0	0	0	0	0	0	0	0	0	0	0	0	0	0	0	0.673057	0	0	0	0	0	0	0	0.375993	0	0	0	0	0	0	0	0	6.86225	0
4832428D23Rik	0	0	0	0	1.58009	0	0	0	0	0	0	0	0	0	0	0	0	0	0	0	0	0	0	0	0	0	0	0	0	0	0	0	0	0.642221	0	0	0	0	0	0	0	0	0	0	0	0	0	0	0
4833403I15Rik	0	0	0	0	0	0	0	0	0	0	0	0	0	0	0	0	0	0	0	0	0	0	0	0	0	0	0	0	0	0	0	0	0	0	0	0	0	0	0	0	0	0	0	0	0	0	0	0	0
4833412C05Rik	0	0	0	0	0	0	0	3.7263	0	0	0	0	0	0	8.26441	19.1868	29.1819	0	0	0	0	0	0	0	0	0	0	0	0	0	0	0	0	0	0	0	0	0	0	0	0	0	0	10.7624	0	0	0	0	0
4833417C18Rik	0	0.363291	0	0	3.3674	0	0	0	3.10453	0	0	0	0	0	0	0	0	1.56256	3.96788	0	0	0	0	0	0	0	31.9484	0	2.21003	0	2.29949	7.12066	0	2.97244	0	11.9691	6.42366	0	5.40996	0	0	0	20.0614	11.2489	5.57261	19.0589	6.50789	1.43874	0
4833418N02Rik	0	0	0	0	0	0	0	0	0	0	0	0	0	0	0	0	0	0	7.4346	0	0	0	0	0	0	0	0	0	0	0	0	0	0	0	0	0	0	0	0	0	0	0	0	0	0	0	0	0	0
4833419F23Rik	0	0	0	0	0	0	29.6551	6.05141	5.9739	0	0	0	0	0	0	0	0	18.1676	15.4652	0	0	0	43.6164	0	0	0	0	0	0	0	0	0	0	0	0	64.3142	0	0	0	0	0	0	0	0	0	0	0	0	0
4833420G17Rik	5.77097	0	0	0	0	1.79441	44.1814	0	0	0	0	0	9.33315	12.7332	0	0	9.14338	0	0	0	0	0	0	0	0	0	0	0	0	0	0	0	0	0	1.65773	0	0	0	0	0	0	0	0	0	0	0	0	0	0
4833422C13Rik	0	0	0	0	0	0	0	0	1.14887	0	0	0	0	0	0	1.44869	0	0	0	0	0	0	0	3.34213	0	0	1.85664	0	0	0	3.37179	0	0	0	0	0	0	0	0	0	0	0	0	3.19401	0	0	0	0	0
4833423E24Rik	0	0	0	0	0	0	0	0	0	0	0	0	0	0	0	0	0	0	0	0	0	0	0	0	0	0	0	0	0	0	0	0	0	0	0	0	0	0	0	0	0	0	0	0	0	0	0	0	0
4833424O15Rik	0	5.82266	0	0	0	0	0	0	0	0	0	0	0	0	0	0	0	11.2679	0	0	0	0	0	0	0	0	0	8.34158	0	8.20493	14.2386	1.83461	0	2.04081	0	0	0	15.7734	2.83184	37.0792	0.535217	13.8848	16.09	0	2.34654	0	0	0	3.36076
4833427F10Rik	0	0	0	0	320.472	0	0	0	0	0	10.7202	0	0	0	0	0	0	0	0	0	0	0	0	0	0	0	0	0	0	0	0	0	0	0	0	0	0	0	0	0	0	0	0	0	0	0	0	0	0
4833427G06Rik	0	0	0	1365.78	0	0	0	0	0	0	0	0	0	13.5237	0	0	0	139.34	0	0	0	0	0	143.795	0	0	0	0	0	0	0	0	0	0	0	0	0	0	0	0	0	0	0	0	0	0	0	0	0
4833428L15Rik	0	0	0	0	0	0	0	0	0	0	0	0	0	0	0	0	0	0	0	0	0	0	0	0	0	0	0	0	0	0	0	0	0	0	0	0	0	0	0	0	0	0	0	0	0	0	0	0	0
4833439L19Rik	0	0.342161	78.8854	0	0	6.5537	0	17.1052	63.0259	0	0	27.0414	23.3603	12.6191	17.888	5.65156	0	0	10.6058	0	93.1598	54.5726	320.132	5.22102	0	7.2533	31.0056	10.5033	45.7338	0	0	1.68725	8.83593	2.78293	11.3968	18.3861	8.65606	21.273	18.1516	7.77419	3.3373	22.957	9.98674	0	47.9218	5.18422	2.94537	5.17787	2.27361
4833442J19Rik	0	0	86.9419	0	0	17.7431	44.7282	0	0	0	0	1.96408	12.4947	0	0	2.88514	0	80.6282	0	5.05204	0	0	0	0	120.528	3.32991	78.302	8.76668	15.1684	0	0	0	0	45.7758	0	22.9175	51.996	12.1138	43.6679	41.3305	0	62.5028	0	48.7885	30.796	0	97.6522	0	88.4548
4921501E09Rik	0	0	0	0	0	0	0	0	0	0	0	0	0	0	0	0	0	0	0	0	0	0	0	0	0	0	0	0	0	0	0	0	0	0	0	0	0	0	0	0	0	0	0	0	0	0	0	0	0
4921504E06Rik	0	0	0	0	0	0	0	0	0	0	0	0	0	0	0	0	0	0	5.93041	0	0	0	0	0	0	0	0	0	0	0	0	0	0	0	0	0	0	0	0	0	0	0	0	0	0	0	0	0	0
4921506M07Rik	0	0	0	0	0	0	0	0	0	0	0	0	0	0	0	0	0	0	0	0	0	0	0	0	0	0	0	0	0	0	0	0	0	0	0	0	0	0	0	0	0	0	0	0	0	0	0	0	0
4921507L20Rik	0	0	0	0	0	0	0	0	0	0	0	0	0	0	0	0	0	0	0	0	0	0	0	0	0	0	0	0	0	0	0	0	0	0	0	0	0	0	0	0	0	0	0	0	0	0	0	0	0
4921507P07Rik	0	0	0	0	0	0	0	0	0	0	0	0	0	0	0	0	0	0	0	0	0	0	0	0	0	0	0	0	0	0	0	0	0	0	0	0	0	0	0	0	0	0	0	0	0	0	0	0	0
4921508A21Rik	1.08288	0.628353	7.42647	0	43.034	3.26093	0	0	0	0	0	0	0	0	0	0	3.49839	0	0	0	0	0	0	0	0	0	0	0	0	0	7.96564	6.05907	0	0	6.50307	16.9466	0	0	2.72333	0	6.04956	2.85056	0	7.18437	0	0	0	0	0
4921508D12Rik	0	0	0	0	0	0	0	0	0	0	0	0	0	0	0	0	0	0	0	0	0	0	0	0	0	0	0	0	0	0	0	0	0	0	0	0	0	0	0	0	0	0	0	0	0	0	0	0	0
4921509C19Rik	0	0	0	0	0	0	0	0	0	0	0	0	0	0	0	0	0	0	0	0	0	0	0	0	0	0	0	0	0	0	0	0	0	0	0	0	0	0	0	0	0	0	0	0	0	0	0	0	0
4921509O07Rik	0	0	0	0	0	0	0	0	0	0	0	0	0	0	0	0	0	0	0	0	0	0	0	0	0	0	0	0	0	0	0	0	0	0	0	0	0	0	0	0	0	0	0	0	0	0	0	0	0
4921510H08Rik	0	0	0	0	0	0	0	0	0	0	0	0	0	0	0	0	0	0	0	0	0	0	0	0	0	0	0	0	0	0	0	0	0	0	0	0	0	0	0	0	0	0	0	0	0	0	0	0	0
4921511C10Rik	0	0	0	0	0	0	0	5.1433	0	0	0	0	0	0	0	6.46386	0	10.0846	0	2.36602	0	0	0	0	6.05792	0	8.57352	0	0	0	8.03329	0	0	0	0	0	0	0	0	0	11.493	0	17.6222	7.32249	0	0	0	11.3632	13.5505
4921511C20Rik	0	0	0	0	0	0	0	0	0	0	0	0	0	0	0	0	0	0	0	0	0	0	0	0	0	0	0	0	0	0	0	0	0	0	0	0	0	0	0	0	0	0	0	0	0	0	0	0	0
4921511H03Rik	0	0	0	0	0	0	0	0	0	0	0	0	0	0	0	0	0	0	0	0	0	0	0	0	0	0	0	0	0	0	0	0	0	0	0	0	0	0	0	0	0	0	0	0	0	0	0	0	0
4921511I17Rik	0	0	0	0	0	0	0	0	0	0	0	0	0	0	0	0	0	0	0	0	0	0	0	0	0	0	0	0	0	0	0	0	0	0	0	0	0	0	0	0	0	0	0	0	0	0	0	0	0
4921511M17Rik	0	0	0	0	0	0	0	0	0	0	0	0	0	0	0	0	0	0	0	0	0	0	0	0	0	0	0	0	0	0	0	0	0	0	0	0	0	0	0	0	0	0	0	0	0	0	0	0	0
4921513D23Rik	4.47648	2.88273	0	0	0	14.0835	31.4506	22.0079	3.0705	7.26821	0.584331	0	8.3174	6.80088	4.53859	11.0112	30.8807	8.18344	4.38078	36.6442	58.6658	28.248	35.6053	6.67253	4.95545	35.5555	9.32123	13.6276	4.55979	3.01755	0	0	0	5.33488	4.05396	0	11.1326	4.95972	5.12633	0	2.31119	3.5089	2.432	9.08128	0.670886	6.12722	0	30.1413	9.07452
4921513I03Rik	0	0.971411	0	0	0	0	0	0	0	0	0	0	0	0	0	0	0	0	0	0	0	0	0	0	0	0	0	0	0	0	0	0	0	0	2.49007	0	0	0	0	0	0	30.3083	0	0	0	0	0	0	0
4921515E04Rik	0	0	0	0	0	0	0	0	0	0	0	0	0	0	0	0	0	0	0	0	0	0	0	0	0	0	0	0	0	0	0	0	0	0	0	0	0	0	0	4.41169	0	0	6.9626	0	0	0	0	0	0
4921515J06Rik	0	0	0	0	0	0	0	0	0	0	0	0	0	0	0	0	0	0	0	0	0	0	0	0	0	0	0	0	0	0	0	0	0	0	0	0	0	0	0	0	0	0	0	0	0	0	0	0	0
4921517D21Rik	0	0	0	0	0	0	0	0	0	0	0	0	0	0	0	0	0	0	0	0	0	0	0	0	0	0	0	0	0	0	0	0	0	0	0	0	0	0	0	0	0	0	0	0	0	0	0	0	0
4921517D22Rik	0	0	0	0	0	0	0	0	0	0	0	0	0	0	0	0	0	0	0	0	0	0	0	0	0	0	0	0	0	0	0	0	0	0	0	0	0	0	0	0	0	0	0	0	0	0	0	0	0
4921517L17Rik	0	9.78017	0	0	0	0	0	0	0	0	0	2.87075	0	0	0	0	0	0	6.00247	0	0	6.0366	0	16.3632	0	0	0	0	13.2468	0	0	0	0	0	0	0	0	0	0	6.94076	0	2.74909	0	0	0	1.99345	0	0	7.9865
4921523A10Rik	0.933045	0	14.0664	0	0	0	0	7.60814	1.12485	2.45471	83.6617	2.62301	1.62321	1.52935	2.28563	8.57407	4.28528	1.15277	0	1.03867	0	3.16799	0	6.87166	0.884472	0	1.86994	1.08503	4.40086	12.9928	1.78203	3.94563	21.1905	3.41678	6.67316	0	2.37697	32.4968	25.5742	8.20376	3.59237	10.2311	3.19376	1.64849	0	0.871423	0	0	2.73373
4921524J17Rik	0	2.98559	16.5402	0	0	28.5797	3.09492	2.62073	0	16.3453	5.47788	0	21.3293	3.75968	7.28668	6.80282	12.9729	5.67067	28.3766	2.48894	0	2.61429	21.4279	11.0461	18.1087	30.6457	42.0453	0	12.4132	0	4.06305	25.9819	41.6189	4.92823	5.3164	0	20.8351	4.47778	27.0403	0	18.8644	13.2753	18.8942	0	19.4107	0	0	31.4495	2.31551
4921524L21Rik	0	0	0	0	0	0	0	0	0	0	0	0	0	0	0	0	0	0	0	0	0	0	0	0	0	0	0	0	0	0	0	0	0	0	0	0	0	0	0	0	0	0	0	0	0	0	0	0	0
4921525B02Rik	0	0	0	0	0	0	0	0	0	0	0	0	0	0	0	0	0	0	0	0	0	0	0	0.696402	0	0	0	0	0	0	0	0	0	0	0	0	0	0	0	0	0	0	0	0	0	0	0	0	0
4921525O09Rik	0	0	0	0	0	0	0	0	0	0	0	0	0	0	0	0	0	0	0	0	0	0	0	0	0	0	0	0	0	0	0	0	0	0	0	0	0	0	0	0	0	0	0	0	0	0	0	0	0
4921528I01Rik	0	0	0	0	0	0	0	0	0	0	0	0	0	0	0	0	0	0	0	0	0	0	0	0	0	0	0	0	0	0	0	0	0	0	0	0	0	0	0	0	0	0	0	0	0	0	0	0	0
4921528O07Rik	0	0	0	0	0	0	0	0	0	0	0	0	0	0	0	0	0	0	0	0	0	0	0	0	0	0	0	0	0	0	0	0	0	0	0	0	0	0	0	0	0	0	0	0	0	0	0	0	0
4921530D09Rik	0	0	0	0	0	0	0	0	0	0	0	0	0	0	0	0	0	0	0	0	0	0	0	0	0	0	0	0	0	0	0	0	0	0	0	0	0	0	0	0	0	0	0	0	0	0	0	0	0
4921530L18Rik	0	0	0	0	0	0	0	15.2337	0	0	0	0	0	0	0	0	0	0	0	0	0	0	0	0	0	0	0	0	0	28.0012	0	0	0	0	0	0	0	0	0	0	0	0	0	0	0	0	0	0	0
4921530L21Rik	0	0	0	0	0	0	0	0	0	0	0	0	0	0	0	0	0	0	0	0	0	0	0	0	0	0	0	0	0	0	0	0	0	0	0	0	0	0	0	0	0	0	0	0	0	0	0	0	0
4921531C22Rik	0	0	0	0	0	0	0	0	0	40.6	0	0	0	0	0	29.1229	0	0	0	0	0	0	0	28.3521	0	0	24.0944	0	0	0	0	0	0	5.85443	0	0	0	0	0	63.7434	0	0	0	0	2.91511	20.8045	0	41.2998	0
4921531P14Rik	0	0	0	0	0	0	0	0	0	0	0	0	0	0	0	0	0	0	0	0	0	0	0	0	0	0	0	0	0	0	0	0	0	0	0	0	0	0	0	0	0	0	0	0	0	0	0	0	0
4921533I20Rik	0	0	0	0	0	0	0	0	0	0	0	0	0	0	0	0	0	0	0	0	0	0	0	0	0	0	0	0	0	0	0	0	0	0	0	0	0	0	0	0	0	0	0	0	0	0	0	0	0
4921536K21Rik	0	0	0	0	0	0	0	0	0	0	0	0	0	0	0	0	0	0	0	0	0	0	0	0	0	0	0	0	0	0	0	0	0	0	0	2.6234	0	0	0	1.60782	0	0	4.15532	0	0	0	0	0	0
4921539E11Rik	0	0	0	0	0	0	0	0	0	0	0	0	0	0	0	0	0	0	0	0	0	0	0	0	0	0	0	0	0	0	0	0	0	0	0	0	0	0	0	0	0	0	0	0	0	0	0	0	0
4922501C03Rik	0	6.00022	0.793383	0	0	0	16.6548	0	0	12.379	20.7718	12.8092	2.25331	0	8.04477	4.47847	0	1.70513	22.095	1.60551	0	61.932	0	18.0127	4.75162	9.16999	0	4.97538	2.72118	6.03584	0	0.978749	16.2539	17.9644	14.1061	10.2437	5.19944	1.6594	23.5843	10.871	21.1194	0	7.84677	5.91279	10.4947	0.682709	17.1842	11.3266	32.1153
4922501L14Rik	0	0	0	0	8.49019	0	0	0	0	0	0	0	0	0	0	0	0	0	0	0	0	0	0	0	0	0	0	0	0	0	0	0	0	0	0	0	0	0	0	0	0	0	0	0	0	0	0	0	0
4922502D21Rik	0	0	0	0	0	0	0	0	0	0	0	0	0	0	0	0	0	0	0	0	0	0	0	0	0	0	0	0	0	0	0	0	0	0	0	0	0	0	0	0	0	0	0	0	0	0	0	0	0
4922502H24Rik	0	0	0	0	0	0	0	0	0	0	0	0	0	0	0	0	0	0	0	0	0	0	0	0	0	0	0	0	0	0	0	0	0	0	0	0	0	0	0	0	0	0	0	0	0	0	0	0	0
4922502N22Rik	0	0	0	0	0	0	0	0	0	0	0	0	0	0	0	0	0	0	0	0	0	0	0	0	0	0	0	0	0	0	0	0	0	0	0	0	0	0	0	0	0	0	0	0	0	0	0	0	0
4922505E12Rik	0	0	0	0	0	0	0	0	0	0	0	0	0	0	0	0	0	0	0	0	0	0	0	0	0	0	0	0	0	0	0	0	0	0	0	0	0	0	0	0	0	0	0	0	0	0	0	0	0
4922505G16Rik	0	0	0	0	0	0	0	0	0	0	0	0	0	0	0	0	0	0	5.36578	0	0	0	0	0	0	0	0	0	0	0	0	0	0	0	0	0	0	0	0	0	0	0	0	0	0	0	0	15.9335	0
4930401C15Rik	0	0	0	0	0	0	0	0	0	0	0	0	0	0	0	0	0	0	0	0	0	0	0	0	0	0	0	0	0	0	0	0	0	0	0	0	0	0	0	0	0	0	0	0	0	0	0	0	0
4930401O10Rik	0	0	0	0	0	0	0	0	0	0	0	0	0	0	0	0	0	0	0	0	0	0	0	0	0	0	0	0	0	0	0	0	0	0	0	0	0	0	0	0	0	0	0	0	0	0	0	0	0
4930401O12Rik	0	0	0	0	0	0	0	0	0	0	0	0	0	0	0	0	0	0	0	0	0	0	0	0	0	0	0	0	0	0	0	0	0	0	0	0	0	0	0	0	0	0	0	0	0	0	0	0	0
4930402F06Rik	0	0	0	0	0	0	0	0	0	0	0	0	0	0	0	0	0	0	0	0	0	0	0	0	0	0	0	0	0	0	0	0	0	0	0	0	0	0	0	0	0	0	0	0	0	0	0	0	0
4930402F11Rik	0	0	0	0	0	0	0	0	0	0	0	0	0	0	0	0	0	0	0	0	0	0	0	0	0	0	0	0	0	0	0	0	0	0	0	0	0	0	0	0	0	0	0	0	0	0	0	0	0
4930402H24Rik	28.3911	0	10.5044	0	2.24961	13.4429	20.7269	5.38022	13.5231	0.567694	1.15252	0.917255	7.76801	0.97066	5.59935	0	10.9743	2.179	5.64125	13.7529	319.626	1.2477	0	9.23581	0	0	70.5887	14.0273	15.2045	18.8254	16.1714	0	12.1823	13.5886	0	13.5072	4.64495	17.8758	0	21.3538	3.4963	5.77	7.78295	0	16.553	1.21046	38.4696	0	1.82017
4930403N07Rik	0	0	0	0	0	0	0	0	0	0	0	0	0	2.11813	0	0	0	0	0	0	0	0	0	0	0	0	0	0	0	0	0	0	0	0	0	0	0	0	0	0	0	0	0	0	0	0	0	0	0
4930404A05Rik	0	0	0	0	0	0	0	0	0	0	0	0	0	0	0	0	0	0	0	0	0	0	0	0	0	0	0	0	0	0	0	0	0	0	0	0	0	0	0	0	0	0	0	0	0	0	0	0	0
4930404A10Rik	0	0	0	0	0	0	0	0	0	0	0	0	0	0	0	0	0	0	0	0	0	0	0	0	0	0	0	0	0	0	0	0	0	0	0	0	0	0	0	0	0	0	0	0	0	0	0	0	0
4930404H11Rik	0	0	0	0	0	0	0	0	0	0	0	0	0	0	0	0	0	0	0	0	0	0	0	0	0	0	0	0	0	0	0	0	0	0	0	0	0	0	0	0	0	0	0	0	0	0	0	0	0
4930404H21Rik	0	0	0	0	0	0	0	0	0	0	0	0	0	0	0	0	0	0	0	0	0	0	0	0	0	0	0	0	0	0	0	0	0	0	0	0	0	0	0	0	0	0	0	0	0	0	0	0	4.26995
4930404I05Rik	0	0	0	0	0	5.88974	0	0	0	0	0	0	0	0	0	0	0	0	0	0	0	0	0	0	0	0	0	0	0	0	0	0	0	0	0	0	0	0	0	0	0	0	0	0	0	0	0	0	0
4930404N11Rik	0	0	0	0	0	0	0	0	0	0	0	0	0	0	0	0	0	0	0	0	0	0	0	0	0	0	0	0	0	0	0	0	0	0	0	0	0	0	0	0	0	0	0	0	0	0	0	0	0
4930405A10Rik	0	0	0	0	0	0	0	0	0	0	0	0	0	0	0	0	0	0	0	0	0	0	0	0	0	0	0	0	0	0	0	0	0	0	0	0	0	0	0	0	0	0	0	0	0	0	0	0	0
4930405A21Rik	0	0	0	0	0	0	0	0	0	0	0	0	0	0	0	0	0	0	0	0	0	0	0	0	0	0	39.2675	0	0	0	0	0	18.4409	0	0	0	0	0	0	13.9086	0	0	0	0	6.18324	0	9.53468	0	0
4930405D11Rik	0	0	0	0	0	0	0	0	0	0	0	0	0	0	0	0	0	0	0	0	0	0	0	0	0	0	0	0	0	0	0	0	0	0	0	0	0	0	0	0	0	0	0	0	0	0	0	0	0
4930405J17Rik	0	0	0	0	0	0	0	0	0	0	0	0	0	0	0	0	0	0	0	0	0	0	0	0	0	0	0	0	0	0	0	0	0	0	0	0	0	0	0	0	0	0	0	0	0	0	0	0	0
4930405P13Rik	0	2.05341	14.8983	0	32.0434	0	0	0	7.55088	0	0	8.71077	9.8758	0	0	0	0	0	0	0	0	0	0	0	0	0	0	0	0	0	25.3429	19.2521	0	0	0	55.1265	0	8.46204	0	0	9.3772	18.1177	31.697	0	0	6.54104	0	0	6.33094
4930406D18Rik	0	0	0	0	0	0	0	0	0	0	0	0	0	0	0	0	0	0	0	0	0	0	0	0	0	0	0	0	0	0	0	0	0	0	0	0	0	0	0	0	0	0	0	0	0	0	0	0	0
4930407I10Rik	0	0	0	0	0	0	0	0	0	0	0	0	0	0	0	0	0	0	0	0	0	0	0	0	0	0	0	0	0	0	0	0	0	0	0	0	0	0	0	0	0	0	0	0	0	0	0	0	0
4930408F14Rik	0	0	0	0	0	0	0	0	0	0	0	0	0	0	0	0	0	0	0	0	0	0	0	0	0	0	0	0	0	0	0	0	0	0	0	0	0	0	0	0	0	0	0	0	0	0	0	0	0
4930412B13Rik	0	0	0	0	0	0	0	0	0	0	2.55594	0	0	0	0	0	0	0	0	0	0	0	0	0	0	0	0	0	0	0	0	0	0	0	0	0	0	0	0	0	0	0	0	0	0	0	0	0	0
4930412C18Rik	0	0	0	0	0	0	0	0	0	0	0	0	0	0	0	0	0	0	0	0	0	0	0	0	0	0	0	0	1.66557	0	0	0	1.48037	0	0.7303	0	0	0	0	0	0.660895	0	1.57295	0	2.16817	0	0	0	0
4930412F15Rik	0	0	0	0	0	0	0	0	0	0	0	0	0	0	0	0	0	0	0	0	0	0	0	0	0	0	0	0	0	0	0	0	0	0	0	0	0	0	0	0	0	0	0	0	0	0	0	0	0
4930412O13Rik	0	0	0	0	0	0	0	0	0	0	0	0	0	0	0	0	0	0	0	0	0	0	0	0	0	0	0	0	0	0	0	0	0	0	0	0	0	0	0	0	0	0	0	0	0	0	0	0	0
4930413E15Rik	0	0	0	0	0	0	0	0	0	0	0	0	0	0	0	0	0	0	0	0	0	0	0	0	0	0	0	0	0	0	0	0	0	0	0	0	0	0	0	0	0	0	0	0	0	0	0	0	0
4930413F20Rik	0	0	0	0	0	0	0	0	0	0	0	0	0	0	0	0	0	0	0	0	0	0	0	0	0	0	0	0	0	0	0	0	0	0	0	0	0	0	0	0	0	0	0	0	0	0	0	0	0
4930413G21Rik	0	0	0	0	0	0	0	0	0	4.53683	0	0	0	0	0	0	0	0	0	0	0	0	0	0	0	0	0	0	0	0	0	0	0	0	0	0	0	0	0	0	0	0	0	0	0	0	0	0	0
4930413M19Rik	0	0	0	0	0	0	0	0	0	0	0	0	0	0	0	0	0	0	0	0	0	0	0	0	0	0	0	0	0	0	0	0	0	0	0	0	0	0	0	0	0	0	0	0	0	0	0	0	0
4930414L22Rik	0	10.9693	0	0	0	5.54928	5.93146	4.87793	0	7.35319	0	0	5.4211	0	14.3033	0	0	4.30454	0	0	24.3471	39.1924	0	0	7.11902	0	8.31471	4.40806	3.67359	17.2479	0	0	0	14.5657	0	23.4197	0	20.9491	5.54077	0	6.09546	11.4851	40.6649	6.67526	27.9362	0	5.03337	4.41509	7.82859
4930414N06Rik	0	0	0	0	0	0	0	0	0	0	0	0	0	0	0	0	0	0	0	0	0	0	0	0	0	0	0	0	0	0	0	0	0	0	0	0	0	0	0	0	9.09281	0	0	0	0	0	0	0	0
4930415F15Rik	0	0	0	0	0	0	0	0	0	0	0	0	0	0	0	0	0	0	0	0	0	0	0	0	0	0	0	0	0	0	0	0	0	0	0	0	0	0	0	0	0	0	0	0	0	0	0	0	0
4930415L06Rik	0	0	0	0	0	0	0	0	0	0	0	0	0	0	0	0	0	0	0	0	0	0	0	0	0	0	0	0	0	0	0	0	0	0	0	0	0	0	0	0	0	0	0	0	0	0	0	0	0
4930415O20Rik	0	0	0	0	0	0	0	0	0	0	0	0	0	0	0	0	0	0	0	0	0	0	0	0	0	0	0	0	0	0	18.5934	0	0	0	0	0	0	0	0	0	0	0	0	0	0	0	0	11.0598	0
4930417G10Rik	0	0	0	0	0	1.62196	1.56543	0	0	0	0	0	0	0	0	0	0	0	0	0	0	0	0	0	0	0	0	0	0	0	0	0	0	0	0	0	0	0	0	0	0	0	0	0	0	0	0	0	0
4930417O13Rik	0	0	0	0	0	0	0	0	0	0	0	0	0	0	0	0	0	0	0	0	0	0	0	0	0	0	0	0	0	0	0	0	0	0	0	0	0	0	0	0	0	0	0	0	0	0	0	0	0
4930417O22Rik	0	0	0	0	0	0	0	0	0	0	0	0	0	0	0	0	0	0	0	0	0	0	0	0	0	0	0	0	0	0	0	3.3807	0	0	0	5.47931	0	0	0	3.37347	0	13.7686	0	0	0	0	0	0	0
4930419G24Rik	0	0	0	0	0	0	0	0	0	0	0	0	0	0	0	0	0	0	0	0	0	0	0	0	0	0	0	0	0	0	0	0	0	0	0	0	0	0	0	0	0	0	0	0	0	0	0	0	0
4930420K17Rik	1.62268	0	0	0	0	0	0	0	0	0	0	0	0	0	0	0	0	0	0	0	0	0	0	0	0	0	0	0	6.01226	0	0	0	0	0	0	0	0	0	0	4.44558	4.08106	0	0	0	0	0	0	0	0
4930422G04Rik	13.8263	0	0	0	0	8.30342	0	0	0	0.889079	0	0	0	0	4.45469	0	0	0.841423	4.23914	7.34402	0	0	0	0	0	0	5.4039	0	5.22121	4.30954	8.39949	0.911588	18.9582	10.8321	1.39477	1.51489	1.62573	3.77344	0.348155	0	0	0	1.97472	0	2.6506	13.6879	1.32027	2.33387	0
4930423M02Rik	0	0	0	0	0	0	0	0	0	0	0	0	0	0	0	0	0	0	0	0	0	0	0	0	0	0	0	0	0	0	0	0	0	0	0	0	0	0	0	0	0	0	0	0	0	0	0	0	0
4930425K10Rik	0	0	0	0	0	0	0	0	0	0	0	0	0	0	0	0	0	0	0	0	0	0	0	0	0	0	0	0	0	0	0	0	0	0	0	0	0	0	0	0	0	0	0	0	0	0	0	0	0
4930425O10Rik	0	0	0	0	0	0	0	0	0	0	0	0	0	0	0	0	0	0	0	0	0	0	0	0	0	0	0	0	0	8.06675	0	2.52911	0	0	0	0	0	0	0	0	0	2.12532	0	0	0	0	0	0	0
4930426L09Rik	0	0	0	0	0	0	0	0	0	0	38.8038	0	0	0	0	0	0	0	0	2.30928	0	0	0	0	0	0	0	0	0	0	0	6.12907	0	0	0	0	0	0	0	0	0	0	14.0169	0	0	0	0	0	0
4930427A07Rik	5.58398	0	0.968742	0	0	0	0	0	0	0	0	0	0	0	3.06364	0	0	0	0	0	0	0	0	0.836741	0	0	1.5973	2.61263	11.239	3.45474	0	21.6732	1.39038	2.09528	0	10.3365	0	0	17.2828	0	1.31927	1.27168	4.92953	0	14.181	9.25071	0	4.40428	9.25149
4930428D18Rik	0	0	0	0	0	0	0	0	0	0	0	0	0	0	0	0	0	0	0	0	0	0	0	0	0	0	0	0	0	0	0	0	0	0	0	0	0	0	0	0	0	0	0	0	0	0	0	0	0
4930428E07Rik	0	0	0	0	0	0	0	0	0	0	0	0	0	0	0	0	0	0	0	0	0	0	0	0	0	0	0	0	0	0	0	0	0	0	0	0	0	0	0	0	0	0	0	0	0	0	0	0	0
4930428E23Rik	0	0	0	0	0	0	0	0	0	0	0	0	0	0	0	0	0	0	0	0	0	0	0	0	0	0	0	0	0	0	0	0	0	0	0	0	0	0	0	0	0	0	0	0	0	0	0	0	0
4930428G15Rik	0	0	0	0	0	0	0	0	0	0	0	0	0	0	0	0	0	0	0	0	0	0	0	0	0	0	0	0	0	0	0	0	0	0	0	0	0	0	0	0	0	0	0	0	0	0	0	0	0
4930428O21Rik	0	0	0	0	0	0	0	0	0	0	0	0	0	0	0	0	0	0	0	0	0	0	0	0	0	0	0	0	0	0	0	0	0	0	0	0	0	0	0	0	0	0	0	0	0	0	0	0	0
4930429B21Rik	0	2.49919	0	0	0	2.27218	0	0	0	0	0	0	0	0	0	0	0	0	0	0	0	0	0	0	0	0	0	7.65137	0	0	0	0	0	0	4.17192	0	0	0	3.25774	0	0	0	26.1905	0	5.33477	0	0	3.07046	0
4930429D17Rik	0	0	0	0	0	0	0	0	0	0	0	0	0	0	0	0	0	0	0	0	0	0	0	0	0	0	0	0	0	0	0	0	0	0	0	0	0	0	0	0	0	0	0	0	0	0	0	0	0
4930429F11Rik	0	0	0	0	0	0	0	0	0	0	0	0	0	0	0	0	0	0	0	0	0	0	0	0	0	0	0	0	0	0	0	0	0	0	0	0	0	0	0	0	0	0	0	0	0	0	0	0	0
4930429F24Rik	0	0.874102	0	0	0	0	0	0	0	0	0	0	0	0	0	0	0	16.3503	0	0	0	0	0	0	0	0	0	0	0	0	0	0	0	0	0	0	0	0	0	0	1.85399	0	0	0	0	0	0	0	0
4930430A15Rik	0	0	0	0	0	0	0	0	0	0	0	0	0	0	0	0	0	0	0	0	0	0	0	0	0	0	0	0	0	0	0	0	0	0	0	0	0	0	0	1.67828	0	0	0	0	0	0	0	0	0
4930430D24Rik	0	0	0	0	0	0	0	0	0	0	0	0	0	0	0	0	0	0	0	0	0	0	0	0	0	0	0	0	0	0	0	0	0	0	0	0	0	0	0	0	0	0	0	0	0	0	0	0	0
4930430F08Rik	0	0	2.51841	0	0	7.32457	0	8.52857	30.8465	0	1.1545	0	0	23.1916	2.92032	18.2732	0	1.34973	3.31316	8.45675	0	0	0	0	0.958698	0	0	3.51109	4.65842	0	3.27951	0	8.33607	4.22916	5.94189	5.34857	23.077	0	5.46736	2.18694	0	0	1.67457	1.66832	5.08306	0.89617	0	1.19412	0
4930430F21Rik	0	0	0	0	0	0	0	0	0	0	0	0	0	0	0	0	0	0	0	0	0	0	0	0	0	0	0	0	0	0	0	0	0	0	0	0	0	0	0	0	0	0	0	0	0	0	0	0	0
4930430J02Rik	0	0	0	0	0	0	0	0	0	0	0	0	0	0	0	0	0	0	0	0	0	0	0	0	0	0	0	0	0	0	0	0	0	0	0	0	0	0	0	0	0	0	0	0	0	0	0	0	0
4930431A04Rik	0	0	0	0	0	0	0	0	0	0	0	0	0	0	0	0	0	0	0	0	0	0	0	0	0	0	0	0	0	0	0	0	0	0	0	0	0	0	0	0	0	0	0	0	0	0	0	0	0
4930431P03Rik	0	0	0	0	0	0	0	0	0	0	0	0	0	0	0	0	0	0	0	0	0	0	0	0	0	0	0	0	0	0	0	0	0	0	0	0	0	0	0	0	0	0	0	1.63312	0	0	0	0	0
4930432J09Rik	0	0	0	0	0	0	0	0	0	0	0	0	0	0	0	0	0	0	0	0	0	0	0	0	0	0	0	0	0	0	0	0	0	0	0	1.50675	0	0	0	0	0	0	0	0	0	0	0	0	0
4930432K09Rik	0	0	0	0	0	0	0	0	0	0	0	0	0	0	0	0	0	0	0	0	0	0	0	0	0	0	0	0	0	0	0	0	0	0	0	0	0	0	0	0	0	0	0	0	0	0	0	0	0
4930432K21Rik	0	0	0	0	0	0	0	0	0	0	0	0	0	0	0	0	0	0	0	0	0	0	0	0	0	0	0	0	11.198	0	0	0	0	0	0	0	3.39685	0	0	0	0	0	0	0	5.11637	0	0	0	0
4930432M17Rik	0	0	0	0	0	0	0	0	0	0	0	0	0	0	0	0	0	0	0	0	0	0	0	0	0	0	0	0	0	0	0	0	0	0	0	0	0	0	0	0	0	0	0	0	0	0	0	0	0
4930433B08Rik	0	0	0	0	0	0	0	0	0	0	0	0	0	0	0	0	0	0	0	0	0	0	0	0	0	0	0	0	0	0	0	0	0	0	0	0	0	0	0	0	0	0	0	0	0	0	0	0	0
4930433I11Rik	0	0	0	0	0	0	0	0	0	0	0	0	0	0	0	0	0	0	0	0	0	0	0	0	0	0	0	0	0	0	0	0	0	0	0	0	0	0	0	0	0	0	0	0	0	0	0	0	0
4930433N12Rik	0	0	0	0	0	0	0	0	0	0	0	0	0	0	0	0	0	0	0	0	0	0	0	0	0	0	0	0	0	8.76449	0	5.7687	0	0	0	5.32727	0	0	0	0	0	5.18023	0	6.98426	0	0	0	2.17644	0
4930434J06Rik	0	0	0	0	0	0	0	0	0	0	0	0	0	0	0	0	0	0	0	0	0	0	0	0	0	0	0	0	0	0	0	0	0	0	0	0	0	0	0	0	0	0	0	0	0	0	0	0	0
4930435E12Rik	0	0	0	0	0	0	0	0	0	0	0	0	0	0	0	0	0	0	0	0	0	0	0	0	0	0	0	0	0	0	0	0	0	0	0	0	0	0	0	0	0	0	0	0	0	0	0	0	0
4930438E09Rik	0	0	0	0	0	0	0	0	0	0	0	0	0	0	0	0	0	0	0	0	0	0	0	0	0	0	0	0	0	0	0	0	0	0	0	0	0	0	0	0	0	0	0	0	0	0	0	0	0
4930440C22Rik	0	0	0	0	0	0	0	0	0	0	0	0	0	0	0	0	0	0	0	0	0	0	0	0	0	0	0	0	0	0	0	0	0	0	0	0	0	0	0	0	0	0	0	0	0	0	0	0	0
4930441J16Rik	0	0	0	0	0	0	0	0	0	0	0	0	0	0	0	0	0	0	0	0	0	0	0	0	0	0	0	0	0	0	0	0	0	0	0	0	0	0	0	0	0	0	0	0	0	0	0	0	0
4930441O14Rik	0	0	0	0	0	0	0	0	0	0	1.33627	2.49258	0	0	0	0	0	0	0	0	0	0	0	0	0	0	0	0	0	0	10.6893	0	0	0	0	0	0	0	0	0	0	0	0	0	0	0	0	0	0
4930442J19Rik	0	0	0	0	0	0	0	0	0	0	0	0	0	0	0	0	0	0	0	0	0	0	0	0	0	0	0	0	0	0	0	0	0	0	0	0	0	0	0	0	0	0	0	0	0	0	0	0	0
4930442L01Rik	0	0	0	0	0	0	0	0	0	0	0	0	0	0	0	0	0	0	0	0	0	0	0	0	0	0	0	0	0	0	0	0	0	0	0	0	0	0	0	0	0	0	0	0	0	0	0	0	0
4930443G12Rik	0	0	0	0	0	0	0	0	0	0	0	0	0	0	0	0	0	0	0	0	0	0	0	0	0	0	0	0	0	0	0	0	0	0	0	0	0	0	0	0	0	0	0	0	0	0	0	0	0
4930443O20Rik	0	0	0	0	0	0	0	0	0	0	0	0	0	0	0	0	0	0	0	0	0	0	0	0	0	0	0	0	0	0	0	0	0	0	0	0	0	0	0	0	0	0	0	0	0	0	0	0	0
4930444A02Rik	0	0	0	0	0	28.7095	2.72544	0	1.10654	0	13.5515	0	0	31.7912	2.83536	2.93391	0	0	0	0	0	0	35.984	0	0	18.6243	0	13.1705	6.18277	0	1.63708	0	0	0	0	4.85972	2.19705	17.9079	0	0	0	7.20727	3.92358	0	10.3471	0	19.3038	2.99547	0
4930444F02Rik	0	0	0	0	0	0	0	0	0	0	0	0	0	0	0	0	0	0	0	0	0	0	0	0	0	0	0	0	0	0	0	0	0	0	0	0	0	0	0	0	0	0	0	0	0	0	0	0	0
4930444G20Rik	0	0	0	0	0	0	0	0	0	0	0	0	0	0	0	0	0	0	0	0	0	0	0	0	0	0	0	0	0	0	0	0	0	0	0	0	0	0	0	0	0	0	0	0	0	0	0	0	0
4930444M15Rik	0	0	0	0	0	0	0	0	0	0	0	0	0	0	0	0	0	0	0	0	0	0	0	0	0	0	0	0	0	0	0	0	0	0	0	0	0	16.109	0	0	0	0	0	0	0	0	0	0	22.4398
4930444P10Rik	0	0	0	0	0	0	0	0	0	0	0	0	0	0	0	0	0	0	0	0	0	0	0	0	0	0	0	0	0	0	0	0	0	0	0	0	0	0	0	0	0	0	0	0	0	0	0	0	0
4930447A16Rik	0	0	0	0	0	0	0	0	0	0	0	0	0	0	0	0	0	0	0	0	0	0	0	0	0	0	0	0	0	0	0	0	0	0	0	0	0	0	0	0	0	0	0	0	0	0	0	0	0
4930447C04Rik	0	0	0	0	0	0	0	0	0	0	0	0	0	0	0	0	0	0	0	0	0	0	0	0	0	0	0	0	0	0	0	0	0	0	0	0	0	0	0	0	0	0	0	0	0	0	0	0	0
4930447J18Rik	0	0	0	0	0	0	0	0	0	0	0	0	0	0	0	0	0	0	0	0	0	0	0	0	0	0	0	0	0	0	0	0	0	0	0	0	0	0	0	0	0	0	0	0	0	0	0	0	0
4930447K03Rik	0	0	0	0	0	0	0	0	0	0	0	0	0	0	0	0	0	0	0	0	0	0	0	0	0	0	0	0	0	0	0	0	0	0	0	0	0	0	0	0	0	0	0	0	0	0	0	0	0
4930447N08Rik	0	0	0	0	0	0	0	0	0	0	0	0	0	0	0	0	0	0	0	0	0	0	0	0	0	0	0	0	0	0	0	0	0	0	0	0	0	0	0	0	0	0	0	0	0	0	0	0	0
4930448C13Rik	0	0	0	0	0	0	0	0	0	0	0	0	0	0	0	0	0	0	0	0	0	0	0	0	0	0	0	0	0	0	0	0	0	0	0	0	0	0	0	0	0	0	0	0	0	0	0	0	0
4930448F12Rik	0	0	0	0	0	0	0	0	0	0	0	0	0	0	0	0	0	0	0	0	0	0	0	0	0	0	0	0	0	0	0	0	0	0	0	0	0	0	0	0	0	0	0	0	0	0	0	0	0
4930448H16Rik	0	0	0	0	0	0	0	0	0	0	0	0	0	0	0	0	0	0	0	0	0	0	0	0	0	0	0	0	0	0	0	0	0	0	0	0	0	0	0	0	0	0	0	0	0	0	0	0	0
4930448I06Rik	0	0	0	0	0	0	0	0	0	0	0	0	0	0	0	0	0	0	0	0	0	0	0	0	0	0	0	0	0	0	0	0	0	0	0	0	0	0	0	0	0	7.92876	0	0	0	0	0	0	0
4930448I18Rik	0	0	0	0	0	0	0	0	0	0	0	0	0	0	0	0	0	0	0	0	0	0	0	0	0	0	0	0	0	0	0	0	0	0	0	0	0	0	0	0	0	0	0	0	0	0	0	0	0
4930448K20Rik	0	0	0	0	0	0	0	0	0	0	0	0	0	0	0	0	0	0	0	0	0	0	0	0	0	0	0	0	0	0	0	0	0	0	0	0	0	0	0	0	0	0	0	0	0	0	0	0	0
4930449E01Rik	0	0	0	0	0	0	0	0	0	0	0	0	0	0	0	0	0	0	0	0	0	0	0	0	0	0	0	0	0	0	0	0	0	0	0	0	0	0	0	0	0	0	0	0	0	0	0	0	0
4930449E18Rik	0	0	0	0	0	0	0	0	0	0	0	0	0	0	0	0	0	0	0	0	0	0	0	0	0	0	0	0	0	0	0	0	0	0	0	0	0	0	0	0	0	0	0	0	0	0	0	0	0
4930449I24Rik	0	0	0	0	0	0	0	0	0	0	0	0	0	0	0	0	0	0	0	0	0	0	0	0	0	0	0	0	0	0	0	0	0	0	0	0	0	0	0	0	0	0	0	0	0	0	0	0	0
4930451C15Rik	0	0	0	0	0	0	0	0	0	0	0	0	0	0	0	0	0	0	0	0	0	0	0	0	0	0	0	0	0	6.25166	2.67486	1.97449	0	0	2.12629	0	3.53864	0	0	2.2857	0	3.6642	0	0	0	1.35197	0	31.1311	0
4930451I11Rik	0	0	0	0	0	0	0	0	0	0	0	0	0	0	0	0	0	0	0	0	0	0	0	0	0	0	0	0	0	0	0	0	0	0	0	0	0	0	0	0	0	0	0	0	0	0	0	0	0
4930452A19Rik	0	0	0	0	0	0	0	0	0	0	0	0	0	0	0	0	0	0	0	0	0	0	0	0	0	0	0	0	0	0	0	0	0	0	0	0	0	0	0	0	0	0	0	0	0	0	0	0	0
4930452B06Rik	0	0	0	0	0	0	0	0	0	0	0	0	0	0	0	4.56205	0	0	0	0	0	0	0	0	0	0	0	0	0	0	10.5877	0	0	0	0	0	14.1106	0	0	0	0	0	0	0	0	0	0	0	0
4930452G13Rik	0	0	0	0	0	0	0	0	0	0	0	0	0	0	0	0	0	0	0	0	0	0	0	0	0	0	0	0	0	0	0	0	0	0	0	0	0	0	0	0	0	0	0	0	0	0	0	0	0
4930452N14Rik	0	0	0	0	0	0	0	0	0	0	0	0	0	0	0	0	0	0	0	0	0	0	0	0	0	0	0	0	0	0	0	0	0	0	0	0	0	0	0	0	0	0	0	0	0	0	0	0	0
4930453H23Rik	0	0	0	0	0	0	0	0	0	0	0	0	0	0	0	0	0	0	0	0	0	0	0	0	0	0	0	0	0	0	0	0	0	0	0	0	0	0	0	0	0	0	0	0	0	0	0	0	0
4930453N24Rik	0	87.82	0	0	0	44.0182	106.524	68.4823	61.8113	7.86189	100.664	268.459	50.7778	4.78864	0	89.9089	177.156	7.26228	46.4732	36.283	0	39.7316	0	53.0312	0	10.6247	48.4717	3.37471	30.6252	107.598	26.4902	0	64.5396	3.44388	16.4403	33.6065	121.893	9.98471	3.05629	0	40.4138	41.2039	9.10396	20.1143	30.27	16.7901	11.3475	0	0
4930455B14Rik	0	0	0	0	0	0	0	0	0	0	0	0	0	0	0	0	0	0	0	0	0	0	0	0	0	0	0	0	0	0	0	0	0	0	0	0	0	0	0	0	0	0	0	0	0	0	0	0	0
4930455C13Rik	0	0	11.3287	0	0	0	0	0	15.1342	7.90387	0	0	7.08872	7.12516	0	0	0	0	14.3335	0	0	0	0	0	0	0	17.8774	9.78855	5.87029	20.3354	25.871	0	6.43251	5.63878	6.48721	0	0	0	0	0	0	0	0	7.97627	15.3181	0	0	0	0
4930455C21Rik	105.08	7.29005	4.93295	0	8.52798	19.2776	18.7799	17.849	23.3668	9.71307	3.87849	0	6.52896	22.8101	25.2244	17.5368	6.89568	24.3954	38.4599	23.0071	13.0136	31.064	0	4.72349	44.7135	5.35041	66.6446	11.9063	4.79083	26.5274	34.2918	11.7626	6.16099	32.5145	19.159	76.3615	86.4382	5.14992	12.7195	27.8891	14.7312	27.8894	41.1332	17.6776	6.9116	12.5856	32.3586	26.6066	40.4681
4930455D15Rik	0	0	0	0	0	0	0	0	0	0	0	0	0	0	0	0	0	0	0	0	0	0	0	0	0	0	0	0	0	0	0	0	0	0	0	0	0	0	0	0	0	0	0	0	0	0	0	0	0
4930455F16Rik	0	0	0	0	0	0	0	0	0	0	0	0	0	0	0	0	0	0	0	0	0	0	0	0	0	0	0	0	0	0	0	0	0	0	0	0	0	0	0	0	0	0	0	0	0	0	0	0	0
4930455F23Rik	0	8.35464	0	0	0	0	0	0	73.3273	50.3894	0	3.55661	0	0	23.3052	8.00243	0	0	7.81211	0	0	0	18.357	0	0	0	5.47655	76.9393	3.34244	133.773	9.76081	36.2968	15.1106	9.40729	30.2926	0	143.276	151.78	18.3877	169.4	170.974	19.3885	10.068	55.5857	40.834	5.01748	35.8317	93.5764	27.5341
4930455H04Rik	0	0.579682	0	0	0	0	0	0	0	0	0	0	0	0	0	0	0	0	0	0	0	0	15.264	0	0	0	0	2.18614	0	0	0	0	8.26117	2.38011	2.72765	23.0555	0	0	0	2.66537	0	6.91563	0	0	0	0	0	0	0
4930455J16Rik	0	0	0	0	0	0	0	0	0	0	0	0	0	0	0	0	0	0	0	0	0	0	0	0	0	0	0	0	0	0	0	0	0	0	0	0	0	0	0	0	0	0	0	0	0	0	0	0	0
4930456L15Rik	0	0	0	0	0	0	0	0	0	0	0	0	0	0	0	0	0	0	0	0	0	0	0	0	0	0	0	0	0	0	0	0	0	0	0	0	0	0	0	0	0	0	0	0	0	0	0	0	0
4930458L03Rik	0	0	0	0	0	0	0	0	0	0	0	0	0	0	0	0	0	0	0	0	0	0	0	0	0	0	0	0	0	0	0	0	0	0	0	0	0	0	0	0	0	0	0	0	0	0	0	0	0
4930459L07Rik	0	0	0	0	0	0	0	0	0	0	0	0	0	0	0	0	0	0	0	0	0	0	0	0	0	0	0	0	0	0	0	0	0	0	0	0	0	0	0	0	0	0	0	0	0	0	0	0	0
4930461G14Rik	0	0	0	0	0	0	0	0	0	0	0	0	0	0	0	0	0	0	0	0	0	0	0	37.36	0	0	0	0	0	0	0	0	0	0	0	0	0	0	0	0	0	0	0	0	0	0	0	0	0
4930465A12Rik	0	0	0	0	0	0	0	0	0	0	0	0	0	0	0	0	0	0	0	0	0	0	0	0	0	0	0	0	0	0	0	0	0	0	0	0	0	0	0	0	0	0	0	0	0	0	0	0	0
4930465K10Rik	0	0	0	0	0	0	0	0	0	0	0	0	0	0	0	0	0	0	0	9.773	0	0	0	0	0	0	0	0	0	0	0	0	0	0	0	0	0	0	0	0	0	0	0	0	0	0	0	0	0
4930465M20Rik	0	0	0	0	0	0	0	0	0	0	0	0	0	0	0	0	0	0	0	0	0	0	0	0	0	0	0	0	0	0	0	0	0	0	0	0	0	0	0	0	0	0	0	0	0	0	0	0	0
4930467D21Rik	0	0	0	0	0	0	0	0	0	0	0	0	0	0	0	0	0	0	0	0	0	0	0	0	0	0	0	0	0	0	0	0	0	0	0	0	0	0	0	0	0	0	0	0	0	0	0	0	0
4930467E23Rik	0	0	0	0	0	0	0	0	0	0	0	0	0	0	0	0	0	0	0	0	0	0	0	0	0	0	0	0	0	0	0	0	0	0	0	0	0	0	0	0	0	0	0	0	0	0	0	0	0
4930467K11Rik	0	0	0	0	0	0	0	0	0	0	0	0	0	0	0	0	0	0	0	0	0	0	0	0	0	0	0	0	0	0	0	0	0	0	0	0	0	0	0	0	0	0	0	0	0	0	0	0	0
4930468A15Rik	0	0	0	0	0	0	0	0	0	0	0	0	0	0	0	0	0	0	0	0	0	0	0	0	0	0	0	0	0	0	0	0	0	0	0	0	0	0	0	0	0	0	0	0	0	0	0	0	0
4930469G21Rik	0	0	0	0	0	0	0	0	0	0	0	0	0	0	0	0	0	0	0	0	0	0	0	0	0	0	0	0	0	0	0	0	0	0	0	0	10.0689	0	0	0	0	0	0	0	0	0	0	0	0
4930470H14Rik	2.7548	25.5577	24.7332	66.1794	557.059	5.62399	16.946	0	0	5.04074	37.0609	146.58	17.5458	5.70841	5.55395	34.8759	17.907	23.6226	10.9331	65.7983	258.985	22.5416	94.3817	74.0155	1.69766	11.797	0	6.24008	2.16784	0	19.6459	57.0841	2.68056	12.829	30.0986	65.8701	4.49637	6.695	0	52.7325	39.6717	37.3752	43.1948	59.7214	3.10296	0	0	42.9034	30.2586
4930470P17Rik	0	0	0	0	0	0	0	0	0	0	0	0	0	0	0	0	0	0	0	0	0	0	0	0	0	0	0	0	0	0	0	0	0	0	0	0	0	0	0	0	0	0	0	0	0	0	0	0	0
4930471C04Rik	0	0	0	0	0	0	0	0	0	0	0	0	0	0	0	0	0	0	0	0	0	0	0	0	0	0	0	0	0	0	0	0	0	0	0	0	0	0	0	0	0	0	0	0	0	0	0	0	0
4930471G03Rik	0	0	0	0	0	0	0	0	0	0	0	0	0	0	0	0	0	0	0	0	0	0	0	0	0	0	0	0	0	0	0	0	0	0	0	0	0	0	0	0	0	0	0	0	0	0	0	0	0
4930471I20Rik	0	0	0	0	0	0	0	0	0	0	0	0	0	0	0	0	0	0	0	0	0	0	0	0	0	0	0	0	0	0	0	0	0	0	0	0	0	0	0	0	0	0	0	10.8963	12.2249	0	0	0	0
4930471M09Rik	0	0	0	0	0	0	0	0	0	0	0	0	0	0	0	0	0	0	0	0	0	0	0	0	0	0	0	0	0	0	0	0	0	0	0	0	0	0	0	0	0	0	0	0	0	0	0	0	0
4930471M23Rik	0	0	0	0	0	18.6404	0	7.11446	0	0	0	0	3.80016	0	5.43246	0	0	2.83593	12.705	0	0	20.4503	0	0	10.6425	20.1635	63.2818	0	43.5946	0	0	1.22035	7.67974	11.1704	0	0	0	25.8411	15.5609	2.95793	0	0	3.9227	4.38182	16.0914	9.10478	3.14522	0	11.3461
4930473A02Rik	0	0	0	0	0	0	0	0	0	0	0	0	0	0	0	0	0	0	0	0	0	0	0	0	0	0	0	0	0	0	0	0	0	0	0	0	0	0	3.29143	0	0	0	0	0	0	0	0	0	0
4930473A06Rik	0	0	0.984544	0	0	0	0	0	0	0	0	65.0318	0	0	0	0	0	1.01336	0	0	0	12.1935	0	0	0.818945	0	0	0	3.05039	0	0	0	0	0	0	2.20524	0	1.04579	2.1128	0	2.36483	0	0	12.8789	0	1.69689	6.55895	0	11.082
4930473O22Rik	0	0	0	0	0	0	0	0	0	0	0	0	0	0	0	0	0	0	0	0	0	0	0	0	0	0	0	0	0	0	0	0	0	0	0	0	0	0	0	0	0	0	0	0	0	0	0	0	0
4930474G06Rik	0	0	0	0	0	0	0	0	0	0	0	0	0	0	0	0	0	0	0	0	0	0	0	0	0	0	0	0	0	0	0	0	0	0	0	0	1.61046	0	0	0	0	0.725492	0	0	0	0	0	0	0
4930474H20Rik	0	0	0	0	0	0	0	0	0	0	0	0	0	0	0	0	0	0	0	0	0	0	0	0	0	0	0	0	0	0	0	0	0	0	0	0	0	0	0	0	0	0	0	0	0	0	0	0	0
4930474M22Rik	0	0	0	0	0	0	0	0	0	0	0	0	0	0	0	0	0	0	0	0	0	0	0	0	0	0	0	0	0	0	0	0	0	0	0	0	0	0	0	0	0	0	0	0	0	0	0	0	0
4930474N05Rik	0	0	0	0	0	0	0	0	0	0	0	0	0	0	0	0	0	0	0	0	0	0	0	0	0	0	0	0	0	0	0	0	0	0	0	0	0	0	0	0	0	0	0	0	0	0	0	0	0
4930474N09Rik	0	0	0	0	0	0	0	0	0	0	0	0	0	0	0	0	0	0	0	0	0	0	0	0	0	0	0	0	0	0	0	0	0	0	0	0	0	0	0	0	0	0	0	0	0	0	0	0	0
4930478L05Rik	0	0	0	0	0	0	0	0	0	0	0	0	0	0	0	0	0	0	0	0	0	0	0	0	0	0	0	0	0	0	0	0	0	0	0	0	0	0	0	0	0	0	0	0	0	0	0	0	0
4930478P22Rik	0	0	0	0	0	0	0	0	0	0	0	0	0	0	0	0	0	0	0	0	0	0	0	0	0	0	0	0	0	0	0	0	0	0	0	0	0	0	0	0	0	0	0	0	0	0	0	0	0
4930479D17Rik	0	0	0	0	0	0	0	0	0	0	0	0	0	0	0	0	0	0	0	0	0	0	0	0	0	0	0	0	0	0	0	0	0	0	0	0	0	0	0	0	0	0	0	0	0	0	0	0	0
4930479M11Rik	0	0	0	0	0	0	0	0	0	0	0	0	0	0	0	0	0	0	0	0	0	0	0	0	0	0	0	0	0	39.7122	0	0	0	0	0	0	0	0	0	0	0	0	0	0	0	0	0	0	0
4930480E11Rik	0	0	0	0	0	0	0	0	0	0	0	0	0	0	0	0	0	0	0	0	0	0	0	0	0	0	0	0	0	0	0	0	0	0	0	0	0	0	0	0	0	0	0	0	0	0	0	0	0
4930480G23Rik	0	0	0	0	0	0	0	0	0	0	0	0	0	0	0	0	0	0	0	0	0	0	0	0	0	0	0	0	0	0	0	0	0	0	0	0	0	0	0	2.76583	0	0	0	0	0	0	0	0	0
4930480K15Rik	0	0	0	0	0	0	0	0	0	0	0	0	0	0	0	0	0	0	0	0	0	0	0	0	0	0	0	0	0	0	0	0	0	0	0	0	0	0	0	0	0	0	0	0	0	0	0	0	0
4930480M12Rik	0	0	0	0	0	0	0	0	0	0	0	0	0	0	0	0	0	0	0	0	0	0	0	0	0	0	0	0	0	0	0	0	0	0	0	0	0	0	0	0	0	0	0	0	0	0	0	0	0
4930481A15Rik	0	0	0	0	0	0	0	0	0	0	0	0	0	0	0	0	0	0	32.2966	0	0	0	0	0	0	0	0	0	7.64282	0	0	0	0	0	22.4164	0	0	41.13	0	0	0	0	8.35352	0	0	0	0	0	0
4930483J18Rik	0	0	39.4681	0	0	0	0	0	0	6.14999	0	0	0	0	0	0	0	0	0	0	0	0	0	0	0	0	0	0	0	0	0	0	0	0	0	0	25.9466	0	0	0	0	0	0	0	0	0	0	36.5174	0
4930483K19Rik	0	0	0	0	0	0	0	0	0	0	0	0	0	0	0	0	0	0	0	0	0	0	0	0	0	0	0	0	0	0	0	0	0	0	0	0	0	0	0	0	0	0	0	0	0	0	0	0	0
4930483O08Rik	0	0	0	0	0	0	0	0	0	0	0	0	0	0	0	0	0	0	0	0	0	0	0	0	0	0	0	0	0	0	0	0	0	3.12728	3.85701	0	0	0	0	0	0	0	0	0	0	0	0	0	0
4930486F22Rik	0	0	0	0	0	0	0	0	0	0	0	0	0	0	0	0	0	0	0	0	0	0	0	0	0	0	0	0	0	0	0	0	0	0	0	0	0	0	0	0	0	0	0	0	0	0	0	0	0
4930486I03Rik	0	0	0	0	0	0	0	0	0	0	0	0	0	0	0	0	0	0	0	0	0	0	0	0	0	0	0	0	0	0	0	0	0	0	0	0	0	0	0	0	0	0	0	0	0	0	0	0	0
4930486L24Rik	0	0	0	0	0	0	0	0	0	0	9.17076	0	0	0	0	0	0	0	48.4825	60.1463	0	0	0	0	0	0	0	0	0	0	0	0	0	0	0	0	0	0	0	0	0	0	0	0	0	0	0	0	0
4930487D11Rik	0	0	0	0	0	0	0	0	0	0	0	0	0	0	0	0	0	0	0	0	0	0	0	0	0	0	0	0	0	0	0	0	0	0	0	0	0	0	0	0	0	0	0	0	0	0	0	0	0
4930487H11Rik	0	0	15.9273	0	0	14.9625	78.7618	5.28799	79.6389	12.3427	20.9178	13.4621	15.6803	88.7236	10.8801	77.1845	0	191.484	0	57.0997	0	5.09072	0	43.9872	0	49.9481	0	147.934	0	57.8545	31.7776	0	18.4907	15.7741	36.9383	51.7962	130.09	0	0	12.4614	61.1075	5.2663	41.6441	7.60365	0	0	52.5709	41.3714	0
4930488B22Rik	0	0	0	0	0	0	0	0	0	0	0	0	0	0	0	0	0	0	0	0	0	0	0	0	0	0	0	0	0	0	0	0	0	0	0	0	0	0	0	0	0	0	0	0	0	0	0	0	0
4930488L21Rik	0	0	0	0	0	0	0	0	0	0	0	0	0	0	0	0	0	0	0	0	0	0	0	0	0	0	0	0	0	0	0	0	0	0	0	0	0	0	0	0	0	0	0	0	0	0	0	0	0
4930500F04Rik	0	0	0	0	0	0	0	0	0	0	0	0	0	0	0	0	0	0	0	0	0	0	0	0	0	0	0	0	0	0	0	0	0	0	0	0	0	0	0	0	0	0	0	0	0	0	0	0	0
4930500J02Rik	0	0	0	0	0	0	0	0	0	0	0	0	0	0	0	0	0	0	0	0	0	0	0	0	0	0	0	16.3022	0	0	0	0	0	0	0	0	0	0	0	0	0	0	89.5754	0	0	17.3209	0	0	0
4930500L23Rik	0	0	0	0	0	0	0	0	0	0	0	0	0	0	0	0	0	0	0	0	0	0	0	0	0	0	0	0	0	0	0	0	0	0	0	0	0	0	0	0	0	0	0	0	0	0	0	0	0
4930502A04Rik	0	0	0	0	0	0	0	0	0	0	0	0	0	0	0	0	0	0	0	0	0	0	0	0	0	0	0	0	0	0	0	0	0	0	0	0	0	0	0	0	0	0	0	0	0	0	0	0	0
4930502E09Rik	0	0	0	0	0	0	0	0	0	0	0	0	0	0	0	0	0	0	61.1226	0	0	0	0	0	0	0	0	0	0	0	0	0	0	0	0	0	0	0	0	0	0	0	0	0	0	0	0	0	0
4930502E18Rik	0	3.26741	0	0	0	0	0	0	0	0	0	0	0	0	0	0	0	10.1264	0	0	0	9.07914	0	50.7672	0	0	0	0	4.24104	150.406	79.2116	11.9409	0	145.612	0	0	56.336	0	55.1293	60.6604	121.969	88.1355	0	49.3319	21.6002	2.65642	0	0	5.50718
4930503B20Rik	0	0	0	0	0	0	0	0	0	0	0	0	0	0	0	0	0	0	0	0	0	0	0	0	0	0	0	0	0	0	0	0	0	0	0	0	0	0	0	0	0	0	0	0	0	0	0	0	0
4930503E14Rik	0	0	0	0	0	0	0	0	0	0	3.74689	0	0	0	0	0	0	0	0	0	0	0	0	0	0	0	0	0	0	0	0	0	0	0	0	0	0	0	0	0	0	0	0	0	0	0	0	0	0
4930503E24Rik	0	0	0	0	0	0	0	0	0	0	0	0	0	0	0	0	0	0	0	0	0	0	0	0	0	0	0	0	0	0	0	0	0	0	0	0	0	0	0	0	0	0	0	0	0	0	0	0	0
4930503H13Rik	0	0	0	0	0	0	0	0	0	0	0	0	0	0	0	0	0	0	0	0	0	0	0	0	0	0	0	0	0	0	0	0	0	0	0	0	0	0	0	0	0	0	0	0	0	0	0	0	0
4930503L19Rik	0	0	0	0	0	0	18.5868	5.42054	0	0	1.7768	0	8.43161	0	7.83447	1.86695	3.65213	0	7.52232	12.5038	0	0	0	0	4.65519	12.5389	2.40842	7.15285	6.01267	10.3877	0	16.0518	0	0	1.64664	2.68996	0	0	0	0	19.4565	0	3.50776	0	4.82498	4.59566	0	15.4397	0
4930503O07Rik	0	0	0	0	0	0	0	0	0	0	0	0	0	0	0	0	0	0	0	0	0	0	0	0	0	0	0	0	0	0	0	0	0	0	0	0	0	0	0	0	0	0	0	0	0	0	0	0	0
4930504O13Rik	0	0	0	0	0	0	0	0	0	0	0	0	0	0	0	0	0	0	0	0	0	0	0	0	0	0	0	0	0	0	0	0	0	0	0	0	0	0	0	0	0	0	0	0	0	0	0	0	0
4930505A04Rik	0	0	0	0	0	0	0	0	0	0	0	0	0	0	0	0	0	0	23.4295	0	0	0	0	0	0	0	0	0	0	0	0	0	4.98435	0	0	0	0	0	0	0	0	0	0	0	0	0	0	0	0
4930505G20Rik	0	0	0	0	0	0	0	0	0	0	0	0	0	0	0	0	0	0	0	0	0	0	0	0	0	0	0	0	0	0	0	0	0	0	0	0	0	0	0	0	0	0	0	0	0	0	0	0	0
4930506M07Rik	0	0	0	0	0	0	0	0	0	0	0	0	0	0	0	0	0	0	0	0	0	0	0	0	0	0	0	0	0	0	0	0	0	0	0	0	0	0	0	0	0	0	0	0	0	0	0	0	0
4930507D05Rik	0	0	0	0	0	0	0	0	0	0	0	0	0	0	0	0	0	0	0	0	0	0	0	0	0	0	0	0	2.3699	0	0	0	0	0	0	0	0	0	0	0	0	0	0	0	0	0	0	0	0
4930509E16Rik	0	0	0	0	0	0	0	0	0	0	27.9378	2.82367	0	3.2572	0	0	0	0	0	2.20884	0	0	0	0	0	0	0	0	0	0	0	0	0	0	0	0	0	0	0	0	0	0	0	0	0	0	0	0	0
4930509J09Rik	0	0	0	0	0	0	0	0	0	0	0	0	0	0	0	0	0	0	0	0	0	0	0	0	0	0	0	0	0	0	0	0	0	0	0	0	0	0	0	0	0	0	0	0	0	0	0	0	0
4930509K18Rik	0	0	0	0	0	0	0	0	0	0	0	0	0	0	0	0	0	0	0	0	0	0	0	0	0	0	0	0	0	0	0	0	0	0	0	0	0	0	0	0	0	0	0	0	0	0	0	0	0
4930511A02Rik	0	0	0	0	0	0	0	0	0	0	0	0	0	0	0	0	0	0	0	0	0	0	0	0	0	0	0	0	0	0	0	0	0	0	0	0	0	0	0	0	0	0	0	0	0	0	0	0	0
4930511E03Rik	0	0	0	0	0	0	0	0	0	0	0	0	0	0	0	0	0	0	0	0	0	0	0	0	0	0	0	0	0	0	0	0	0	0	0	0	0	0	0	0	0	0	0	0	0	0	0	0	0
4930511I11Rik	0	0	0	0	0	0	0	0	0	0	0	0	0	0	0	0	0	0	0	0	0	0	0	0	0	0	0	0	0	0	0	0	0	0	0	0	0	0	0	0	0	0	0	0	0	0	0	0	0
4930511M06Rik	0	0	0	4.00844	10.2235	1.57186	1.40962	0	0	1.67798	2.91404	1.4431	1.70457	1.5792	6.38983	1.46575	1.50484	0	3.03851	1.10728	5.74334	0	0	0	2.6847	0	0	1.08571	0	4.14314	0	0	0	1.08506	1.30129	0	2.27004	0	0	1.30665	1.19067	3.33987	0	3.24908	0	0	2.47341	0	1.89557
4930511M11Rik	0	0	0	0	0	0	0	0	0	0	0	0	0	0	0	0	0	0	0	0	0	0	0	0	0	0	0	0	0	0	0	0	0	0	0	0	0	0	0	0	2.7968	0	0	0	0	0	0	0	0
4930512B01Rik	0	0	0	0	0	0	0	0	0	0	0	0	9.72704	0	0	0	0	0	0	0	0	0	0	0	0	2.30274	0	0	0	0	0	0	0	0	0	0	0	0	0	2.93839	0	0	0	10.5121	0	0	0	0	0
4930513D17Rik	0	0	0	0	0	0	0	0	0	0	0	0	0	0	0	0	0	0	0	0	0	0	0	0	0	0	0	0	0	0	0	0	0	0	0	0	0	0	0	0	0	0	0	0	0	0	0	0	0
4930513N10Rik	0	0	0	0	0	0	0	0	0	0	0	0	0	0	0	0	0	0	0	0	0	0	0	0	0	0	0	0	0	0	0	0	1.91943	0	0	0	0	0	0	0	0	0	4.89338	0	0	0	0	0	0
4930513O06Rik	0	0	0	0	0	0	0	0	0	0	0	0	0	0	0	0	0	0	0	0	0	0	0	0	0	0	0	0	0	0	0	0	0	0	0	0	0	0	0	0	0	0	0	0	0	0	0	0	0
4930515B02Rik	0	0	0	0	0	0	0	0	0	0	0	0	0	0	0	0	0	0	0	0	0	0	0	0	0	0	0	0	0	0	0	0	0	0	0	0	0	0	0	0	0	0	0	0	0	0	0	0	0
4930515G01Rik	0	0	0	0	0	0	0	0	0	0	0	0	0	0	0	0	0	0	30.6608	0	0	0	0	0	0	0	0	0	0	0	0	0	0	0	0	0	0	0	0	0	0	0	0	0	0	0	0	0	0
4930515G16Rik	0	0	0	0	0	0	0	0	0	0	0	0	0	0	0	0	0	0	0	0	0	0	0	0	0	0	0	0	0	0	0	0	0	0	0	0	0	0	0	0	0	0	0	0	0	0	0	0	0
4930515L03Rik	0	0	0	0	0	0	0	0	0	0	0	0	0	0	0	0	0	0	0	0	0	0	0	0	0	0	0	0	0	0	0	0	0	0	0	0	0	0	0	0	0	0	0	0	0	0	0	0	0
4930515L19Rik	0	0	0	0	0	0	0	0	0	0	0	0	0	0	0	0	0	0	0	0	0	0	0	0	0	0	0	0	0	0	0	0	0	0	0	0	0	0	0	0	0	0	0	0	0	0	0	0	0
4930517E11Rik	0	0	0	0	0	0	0	0	0	0	0	0	0	0	0	0	0	0	0	0	0	0	0	0	0	0	0	0	0	0	0	0	0	0	0	0	0	0	0	0	0	0	0	0	0	0	0	0	0
4930518P08Rik	0	0	0	0	0	0	0	0	0	0	0	0	0	0	0	0	0	0	0	0	0	0	0	0	0	0	0	0	0	0	0	0	0	0	0	0	0	0	0	0	0	0	0	0	0	0	0	0	0
4930519D14Rik	0	0	0	0	0	0	0	0	0	0	0	0	0	0	0	0	0	0	0	0	0	0	0	0	0	0	0	0	0	0	0	0	0	0	0	0	0	0	0	0	0	0	0	0	0	0	0	0	0
4930519F09Rik	6.49376	0	9.75169	39.5821	0	0	0	0	0	0	0	4.37379	7.66124	4.97372	0	11.8672	2.4359	0	9.68227	0	50.9162	1.66064	0	1.84512	0	0	0	1.81182	0	0	2.98184	2.27665	0	0	0	0	0	0	1.90648	0	15.2225	2.05299	0	0	5.9174	0	0	0	3.04478
4930519F16Rik	0	0	0	0	0	0	0	0	0	0	0	0	10.5442	16.1904	0	0	0	0	0	0	0	0	0	0	0	0	0	0	0	0	0	0	0	0	0	0	0	0	0	0	0	0	0	0	0	0	0	0	0
4930519F24Rik	0	0	0	0	0	0	0	0	0	0	0	0	0	0	0	0	0	0	0	0	0	0	0	0	0	0	0	0	0	0	0	0	0	0	0	0	0	0	0	0	0	0	0	0	0	0	0	0	0
4930519G04Rik	2.84502	0.41671	6.96512	12.4162	11.0939	0	0	1.63967	0	0	4.65166	2.03209	0	2.16822	0	0	0	1.64397	8.50439	0	0	1.42925	11.6759	0	3.88468	0	2.7833	0	0	0	0	0	0	0	0	0	0	0	0	0	0	0	0	0	0	1.35648	1.79723	0	0
4930519H02Rik	0	0	0	0	0	0	0	0	0	0	0	0	0	0	0	0	0	0	0	0	0	0	0	0	0	0	0	0	0	0	0	0	0	0	0	0	0	0	0	0	0	0	0	0	0	0	0	0	0
4930520O04Rik	0	1.03434	8.04368	0	0	0	0	0	0	0	0	0	0	0	0	0	0	0	0	0	0	0	0	0	0	0	0	0	8.67016	0	0	0	0	0	0	0	0	0	23.0667	0	0	0	0	0	0	0	0	0	0
4930520P13Rik	0	0	0	0	0	0	0	0	0	0	0	0	0	0	0	0	0	0	0	0	0	0	0	0	0	0	0	0	0	0	0	0	0	0	0	0	0	0	0	0	0	0	0	0	0	0	0	0	0
4930521A18Rik	0	0	0	0	0	0	0	0	0	0	0	0	0	0	0	0	0	0	0	0	0	0	0	0	0	0	0	0	0	0	0	0	0	0	0	0	0	0	0	0	0	0	0	0	0	0	0	0	0
4930521E06Rik	0	0	0	0	0	0	0	0	13.411	0	0	0	0	0	0	0	0	0	0	0	0	0	0	0	0	0	0	0	0	0	0	0	0	0	0	0	0	0	0	0	0	0	0	0	0	0	0	0	0
4930522H14Rik	0	0	0	0	0	0	0	0	0	0	0	0	0	0	0	0	0	0	0	0	0	0	0	0	0	0	0	0	0	0	0	0	0	0	0	0	0	0	0	0	0	0	0	0	0	0	0	0	0
4930522O17Rik	0	0	0	0	0	0	0	0	0	0	0	0	0	0	0	0	0	0	0	0	0	0	0	0	0	0	0	0	0	0	0	0	0	0	0	0	0	0	0	0	0	0	0	0	0	0	0	0	0
4930523C07Rik	0	0	0	0	0	5.21857	0	0	0	2.44983	17.1801	0	4.8789	0	11.5156	5.6642	1.25838	0	0	1.91483	11.339	0	0	0	0	10.7218	0	0	0.591798	0	0	0	0	0	0	0	0	0	0	0	0	0	0	0	0	0	0.521349	0	0
4930523O13Rik	0	0	0	0	0	0	0	0	0	0	0	0	0	0	0	0	0	0	0	0	0	0	0	0	0	0	0	0	0	0	0	0	0	0	0	0	0	0	0	0	0	0	0	0	0	0	0	0	0
4930524B15Rik	0	0	0	0	0	0	0	0	0	0	0	0	0	0	0	0	0	0	0	0	0	0	0	0	0	0	0	0	0	0	0	0	0	0	0	0	0	0	0	0	0	0	0	0	0	0	0	0	0
4930524C18Rik	0	0	0	0	0	0	0	0	0	0	0	0	0	0	0	0	0	0	0	0	0	0	0	0	0	0	0	0	0	0	0	0	0	0	0	0	0	0	0	0	0	0	0	0	0	0	0	0	0
4930524E20Rik	0	0	0	0	0	0	0	0	0	0	0	0	0	0	0	0	0	0	0	0	0	0	0	0	0	0	0	0	0	0	0	0	0	0	0	0	0	0	0	0	0	0	0	0	0	0	0	0	0
4930524L23Rik	0	0	0	0	0	0	1.39716	0	0	0	0	0	0	0	0	0	0	0	0	0	0	0	0	2.14616	0	0	0	0	0	0	0	0	0	0	8.14634	0	0	0	0	0	2.50236	3.52344	0	0	0	0	0	0	0
4930524N10Rik	0	0	0	0	0	0	0	0	0	0	0	0	0	0	0	0	0	0	0	0	0	0	0	0	0	0	0	0	0	0	0	0	0	0	0	0	0	0	0	0	0	0	0	0	0	0	0	0	0
4930524O05Rik	0	0	0	0	0	0	0	0	0	0	0	0	0	0	0	0	0	0	0	0	0	0	0	0	0	0	0	0	0	0	0	0	0	0	0	0	0	0	0	0	0	0	0	0	0	0	0	0	0
4930524O08Rik	0	0	0	0	0	0	0	0	0	0	0	0	0	0	0	0	0	0	0	0	0	0	0	0	0	0	0	0	0	0	0	0	0	0	0	0	0	0	0	0	0	0	0	0	0	0	0	0	0
4930525D18Rik	0	0	0	0	0	0	0	0	0	0	4.95982	0	0	0	0	0	0	0	0	0	0	0	0	0	0	0	0	0	0	0	0	0	0	0	0	0	0	0	0	0	0	0	0	0	0	0	0	0	0
4930525F21Rik	0	0	0	0	0	0	0	0	0	0	0	0	0	0	0	0	0	0	0	0	0	0	0	0	0	0	0	0	0	0	0	0	0	0	0	0	0	0	0	0	0	0	0	0	0	0	0	0	0
4930525G20Rik	0	0	0	0	0	0	0	0	0	0	0	0	0	0	0	0	0	0	0	0	0	0	0	0	0	0	0	0	0	0	0	0	0	0	0	0	0	0	0	0	0	0	0	0	0	0	0	0	0
4930525M21Rik	0	0	0	0	0	0	0	0	0	0	0	0	0	0	0	0	0	0	0	0	0	0	0	0	0	0	0	0	0	0	0	0	0	0	0	0	0	0	0	0	0	0	0	0	0	0	0	0	0
4930526D03Rik	0	0	0	0	0	0	0	0	0	0	0	0	0	0	0	0	0	0	0	0	0	0	0	0	0	0	0	0	0	0	0	0	0	0	0	0	0	0	0	0	0	0	0	0	0	0	0	0	0
4930526I15Rik	0	0	0	0	0	0	0	0	0	0	0	0	0	0	0	0	0	0	0	0	0	0	0	0	0	0	0	0	0	0	0	0	0	20.9796	0	0	0	0	0	0	0	0	0	27.1788	0	0	0	19.2972	0
4930526L06Rik	0	0	0	0	0	0	0	0	0	0	0	0	0	0	0	0	0	0	0	0	0	0	0	0	0	0	0	0	0	0	0	0	0	0	0	0	0	0	0	0	0	0	0	0	0	0	0	0	0
4930527F14Rik	0	0	0	0	0	0	0	0	0	0	0	0	0	0	0	0	0	0	0	0	0	0	0	0	0	0	0	0	0	0	0	0	0	0	0	0	0	0	0	0	0	0	0	0	0	0	0	0	0
4930527G23Rik	0	0	0	0	0	0	0	0	0	0	0	0	0	0	0	0	0	0	0	0	0	0	0	0	0	0	0	0	0	0	0	0	0	0	0	0	0	0	0	0	0	0	0	0	0	0	0	0	0
4930528A17Rik	0	0	0	0	0	0	0	0	0	0	0	0	0	0	0	0	0	0	0	0	0	0	0	0	0	0	0	0	0	0	0	0	0	1.81104	0	0	0	0	0	0	1.94273	0	0	0	3.26176	0	0	0	0
4930528D03Rik	0	0	0	12.7789	0	0	0	0	0	0	0	0	0	0	0	0	0	0	0	0	0	0	0	0	0	0	0	0	0	0	0	0	0	0	3.70892	0	0	0	0	0	0	0	0	0	0	0	0	0	0
4930528F23Rik	13.0756	0	0	0	0	18.252	12.4481	0	0	27.8233	0	0	117.626	20.8421	17.7438	44.6764	0	0	0	7.89457	0	0	0	0	0	0	0	0	0	0	0	0	0	0	0	0	0	0	0	0	0	0	0	0	0	0	0	0	0
4930528P14Rik	0	0	0	0	0	0	0	0	0	0	0	0	0	0	0	0	0	0	0	0	0	0	0	0	0	0	0	0	0	0	0	0	0	0	0	0	0	0	0	0	0	0	0	0	0	0	0	0	0
4930529C04Rik	0	0	0	18.1091	0	0	0	0	0	0	0	0	0	0	0	0	0	0	0	0	0	0	0	0	0	0	0	0	0	0	0	0	0	0	0	0	0	0	0	0	0	0	0	0	0	0	0	0	0
4930529F22Rik	0	0	0	0	0	0	0	0	0	0	0	0	0	0	0	0	0	0	0	0	0	0	0	0	0	0	0	0	0	0	0	0	0	0	0	0	0	0	0	0	0	0	0	0	0	0	0	0	0
4930529F24Rik	0	0	0	0	0	0	0	0	0	0	0	0	0	0	0	0	0	0	0	0	0	0	0	0	0	0	0	0	0	0	0	0	0	0	0	0	0	0	0	0	0	0	0	0	0	0	0	0	0
4930529K09Rik	0	0	0	0	0	0	0	0	0	0	0	0	0	0	0	0	0	0	0	0	0	0	0	0	0	0	0	0	0	0	0	0	0	0	0	0	0	0	0	0	0	0	0	0	0	0	0	0	0
4930529L06Rik	0	0	0	0	0	0	0	0	0	0	0	0	0	0	0	0	0	0	0	0	0	0	0	0	0	0	0	0	0	0	0	0	0	0	0	0	0	0	0	0	0	0	0	0	0	0	0	0	0
4930529M08Rik	0	0	0	0	0	0	0	0	0	0	0	0	0	0	0	0	0	0	0	0	0	0	0	0	0	0	0	0	0	0	0	0	0	0	0	0	0	0	0	0	0	0	0	0	0	0	0	0	0
4930533B01Rik	0	0	0	0	0	0	0	0	0	0	0	0	0	4.40563	0	0	0	0	0	0	0	0	0	0	0	0	0	0	0	0	0	0	0	0	0	0	0	0	0	0	0	0	0	0	0	0	0	0	0
4930533P14Rik	0	0	0	0	0	0	0	0	0	0	0	0	0	0	0	0	0	0	0	0	0	0	0	0	0	0	0	0	0	0	0	0	0	0	0	0	0	0	0	0	0	0	0	0	0	0	0	0	0
4930534B04Rik	0	0	0	0	0	0	0	0	0	0	0	0	0	2.06433	3.4022	0.997681	0	12.6305	0	0	0	0	0	21.5385	0	0	0	5.95556	5.21724	14.3621	1.21795	0	0	0.790038	0	3.25801	19.5203	18.0458	43.239	0.993818	0	0	9.66306	0	12.6542	4.91515	0	0	0
4930538K18Rik	0	12.2691	0	0	0	0	0	0	0	0	0	0	0	0	0	0	0	9.60951	0	0	0	39.9573	0	20.8263	40.8609	0	118.751	11.3729	10.9883	45.1474	7.30875	0	29.9491	55.7954	6.07088	5.52296	24.8823	2.48574	19.1185	0	5.48245	39.207	7.89329	42.435	26.8957	13.5032	32.4664	4.4856	0
4930539C22Rik	0	0	0	0	0	0	0	0	0	0	0	0	0	0	0	0	0	0	0	0	0	0	0	0	0	0	0	0	0	0	0	0	0	0	0	0	0	0	0	0	0	0	0	0	0	0	0	0	0
4930539E08Rik	0	0	0	0	0	0	0	0	0	0	0	0	0	0	0	0	0	0	0	0	0	0	0	0	0	0	0	0	0	0	0	0	0	0	0	0	0	0	0	0	1.02531	0	0	0	0	0	0	0	0
4930539J05Rik	0	0	0	0	0	0	0	0	0	0	0	0	0	0	0	0	0	0	0	0	0	0	0	0	0	0	0	0	0	0	0	0	0	0	0	46.215	0	22.7147	0	0	0	0	0	0	58.0277	0	0	0	0
4930539M17Rik	0	0	0	0	0	0	0	0	0	0	0	0	0	0	0	0	0	0	0	0	0	0	0	0	0	0	0	0	0	0	0	0	0	0	0	0	0	0	0	0	0	0	0	0	0	0	0	0	0
4930539N22Rik	0	0	0	0	0	0	0	0	0	0	0	0	0	0	0	0	0	0	0	0	0	0	0	0	0	0	0	0	0	0	0	0	0	0	0	0	0	0	0	0	0	0	0	0	0	0	0	0	0
4930540M03Rik	0	0	0	0	0	0	0	0	0	0	0	0	0	0	0	0	0	0	0	0	0	0	0	0	0	0	0	0	0	0	0	0	0	0	0	0	0	0	0	0	0	0	0	0	0	0	0	0	0
4930542C21Rik	0	0	0	0	0	0	0	0	0	0	0	0	0	0	0	0	0	0	0	0	0	0	0	0	0	0	0	0	0	0	0	0	0	0	0	0	0	0	0	0	0	0	0	0	0	0	0	0	0
4930542D17Rik	0	0	0	6.36504	0	0	0	0	0	0	0	0	0	0	0	0	0	0	0	0	0	0	0	0	0	0	0	0	0	0	9.35474	3.55147	0	0	0	0	0	0	14.7295	0	0	0	0	0	0	0	0	0	0
4930542H20Rik	0	0	0	0	0	0	0	0	0	0	0	0	0	0	0	0	0	0	0	0	0	0	0	0	0	0	0	0	0	0	0	0	0	0	0	0	0	0	0	0	0	0	0	0	0	0	0	0	0
4930543E12Rik	0	0	0	0	0	0	0	0	0	0	0	0	0	0	0	0	0	0	0	0	0	0	0	0	0	0	0	0	0	0	0	0	0	0	0	0	0	0	0	0	0	0	0	0	0	0	0	0	0
4930544D05Rik	0	0	0	0	0	0	0	0	0	0	0	0	0	0	0	0	0	0	0	0	0	0	0	0	0	0	0	0	0	0	0	0	0	0	0	0	0	0	0	0	0	0	0	0	0	0	0	0	0
4930544G11Rik	0	0	0	0	0	0	0	0	0	0	0	0	0	0	0	0	0	0	0	0	0	0	0	0	0	0	0	0	0	0	0	0	0	0	0	0	0	0	0	0	0	0	0	0	0	0	0	0	0
4930544M13Rik	0	0	0	0	0	0	0	0	0	0	0	0	0	0	0	0	0	0	0	0	0	0	0	0	0	0	0	0	0	0	0	0	0	0	0	0	0	0	0	0	0	0	0	0	0	0	0	0	0
4930544O15Rik	0	0	0	0	0	0	0	0	0	0	0	0	0	0	0	0	0	0	0	0	0	0	0	0	0	0	0	44.3392	0	0	0	0	0	0	0	0	0	0	12.609	0	14.0105	0	0	43.3703	0	0	0	0	0
4930545E07Rik	0	0	0	0	0	0	0	0	0	0	0	0	0	0	0	0	0	0	0	0	0	0	0	0	0	0	0	0	0	0	0	0	0	0	0	0	0	0	0	0	0	0	0	0	0	0	0	0	0
4930545H06Rik	0	0	0	0	0	0	0	0	0	0	0	0	0	0	0	0	0	0	0	0	0	0	0	0	0	0	0	0	0	0	0	6.26028	0	0	0	0	0	0	0	0	0	0	0	0	0	0	0	0	0
4930545L23Rik	0	0	0	0	0	0	0	0	0	0	0	0	0	0	0	0	0	0	0	0	0	0	0	0	0	0	0	0	0	0	0	0	0	0	0	0	0	0	0	0	1.12605	0	2.7533	0	0	0	0	0	0
4930546C10Rik	0	0	0	0	0	0	0	0	0	0	0	0	0	0	0	0	0	0	0	0	0	0	0	0	0	0	0	0	0	0	0	0	0	0	0	0	0	0	0	0	0	0	0	0	0	0	0	0	0
4930546K05Rik	0	0	0	0	0	0	0	0	0	0	0	0	0	0	0	0	0	0	0	0	0	0	0	0	0	0	0	0	0	0	0	0	0	0	0	0	0	0	0	0	0	0	0	0	0	0	0	0	0
4930547C10Rik	0	0	0	0	0	0	0	0	0	0	0	0	0	0	0	0	0	0	0	0	0	0	0	0	0	0	0	0	0	0	0	0	0	0	0	0	0	0	0	0	0	0	0	0	0	0	0	0	0
4930547E08Rik	0	0	0	0	0	0	0	0	0	0	0	0	0	0	0	0	0	0	0	0	0	0	0	0	0	0	0	0	0	0	0	0	0	0	0	0	0	0	0	0	0	0	0	0	0	0	0	0	0
4930547E14Rik	0	0	0	0	0	0	0	0	0	0	0	0	0	0	0	0	0	0	0	0	0	0	0	0	0	0	0	0	0	0	0	0	0	0	0	43.1557	24.7486	0	0	0	0	0	0	0	0	0	0	0	0
4930547N16Rik	46.8129	0	0	0	0	10.3553	0	0	0	0	0	0	0	0	22.3024	61.6885	0	0.965468	0	27.899	0	0	0	0.94332	0	0	35.5451	0	5.16601	13.1375	22.8749	8.28717	0	0	0	33.8051	22.073	0.848936	13.8916	0	9.37819	4.42637	21.8777	16.8177	10.9732	0	0	24.0017	0
4930548G14Rik	0	0	0	0	0	0	0	0	0	0	0	0	0	0	0	0	0	0	0	0	0	0	0	0	0	0	0	0	0	0	4.25307	3.16	0	0	0	0	0	0	0	0	0	0	0	0	0	0	0	0	0
4930548H24Rik	0	0	0	0	0	0	0	0	0	0	0	0	0	0	0	0	0	0	0	0	0	0	0	0	0	0	0	0	0	0	0	0	0	0	0	0	0	0	0	0	0	0	0	0	0	0	0	0	0
4930548J01Rik	0	0	0	0	0	0	0	0	0	0	0	0	0	0	0	0	0	0	0	0	0	0	0	0	0	0	0	0	0	0	0	0	0	0	0	0	0	0	0	0	0	0	0	0	0	0	0	0	0
4930548K13Rik	0	0	0	0	0	0	0	0	0	0	0	0	0	0	0	0	0	0	0	0	0	0	0	0	0	0	0	0	0	0	0	0	0	0	0	0	0	0	0	0	0	0	0	0	0	0	0	0	0
4930549C01Rik	0	0	0	0	0	0	0	0	0	0	0	0	0	0	0	0	0	0	0	0	0	0	0	0	0	0	0	0	0	0	0	0	0	0	0	0	0	0	0	0	0	0	0	0	0	0	0	0	0
4930549G23Rik	0	0	0	63.4483	0	0	0	33.995	0	8.32484	0	0	0	0	0	0	14.4793	0	0	0	0	0	0	11.0604	0	11.2405	0	0	14.2559	43.7984	0	0	0	0	0	0	23.1181	11.2289	0	0	12.3085	11.7969	0	0	16.925	0	0	20.3559	9.14919
4930550C14Rik	0	0	0	0	6.36867	7.78571	0	0	0	0	0	0	0	3.83186	0	0	0	0	0	0	0	0	0	0	0	0	0	0	0	0	0	0	0	0	0	0	0	0	0	0	0	0	0	0	0	0	0	0	0
4930550L24Rik	0	0	0	0	0	0	0	0	0	0	0	0	0	0	0	0	0	0	0	0	0	0	0	0	0	0	0	0	0	0	0	0	0	0	0	0	0	0	0	0	0	0	0	139.703	0	0	0	0	0
4930552N02Rik	0	0	0	0	0	0	0	0	0	0	0	0	0	0	0	0	0	0	0	0	0	0	0	0	0	0	0	0	0	0	0	0	0	0	0	0	0	0	0	0	0	0	7.1595	0	0	0	0	0	0
4930552P12Rik	0	0	0	0	0	0	0	0	0	0	0	0	0	0	0	0	0	0	0	0	0	0	0	0	0	0	0	0	0	0	0	0	0	4.109	0	6.47526	0	0	0	0	0	0	0	0	0	0	0	0	0
4930553E22Rik	0	0	0	0	0	0	0	0	0	0	0	0	0	0	0	0	0	0	0	0	0	0	0	0	0	0	0	0	0	0	0	0	0	0	0	0	0	0	0	0	0	0	0	0	0	0	0	0	0
4930554C24Rik	0	0	0	0	0	0	0	0	0	0	0	0	0	0	0	0	0	0	0	0	0	0	0	0	0	0	0	0	0	0	0	0	0	0	0	0	0	0	0	0	0	0	0	0	0	0	0	0	0
4930555B11Rik	0	0	0	0	0	0	0	0	0	0	0	0	0	0	0	0	0	0	0	0	0	0	0	0	0	0	0	0	0	0	0	0	0	0	0	0	0	0	0	0	0	0	0	0	0	0	0	0	0
4930555G01Rik	0	0	0	0	0	0	0	0	0	0	0	0	0	0	0	0	0	0	0	0	0	0	0	0	0	0	0	0	0	0	0	0	0	0	0	0	3.02078	0	0	0	0	0	0	0	0	0	0	0	0
4930555I21Rik	0	0	0	0	0	0	0	0	0	0	0	0	0	0	0	0	0	0	0	0	0	0	0	0	0	0	0	0	1.44511	0	0	0	0	0	0	0	0	0	0	0	0	0	0	0	0	0	0	0	0
4930556C24Rik	0	0	0	0	0	0	0	0	0	0	0	0	0	0	0	0	0	0	0	0	0	0	0	0	0	0	0	0	0	0	0	0	0	0	0	0	0	0	0	0	0	0	0	0	0	0	0	0	0
4930556G01Rik	0	0	0	0	0	0	0	0	0	0	0	0	0	0	0	0	0	0	0	0	0	0	0	0	0	0	0	0	0	0	0	0	0	0	0	0	0	0	0	0	0	0	0	0	0	0	0	0	0
4930556J02Rik	0	0	0	0	0	0	0	0	0	0	0	0	0	0	0	0	0	0	0	0	0	0	0	0	0	0	0	0	0	0	0	0	0	0	0	0	0	0	0	0	0	0	0	0	0	0	0	0	0
4930556M19Rik	22.0697	0	0	0	34.2367	39.9022	11.1012	0	9.37652	0	12.23	2.95214	0	0	4.80797	0	3.40437	0	0	0	43.9209	0	0	0	0	0	0	0	0	0	0	2.69795	0	0	0	0	0	0	0	0	0	0	0	0	0	0	0	0	0
4930556N09Rik	0	0	0	0	0	0	0	0	0	0	0	0	0	0	0	0	0	0	0	0	0	0	0	0	0	0	0	0	0	0	0	0	0	0	0	0	0	0	0	0	0	0	0	0	0	0	0	0	0
4930557A04Rik	0	0	0	0	0	0	0	0	0	0	0	0	0	0	0	0	0	0	0	0	0	0	0	0	0	0	0	0	0	0	0	0	0	0	0	0	0	0	0	0	0	0	0	0	0	0	0	0	0
4930557J02Rik	0	0	0	0	13.2153	0	0	0	0	0	0	0	0	0	0	0	0	0	0	0	0	0	0	0	0	0	0	0	0	0	0	0	0	0	0	0	0	0	0	0	0	0	0	0	0	0	0	0	0
4930558C23Rik	0	0	0	0	0	0	0	0	0	0	0	0	0	0	0	0	0	0	0	0	0	0	0	0	0	0	0	0	0	0	0	0	0	0	0	0	0	0	0	0	0	0	0	0	0	0	0	0	0
4930558G05Rik	0	0	0	0	0	0	0	0	0	0	0	0	0	0	0	0	0	0	0	0	0	0	0	0	0	0	0	0	0	0	0	0	0	0	0	0	0	0	0	0	0	0	0	0	0	0	0	0	0
4930558J18Rik	0	0	0	0	0	10.8985	0	0	0	0	0	0	0	0	0	0	0	1.66076	4.17968	0	0	0	0	14.494	0	0	2.69489	3.04807	0	0	14.1546	0	0	0	0	3.08662	57.4944	1.51094	0	5.63116	1.68273	1.57318	0	0	0	0	0	3.06447	0
4930558K02Rik	0	0	0	0	0	0	0	0	0	0	0	0	0	0	0	0	0	0	0	0	0	0	0	0	0	0	0	0	0	0	0	0	0	0	0	0	0	0	0	0	0	0	0	0	0	0	0	0	0
4930562C15Rik	0	0	0	0	0	0	0	0	0	0	0	0	0	0	0	0	0	0	0	0	0	0	0	0	0	0	0	0	0	0	0	0	0	0	0	0	0	0	0	0	0	0	0	0	0	0	0	0	0
4930562F07Rik	0	0	0	0	0	16.6463	0	0	0	0	42.0378	0	34.094	0	0	0	6.9828	0	0	0	0	0	0	0	0	0	0	0	0	0	0	0	0	0	0	0	0	0	0	0	0	0	0	0	0	0	0	0	0
4930563D23Rik	0	0	0	0	0	0	0	0	0	0	0	0	0	0	0	0	0	0	0	0	0	0	0	0	0	0	0	0	0	0	0	0	0	0	0	0	0	0	0	14.9383	0	0	0	0	0	0	0	0	0
4930563E18Rik	0	0	0	0	0	0	0	0	0	0	0	0	0	0	0	0	0	0	0	0	0	0	0	0	0	0	0	0	0	0	0	0	0	0	0	0	0	0	0	0	0	0	0	0	0	0	0	0	0
4930563E22Rik	0	0	0	799.078	0	0	0	0	0	0	0	0	0	5.76991	0	0	0	0	0	0	0	0	0	0	0	0	0	0	0	0	0	0	0	0	0	0	0	0	11.735	0	1.50207	0	0	0	0	0	0	4.08977	0
4930563F08Rik	0	0	0	0	0	0	0	0	0	0	0	0	0	0	0	0	0	0	0	0	0	0	0	0	0	0	0	0	0	0	0	0	0	0	0	0	0	0	0	0	0	0	0	0	20.6258	0	0	0	0
4930563M20Rik	0	0	0	0	0	0	0	0	0	0	0	0	0	0	0	0	0	0	0	0	0	0	0	0	0	0	0	0	0	0	0	0	0	0	0	0	0	0	0	0	0	0	0	0	0	0	0	0	0
4930564B18Rik	0	0	0	0	0	0	0	0	0	0	0	0	0	0	0	0	0	0	0	0	0	0	0	0	0	0	0	0	0	0	0	0	0	0	0	0	0	0	0	0	0	0	0	0	0	0	0	0	0
4930564D02Rik	0	0	0	0	0	0	0	0	0	0	0	0	0	0	0	0	0	0	0	0	0	0	0	0	0	0	0	0	0	0	0	0	0	0	0	0	0	0	0	0	0	0	0	0	0	0	0	0	0
4930564G21Rik	0	0	0	0	0	0	0	0	0	0	0	0	0	0	0	0	0	0	0	0	0	0	0	0	0	0	0	0	0	0	0	0	0	0	0	0	0	0	0	0	0	0	0	0	0	0	0	0	0
4930564K09Rik	0	0	0	0	0	0	0	0	0	0	0	0	0	0	0	0	0	0	0	0	0	0	0	0	0	0	0	0	0	0	0	0.801664	0	0	0	0	0	0	0	0	0	0	0	0	0	0	0	0	0
4930565A17	0	0	0	0	0	0	0	0	0	0	0	0	0	0	0	0	0	0	0	0	0	0	0	0	0	0	0	0	0	0	0	0	0	0	0	0	0	0	0	0	0	0	0	0	0	0	0	0	0
4930565D16Rik	0	0	0	0	0	0	0	0	0	0	0	0	0	0	0	0	0	0	0	0	0	0	0	0	0	0	0	0	0	0	0	0	0	0	0	0	0	0	0	0	0	0	0	0	0	0	0	0	0
4930565N06Rik	0	0	0	0	0	0	0	0	0	0	0	0	0	0	0	0	0	0	0	0	0	0	0	0	0	0	0	0	0	3.10647	0	0	0	0	0	0	0	0	0	0	0	0	0	0	0	0	0	0	0
4930567H12Rik	0	0	0	0	0	0	0	0	0	0	0	0	0	0	0	0	0	0	0	0	0	0	0	0	0	0	0	0	0	0	0	0	0	0	0	0	0	0	0	0	0	0	0	0	0	0	0	0	0
4930567H17Rik	0	0	0	0	0	0	0	0	0	0	0	0	0	0	0	0	0	0	0	0	0	0	0	0	0	0	0	0	0	0	0	0	0	0	0	0	0	0	0	0	0	0	0	0	0	0	0	0	0
4930567J20Rik	0	0	0	0	0	0	0	0	0	0	0	0	0	0	0	0	0	0	0	0	0	0	0	0	0	0	0	0	0	0	0	0	0	0	0	0	0	0	0	0	0	0	0	0	0	0	0	0	0
4930567K20Rik	0	0	0	0	0	0	0	0	0	0	0	0	0	0	0	0	0	0	0	0	0	0	0	0	0	0	0	0	0	0	0	0	0	0	0	0	0	0	0	0	0	0	0	0	0	0	0	0	0
4930568D16Rik	0	0	0	0	0	0	0	0	0	0	0	0	0	0	0	0	0	0	0	0	0	0	0	0	0	0	0	0	0	0	0	0	0	0	0	0	0	0	0	0	0	0	0	0	0	0	0	0	0
4930568E12Rik	0	0	0	0	0	0	0	0	0	0	0	0	0	0	0	0	0	0	0	0	0	0	0	0	0	0	0	0	0	0	0	0	0	0	0	0	0	0	0	0	0	0	0	0	0	0	0	0	0
4930568G15Rik	0	0	0	0	0	0	0	0	0	0	0	0	0	0	0	0	0	0	0	0	0	0	0	0	0	0	0	0	0	0	0	0	0	0	0	0	0	0	0	0	0	0	0	0	0	0	0	0	0
4930568K20Rik	0	0	0	0	0	0	0	0	0	0	0	0	0	0	0	0	0	0	0	0	0	0	0	0	0	0	0	0	0	0	0	5.32029	0	0	0	0	0	0	0	0	2.66447	0	0	0	0	0	0	0	0
4930570G19Rik	0	0	0	0	0	0	0	0	0	0	0	0	0	0	0	0	0	0	0	0	0	0	0	0	0	0	0	0	0	0	0	0	0	0	0	0	0	0	0	0	0	0	0	0	0	0	0	0	0
4930571K23Rik	0	0	0	0	0	0	0	0	0	0	0	0	0	0	0	0	0	0	0	0	0	0	0	0	0	0	0	0	0	0	0	0	0	0	0	0	0	0	0	0	0	0	0	0	0	0	0	0	0
4930572J05Rik	0	0	0	0	0	0	0	0	0	0	0	0	0	0	0	0	0	0	0	0	0	0	0	0	0	0	0	0	0	0	0	0	0	0	0	0	0	0	0	0	0	0	0	0	0	0	0	0	0
4930572K03Rik	0	0	0	0	0	0	0	0	0	0	0	0	0	0	0	0	0	0	0	0	0	0	0	0	0	0	0	0	0	0	0	0	0	0	0	0	0	0	0	0	0	0	0	0	0	0	0	0	0
4930572O13Rik	0	0	0	0	0	0	0	0	0	0	0	0	0	0	0	0	0	0	0	0	0	0	0	0	0	0	0	0	0	0	0	0	0	0	0	0	0	0	0	0	0	0	0	0	0	0	0	0	0
4930573O16Rik	0	0	0	0	0	0	0	0	0	0	21.8352	0	0	0	0	0	0	0	0	0	0	0	0	0	0	0	0	0	0	0	0	0	0	0	0	0	0	0	0	0	0	0	0	0	0	0	0	0	0
4930578C19Rik	0	0	0	0	0	0	0	0	0	0	0	0	0	0	0	0	0	0	0	0	0	0	0	0	0	0	0	0	0	0	0	0	0	0	0	0	0	0	0	0	0	0	0	0	0	0	0	0	0
4930578E11Rik	0	0	0	0	0	0	0	0	0	0	0	0	0	0	0	0	0	0	0	0	6.75391	0	0	0	0	0	0	0	0	0	0	0	0	0	0	0	0	0	0	0	0	0	0	0	0	0	0	0	0
4930578I06Rik	0	0	0	0	0	0	0	0	0	0	0	0	5.00842	0	0	0	0	0	0	0	0	0	0	0	0	0	0	0	0	0	0	0	0	0	0	0	0	0	0	0	0	0	0	0	0	0	0	0	0
4930578M01Rik	0	0	0	0	0	0	0	0	0	0	0	0	0	0	0	0	0	0	0	0	0	0	0	0	0	0	0	0	0	0	0	0	0	0	0	0	0	0	0	0	0	0	0	0	0	0	0	0	0
4930578N16Rik	0	0	0	0	185.494	0	4.04415	0	34.1054	0	0	0	0	0	25.947	35.2772	0	7.50326	0	0	0	0	0	0	0	0	0	0	0	0	0	0	0	0	0	6.26237	0	0	0	11.6712	6.77896	0	8.18665	0	5.45406	0	0	0	2.9476
4930578N18Rik	0	0	0	0	0	0	0	0	0	0	0	0	0	0	0	0	0	0	0	0	0	0	0	0	0	0	0	0	0	0	0	0	0	0	0	0	0	0	0	0	0	0	0	0	0	0	0	0	0
4930579C15Rik	0	0	0	0	0	0	0	0	0	0	0	0	0	0	0	0	0	0	0	0	0	0	0	0	0	0	0	0	0	0	0	0	0	0	0	0	0	0	0	0	0	0	0	0	0	0	0	0	0
4930579F01Rik	0	0	0	0	0	0	0	0	0	0	0	0	0	0	0	0	0	0	0	0	0	0	0	0	0	0	0	0	0	0	0	0	0	0	0	0	0	0	0	0	0	0	0	0	0	0	0	0	0
4930579G18Rik	0	0	0	0	0	3.94216	0	0	0	0	0	0	0	0	0	0	0	0	0	3.00631	55.7977	0	0	0	0	0	0	0	0	0	0	0	0	0	0	14.1301	0	0	3.5377	4.62752	0	0	24.7494	4.47446	0	0	10.2	0	0
4930579G22Rik	0	0	0	0	0	0	0	0	0	0	0	0	0	0	0	0	0	0	0	0	0	0	0	0	0	0	0	0	0	0	0	0	0	0	0	0	0	0	0	0	0	0	0	0	0	0	0	0	0
4930579G24Rik	0.609341	1.13959	1.7126	0	8.67979	27.0687	1.84859	0	1.5903	0	12.2624	7.32607	0	0	27.9386	1.88644	0	26.2438	0	83.2962	0	20.7352	23.6911	18.6257	0	11.936	74.5891	18.0839	18.9951	30.5244	17.2857	84.2599	75.9058	23.6127	89.3856	0	76.8913	121.267	0	0	14.4256	171.485	110.882	172.897	46.4807	42.5435	0	47.8748	23.182
4930579K19Rik	0	0	0	0	0	0	0	0	0	0	0	0	0	0	0	0	0	0	0	0	0	0	0	0	0	0	0	0	10.6349	0	0	0	0	0	0	0	0	0	0	0	0	0	0	0	0	0	4.62178	4.12725	0
4930581F22Rik	0	0	0	0	0	0	0	0	0	3.10989	2.17368	0	0	0	0	0	0	0	0	0	39.6176	1.11622	0	0	0	0	0	0	0	0	0	0	0	0	0	0	0	0	0	0	0	0	0	0	0	0	0	0	0
4930583H14Rik	0	0	0	0	0	0	0	0	0	0	0	0	0	0	0	0	0	0	0	0	0	19.8793	0	0	0	0	0	0	3.7389	0	0	9.60623	0	0	0	0	0	0	0	0	0	0	0	0	11.1123	0	0	0	6.5183
4930583K01Rik	0	0	0	0	0	0	0	0	0	0	0	0	0	0	0	0	0	0	0	0	0	0	0	0	0	0	0	0	0	0	0	0	0	0	0	0	0	0	0	0	0	0	0	0	0	0	0	0	0
4930583P06Rik	0	0	0	0	0	0	0	0	0	0	0	0	0	0	0	0	0	0	0	0	0	0	0	0	0	0	0	0	0	0	0	0	0	0	0	0	0	0	0	0	0	0	0	0	0	0	0	0	0
4930584F24Rik	0	0	0	0	0	0	0	0	0	0	0	0	0	0	0	0	0	0	0	0	0	0	0	0	0	0	0	0	0	0	0	0	0	0	0	0	0	0	0	0	0	0	0	0	0	0	0	0	0
4930588N13Rik	0	0	0	0	0	0	0	0	0	0	0	0	0	0	0	0	0	0	0	0	0	0	0	0	0	0	0	0	0	0	0	0	0	0	0	0	0	0	0	0	0	0	0	0	0	0	0	0	0
4930590J08Rik	0	0	0	0	0	0	0	0	0	0	0	13.7266	0	0	0	0	0	0	0	0	0	0	0	0	0	0	0	0	0	0	0	0	0	0	0	0	0	0	0	0	0	0	0	0	0	0	0	0	0
4930590L20Rik	0	0	0	0	0	0	0	0	0	0	0	0	0	0	0	0	0	0	0	0	0	0	0	0	0	0	0	0	0	0	0	0	0	0	0	0	0	0	0	0	0	0	0	0	0	0	0	0	0
4930591A17Rik	0	0	0	0	0	0	0	0	0	0	0	0	0	0	0	0	0	0	0	0	0	0	0	0	0	0	0	0	0	0	0	0	0	0	0	0	0	0	0	0	0	0	0	0	0	0	0	0	0
4930592A05Rik	28.6465	0	0	0	0	0	0	13.8031	22.261	6.71342	38.7453	0	18.5637	5.97258	20.2607	0	28.1919	0	0	0	0	0	0	4.48645	0	22.3534	0	8.50614	22.6113	0	7.03799	16.1318	22.0217	22.6257	0	0	0	0	0	16.4783	9.67702	27.1139	13.8576	12.8462	21.3369	0	36.0626	0	3.49763
4930592I03Rik	0	0	0	0	0	0	0	0	0	0	0	0	0	0	0	0	0	0	0	0	0	0	0	0	0	0	0	0	0	0	0	0	0	0	0	0	0	0	0	0	0	0	0	0	0	0	0	0	0
4930593A02Rik	0	0	0	0	0	0	0	0	0	0	0	0	0	0	0	0	0	0	0	0	0	0	0	0	0	0	0	0	0	0	0	0	0	0	0	0	0	0	0	0	0	0	0	0	0	0	0	0	0
4930593C16Rik	0	0	0	0	0	0	0	0	0	0	0	0	0	0	0	0	0	0	0	0	0	0	0	0	0	0	0	0	0	0	0	0	0	0	0	0	0	0	0	0	0	0	0	0	0	0	0	0	0
4930594C11Rik	0	0	0	0	0	0	0	0	0	0	0	0	0	0	0	0	0	0	0	0	0	0	0	0	0	0	0	0	0	0	0	0	1.1495	0	0	0	0	0	0	0	0	0	0	0	0	0.762803	0	0	0
4930595M18Rik	0	0	0	0	0	0	0	0	0	0	0	0	0	0	0	0	0	0	0	0	0	0	0	0	0	0	0	0	0	0	0	0	0	0	0	0	0	0	0	0	0	0	0	0	0	0	0	0	0
4930596D02Rik	0	0	0	0	0	0	0	0	0	0	0	0	0	0	0	0	0	0	0	0	0	0	0	0	0	0	0	0	0	0	0	0	0	0	0	0	0	0	0	0	0	0	0	0	0	0	0	0	0
4930596M17Rik	0	0	0	0	0	0	0	0	0	0	0	0	0	0	0	0	0	0	0	0	0	0	0	0	0	0	0	0	0	0	0	0	0	0	0	0	0	0	0	0	0	0	0	0	0	0	0	0	0
4930597G03Rik	0	0	0	0	0	0	0	0	0	0	0	0	0	0	0	0	0	0	0	0	0	0	0	0	0	0	0	0	0	0	0	0	0	0	0	0	0	0	0	0	0	0	0	0	0	0	0	0	0
4930598F16Rik	0	0	0	0	0	0	0	0	0	0	0	0	0	0	0	0	0	0	0	0	0	0	0	0	0	0	0	0	0	0	0	0	0	0	0	0	0	0	0	0	0	0	0	0	0	0	0	0	0
4930599N23Rik	0	0	0	0	0	0	0	0	0	0	0	0	0	0	0	0	0	0	0	0	0	0	0	0	0	0	0	0	0	0	0	0	0	0	0	0	0	0	9.2945	0	0	0	0	0	0	0	0	0	51.2259
4931402G19Rik	0	0.275486	0	0	0	0	0	0	0	0	0	0	0	0	0	0	0	0	0	0	0	0	0	0	0	0	0	0	0	0	0	0	0	0	0	0	0	0	0	0	0	0	0	0	0	0	0	0	0
4931403E22Rik	0	0	0	0	0	0	0	0	0	0	0	0	0	0	0	0	0	0	0	0	0	0	0	0	0	0	0	0	0	0	0	0	0	0	0	0	0	0	0	0	0	0	0	0	0	0	0	0	0
4931403G20Rik	0	0	0	0	0	0	0	0	0	0	0	0	0	0	0	0	0	0	26.552	0	0	0	0	0	0	0	0	0	0	0	0	0	0	0	0	0	0	0	0	0	0	0	0	0	0	0	0	0	0
4931406B18Rik	0	0	0	0	0	0	0	0	0	0	0	0	0	0	0	0	0	0	0	0	0	0	0	0	0	0	0	0	0	0	0	0	0	0	0	0	0	0	0	0	1.0754	0	0	0	0	0	0	0	0
4931406C07Rik	0	0	0	0	0	7.01674	0	2.02618	51.6135	0	0	0	4.41969	1.38276	4.406	0	1.35258	0	0	0	0	0	0	11.305	6.48392	0	15.9308	0	0	0	1.5594	1.20807	31.9979	0	1.24674	0	0	0	2.89761	0	3.40181	2.13501	3.09076	0	3.35963	0	0	1.97086	0
4931406H21Rik	0	0	0	0	0	0	4.17921	0	0	0	0	0	0	0	0	0	1.12127	0	0	0	0	0	0	0	0	0	0	0	0	0	0	0	0	0	0	0	0	0	0	0	0	0	0	0	0	0	0	0	0
4931406P16Rik	0	1.15285	0	0	0	1.27113	2.95832	0.463701	0	0	3.20324	0	9.94628	15.8843	0	1.29947	0	12.9116	7.54054	19.4185	9.63642	17.4833	3.33806	0.459292	13.8032	0.515237	3.22812	2.71843	20.6489	6.96962	36.1361	11.9517	0.577364	8.52258	7.13164	3.96101	24.816	6.20825	9.04171	28.2788	6.56579	1.02733	11.4795	18.1119	25.0147	1.15527	4.17915	11.0716	1.61517
4931407G18Rik	0	0	0	0	0	0	0	0	0	0	0	0	0	0	0	0	0	0	0	0	0	0	0	0	0	0	0	0	0	0	0	0	0	0	0	0	0	0	0	0	0	0	0	0	0	0	0	0	0
4931408A02Rik	0	0	0	0	0	0	36.0717	0	33.9837	0	0	0	20.0225	0	0	3.84025	0	90.0293	0	0	0	4.34891	35.0566	11.3432	0	0	0	31.9563	9.57362	0	0	0	23.3037	0	0	0	0	6.40886	0	0	0	10.3116	0	0	19.3333	11.8453	0	84.7257	29.6496
4931408C20Rik	0	0	0	0	0	0	0	0	0	0	0	0	0	0	0	0	0	0	0	0	0	0	0	0	0	0	0	0	0	0	0	0	0	0	0	0	0	0	0	0	0	0	0	0	0	0	0	0	0
4931408D14Rik	0	0	0	0	60.8831	0	0	0	0	0	0	0	0	0	0	0	0	0	0	0	0	0	0	0	0	0	2.29992	0	0	0	0	3.11945	0	0	0	5.91514	37.664	0	0	0	1.46264	0	0	0	1.8037	0	8.63182	0	0
4931409K22Rik	0	0	0	0	0	0	0	0	0	0	0	0	0	0	0	0	0	0	0	0	0	0	0	0	0	0	0	0	0	0	0	0	0	0	0	0	0	0	0	0	0	0	0	0	0	0	0	1.73758	0
4931414P19Rik	0.735456	9.33903	1.61479	0	0	0	0	0	0	0	0	0	0	0	0	0	0	0	0	0	0	0	0	11.772	0	0	0	0	3.93605	0	0	2.04356	0	10.4881	0	4.20695	0	0	0	0	0	0	0	0	4.03579	1.39437	0	7.66596	0
4931417E11Rik	0	0	0	0	0	0	0	0	0	0	0	0	0	0	0	0	0	0	0	0	0	0	0	0	0	0	0	0	0	0	0	0	0	0	0	0	0	0	0	0	0	0	0	0	0	0	0	0	0
4931417G12Rik	0	0	0	0	0	0	0	0	0	0	0	0	0	0	0	0	0	0	0	0	0	0	0	0	0	0	0	0	3.08519	0	0	0	0	0	0	0	0	0	0	0	0	0	0	4.51963	0	0	0	0	0
4931419H13Rik	0	0	0	0	0	0	0	0	0	0	0	0	0	0	0	0	0	0	0	0	0	0	0	0	0	0	0	0	0	0	0	0	0	0	0	0	0	0	0	0	0	0	0	0	0	0	0	0	0
4931420L22Rik	0	0	0	0	0	0	0	0	0	0	0	0	0	0	0	0	0	0	0	0	0	0	0	0	0	0	0	0	0	0	0	0	0	0	0	0	0	0	0	0	0	0	0	0	0	0	0	0	0
4931423N10Rik	0	0	0	0	0	0	0	0	0	0	0	0	0	0	0	0	0	0	0	0	0	0	0	0	0	0	0	0	0	0	0	0	0	0	0	0	0	0	0	0	0	0	0	9.07439	0	0	0	0	0
4931428F04Rik	0	0	2.13311	0	0	0	0	0	0	0	0	0	0	1.20621	0	1.39593	0	0	2.42179	0	4.71275	0	0	0	0	0	13.9682	6.52712	0	0	0	1.3398	0	1.13529	2.88864	5.18294	7.03803	3.56518	2.49478	4.84079	0	3.88779	0	0	8.7104	0	0	0	0
4931428L18Rik	0	0	0	0	0	0	0	0	0	0	0	0	0	0	0	0	0	0	0	0	0	0	0	0	0	0	0	0	0	0	0	0	0	0	0	0	0	0	0	0	0	0	0	0	0	0	0	0	0
4931429I11Rik	0	0	0	0	0	0	0	0	0	0	0	0	0	0	0	0	0	0	0	0	0	0	0	0	0	0	0	0	0	0	0	0	0	0	0	0	0	0	0	0	0	0	0	0	0	0	0	0	0
4931429L15Rik	0	0	0	0	0	0	0	0	0	0	0	0	0	0	0	0	0	0	0	0	0	0	0	0	0	0	0	0	0	0	0	0	0	0	0	0	0	0	0	0	0	0	0	0	0	0	0	0	0
4931429P17Rik	0	0	0	0	0	0	0	0	0	0	0	0	0	0	0	0	0	0	0	0	0	0	0	0	0	0	0	0	0	0	0	0	0	0	0	0	0	0	0	0	0	0	0	0	0	0	0	0	0
4931430N09Rik	0	0	0	0	0	0	0	0.56018	0	0	0	0	0	0	0	0	0	0	0	0	0	0	0	0	0	0	0	0	0	0	0	0	0	0	0	0	0	0	0	0	0	0	0	0	0	0	0	0	0
4931431B13Rik	0	0	0	0	0	0	0	0	0	0	0	0	0	0	0	0	0	0	0	0	0	0	0	0	0	0	0	0	0	0	0	0	0	0	0	0	0	0	0	0	0	0	0	0	0	0	0	0	0
4931431C16Rik	0	0	0	0	0	0	0	0	0	0	0	0	0	0	0	0	0	0	0	0	0	3.09247	0	0	0	0	0	0	0	0	0	0	0	0	0	0	0	0	0	0	0	0	0	0	0	0	0	0	1.93345
4931431F19Rik	0	0	0	0	0	0	0	0	0	0	0	0	0	0	0	0	0	0	0	0	0	0	0	0	0	0	0	0	0	0	0	0	0	0	0	0	0	0	0	0	0	0	0	0	0	0	0	0	0
4931440F15Rik	0	0	0	0	0	0	0	0	0	0	0	0	0	0	0	0	0	0	0	0	0	0	0	0	0	0	0	0	0	0	0	0	0	0	0	0	0	0	0	0	0	0	0	0	0	0	0	0	0
4931440J10Rik	0	0	0	0	0	0	0	0	0	0	0	0	0	0	0	0	0	0	0	0	0	0	0	0	0	0	0	0	0	0	0	0	0	0	0	0	0	0	0	0	0	0	0	0	0	0	0	0	0
4931440L10Rik	0	0	0	0	0	0	0	0	0	0	0	0	0	0	0	0	0	0	0	0	0	0	0	0	0	0	0	0	0	0	0	0	0	0	0	0	0	0	0	0	0	0	0	0	0	0	0	0	0
4931440P22Rik	0	0	0	0	0	0	0	0	0	0	0	0	0	0	0	0	0	0	0	0	0	0	0	0	0	0	0	0	0	0	0	0	0	0	0	25.8132	0	0	0	0	0	0	0	0	0	0	0	18.7131	0
4932411E22Rik	0	0	0	0	0	0	0	0	0	0	0	0	0	0	0	0	0	0	0	0	0	0	0	0	0	0	0	0	0	0	0	0	0	0	0	0	0	0	0	0	0	0	0	0	0	0	0	0	0
4932411G14Rik	0	0	0	0	0	0	0	0	0	0	0	0	0	0	0	0	0	0	0	0	0	0	0	0	0	0	0	0	0	0	0	0	0	0	0	0	0	0	0	0	0	0	0	0	0	0	0	0	0
4932411L15	37.1464	8.35165	8.05802	157.43	404.378	8.65185	41.8647	8.57385	0	4.50693	7.63975	48.9376	9.41436	9.95325	17.0998	24.2103	13.2293	2.8226	16.586	30.8162	87.941	15.197	86.3854	4.43315	0.700233	2.86607	23.0749	15.0567	1.31892	12.5095	3.91238	0	1.04468	6.94314	17.2841	13.1579	5.41671	0	4.51352	8.06288	9.15826	0.869936	8.09858	2.57615	1.67475	3.53214	14.3826	14.4906	12.3558
4932411N23Rik	0	0	0.747048	0	0	0	0	0	0	0	0	0	0	0	0	0	0	0	0	0	0	0	0	0	0	0	0	0	0	0	0	0	0	0	0	0	0	0	0	0.756648	0	0	0	0	0	0	0	0	0
4932412D23Rik	0	0	0	0	0	0	0	0	0	0	0	0	0	0	0	0	0	0	0	0	0	0	0	5.93804	0	0	0	0	0	0	0	0	0	0	0	0	0	0	0	0	0	0	0	0	0	0	0	0	0
4932412H11Rik	0	0	0	0	0	0	0	0	0	0	0	0	0	0	0	0	0	0	0	0	0	0	0	0	0	0	0	0	0	0	0	0	0	0	0	0	0	0	0	0	0	0	0	0	0	0	0	0	0
4932413F04Rik	0	0	0	0	0	0	0	0	0	0	0	0	0	0	0	0	0	0	0	0	0	0	0	0	0	0	0	0	0	0	0	0	0	0	0	0	0	0	0	0	0	0	0	0	0	0	0	0	0
4932414J04Rik	0	0	0	0	0	0	0	0	0	0	0	0	0	0	0	0	0	0	0	0	0	0	0	0	0	0	0	0	0	0	0	0	0	0	0	0	0	0	0	0	0	0	0	0	1.42056	0	0	0	0
4932414N04Rik	0	0	0	0	0	0	0	0	0	0	0	0	0	0	0	0	0	0	0	0	0	0	0	0	0	0	0	0	0	0	0	0	1.13448	0	0	0	0	0	0	0	0	0.95821	0	0	0	0	0	0	0
4932415G12Rik	0	0.565837	0	0	0	9.12517	0	0	0	0	0	0	0	0	1.14359	0	0	0	0	0	0	11.0224	0	0	0.937856	0	0	0	0	0	0	11.3802	0	0	0.70196	5.89339	2.49015	0	25.9234	0	0	7.19909	3.10923	9.73315	15.459	0	0	0	1.50148
4932415M13Rik	0	0	0	0	0	0	0	0	0	0	0	0	0	0	0	0	0	0	0	0	0	0	0	0	0	0	0	0	0	0	0	0	0	0	0	0	0	0	0	0	0	0	0	0	0	0	0	0	0
4932416H05Rik	0	0	0	1.37735	0	0	0	0	0	0	0	0	0	0	0	0	0	0	0	0	0	0	0	4.15587	0	1.56902	0	0	0	0	0	0	0	1.11517	0	0	0	0	1.30613	0	0	0.5347	0	0	1.34744	0	0	0	0
4932416K20Rik	0	0	0	0	0	0	0	0	0	0	0	0	0	0	0	0	0	0	0	0	0	0	0	0	0	0	0	0	0	0	0	0	0	0	0	0	0	0	0	0	0	0	0	1.75474	0	0	0	0	0
4932418E24Rik	0	0	0	0	0	0	0	0	0	0	0	0	0	0	0	0	0	0	0	0	0	0	0	0	0	0	0	0	0	0	0	0	0	0	0	0	0	0	0	0	0	0	0	0	0	0	0	0	0
4932425I24Rik	0	0	1.94747	0	0	0	0	0	0	0	0	0	0	0	0	0	0	1.94683	20.0995	0	0	1.64714	0	23.285	0	0	0	0	3.56978	0	0	0	15.2941	0	0	4.61211	12.3546	0	0	0	4.79425	0	0	0	2.46063	11.6594	33.8663	0	0
4932429P05Rik	0	0	0	0	0	0	0	0	0	0	0	0	0	0	0	0	0	0	0	0	0	0	0	0	0	0	0	0	0	0	0	0	0	0	0	0	0	0	0	0	0	0	0	0	0	0	0	0	0
4932435O22Rik	0	0	0	0	0	0	0	0	0	0	0	0	0	0	0	0	0	0	0	0	0	0	0	0	0	0	0	0	0	0	0	0	0	0	2.10095	0	0	0	0	0	0	0	0	0	0	0	0	0	0
4932438A13Rik	0	0.245255	0.175147	0	0	7.27446	1.46903	5.4002	8.12828	0.257042	4.58194	4.7664	10.8483	0	1.05283	1.33072	0.893465	0.176934	6.77263	0	0	0.964755	0	0.17347	0	0	5.24255	1.32831	1.28709	1.25654	0.785586	6.39818	0	0	2.85606	7.56974	2.81652	7.101	2.17042	11.7092	0.918383	0.173181	2.38313	6.14615	1.11514	0.271047	0.371575	1.47945	0
4932438H23Rik	0	0	0	0	0	0	0	0	0	0	0	0	0	0	0	0	0	0	0	0	0	0	0	0	0	0	0	0	0	0	0	0	0	0	0	0	0	0	0	0	0	0	0	0	0	0	0	0	0
4932441B19Rik	0	0	0	0	0	0	0	0	0	0	0	0	0	0	0	0	0	0	0	0	0	0	0	0	0	0	0	0	0	0	0	0	0	0	0	0	0	0	0	0	0	0	0	0	0	0	0	0	0
4932441J04Rik	0	0	0	0	0	0	0	0	0	0	0	0	0	0	0	0	0	0	0	0	0	0	0	0	0	0	0	139.861	0	0	0	0	0	0	0	0	0	0	0	0	0	0	0	0	0	0	0	0	0
4932443I19Rik	0	0	0	0	0	0	0	0	0	0	0	0	0	0	0	0	0	0	0	0	0	0	0	0	0	0	0	0	0	0	0	0	0	0	0	0	0	0	0	0	0	0	0	0	0	0	0	0	0
4932702P03Rik	0	0	0	0	0	0	0	0	0	0	0	0	0	0	0	0	0	0	0	0	0	0	0	0	0	0	0	0	0	0	0	0	0	0	0	0	0	0	0	0	0	0	0	0	0	0	0	0	0
4933400A11Rik	0	0	0	0	0	0	0	0	0	0	0	0	0	0	0	0	6.14534	0	0	0	0	0	0	0	0	0	0	0	0	0	0	0	0	0	0	0	0	0	0	0	0	0	0	0	0	0	0	0	0
4933400B14Rik	0	0	0	0	0	0	0	0	0	0	0	0	0	0	0	0	0	0	0	0	0	0	0	0	0	0	0	0	0	0	0	0	0	0	0	0	0	0	0	0	0	0	0	0	0	0	0	0	0
4933400C05Rik	0	0	0	0	0	0	0	0	0	0	0	0	0	0	0	0	0	0	0	0	0	0	19.2471	0	0	0	0	0	0	0	0	0	0	0	0	0	0	0	0	0	0	0	0	0	0	0	0	0	0
4933400C23	0	0	0	0	0	0	0	0	0	0	0	0	0	0	0	0	0	0	0	0	0	0	0	0	0	0	0	0	0	0	0	0	0	0	0	0	0	0	0	0	0	0	0	0	0	0	0	0	0
4933400F21Rik	0	2.54764	0	0	0	0	0	0	0	0	1.17321	0	0	0	0	0	0	0	0	0	11.8226	0	0	0	0	0	4.14529	0	0	0	7.37276	0	0	0	0	0	0	0	0	0	0	0	0	0	0	22.7388	0	0	0
4933400L20Rik	0	0	0	0	0	0	0	0	0	0	0	0	0	0	0	0	0	0	0	0	0	0	0	0	0	0	0	0	0	0	0	0	0	0	0	0	0	0	0	0	0	0	0	0	0	0	0	0	0
4933401B06Rik	0	0	0	0	0	0	0	0	0	0	0	0	0	0	0	0	0	0	0	0	0	0	0	0	0	0	0	0	0	0	0	0	0	0	0	0	0	0	0	0	0	0	0	0	0	0	0	0	0
4933401D09Rik	0	0	0	0	0	0	0	0	0	0	0	0	0	0	0	0	0	0	0	0	0	0	0	0	0	0	0	0	0	0	0	0	0	0	0	0	0	0	0	2.68733	0	0	0	0	0	0	0	0	0
4933401H06Rik	0	0	0	0	0	0	0	0	0	0	0	0	0	0	0	0	0	0	0	0	0	0	0	0	0	0	0	0	0	0	0	0	0	0	0	0	0	0	0	0	0	0	0	0	0	0	0	0	0
4933401P06Rik	0	0	0	0	0	0	0	0	0	0	0	0	0	0	0	0	0	0	0	0	0	0	0	0	0	0	0	0	0	0	0	0	0	0	0	0	0	0	0	0	0	0	0	0	0	0	0	0	0
4933402C06Rik	0	0	0	0	0	0	0	0	0	0	0	0	0	0	0	0	0	0	0	0	0	0	0	0	0	0	0	0	0	0	0	0	0	0	0	0	0	0	0	0	0	0	0	0	0	0	0	0	0
4933402D24Rik	0	0	0	0	0	0	0	0	0	0	0	0	0	0	0	0	0	0	0	0	0	0	0	0	0	0	0	0	0	0	0	0	0	0	0	0	0	0	64.5567	0	0	0	0	0	0	0	0	0	0
4933402E13Rik	0	0	0	0	0	0	0	0	0	0	0	0	0	0	0	0	0	0	0	0	0	0	0	0	0	0	0	0	0	0	0	0	0	0	0	0	0	0	0	0	0	0	0	0	0	0	0	0	0
4933402J07Rik	0	0	0	0	0	0	0	0	0	0	0	0	0	0	0	0	0	0	0	0	0	0	0	0	0	0	0	0	0	0	0	0	0	0	0	0	0	0	0	0	0	0	0	0	0	0	0	0	0
4933402J10Rik	0	0	0	0	0	0	0	0	0	0	0	0	0	0	0	0	0	0	0	0	0	0	0	0	0	0	0	0	0	0	0	0	0	0	0	0	0	0	0	0	0	0	0	0	0	0	0	0	0
4933402J15Rik	0	0	0	0	0	0	0	0	0	0	0	2.01739	0	0	0	0	0	0	0	0	0	0	0	0	0	0	0	0	0	0	0	0	0	0	0	0	0	0	0	0	0	0	0	0	0	0	0	0	0
4933402N03Rik	0	0	0	0	0	0	0	0	0	0	0	0	0	0	0	0	0	0	0	0	0	0	0	0	0	0	0	0	0	0	0	0	0	0	0	0	0	0	0	0	0	0	0	0	0	0	0	0	0
4933402N22Rik	0	0	0	0	0	0	0	0	0	0	0	0	0	0	0	0	0	0	0	0	0	0	0	0	0	0	0	0	0	0	0	0	0	0	0	0	0	0	0	0	0	0	0	0	0	0	0	0	0
4933402P03Rik	0	0	0	0	0	0	0	0	0	0	0	0	0	0	0	0	0	0	0	0	0	0	0	0	0	0	0	0	0	0	0	0	0	0	0	0	0	0	0	0	0	0	0	0	0	0	0	0	0
4933403F05Rik	56.0837	1.42754	0	0	0	13.2819	2.88847	8.62499	0	3.90538	12.3766	0.335504	11.7725	2.21778	11.4835	0.347727	0.349092	1.13127	29.6456	5.00447	4.1006	2.0562	0	2.41775	9.94072	17.4453	7.57882	0	0.746047	0	0.777971	0.917144	0.615813	2.54961	0.928127	2.53352	9.74774	0	0.230112	0	7.61287	0	5.8104	3.06211	4.82654	13.1385	2.66627	2.09688	3.85282
4933403G14Rik	0	0	0	0	0	0	0	0	0	0	0	0	0	0	0	0	0	0	0	0	0	0	0	0	0	0	0	0	0	0	0	0	0	0	0	0	0	0	0	0	0	0	0	0	0	0	0	0	0
4933403O08Rik	0	0	0	0	0	0	0	0	0	0	0	0	0	0	0	0	0	0	0	0	0	0	0	0	0	0	0	0	0	0	0	0	0	0	0	0	0	0	0	0	0	0	0	0	0	0	0	0	0
4933404G15Rik	0	0	0	0	0	0	0	0	0	0	0	0	0	0	0	0	0	0	0	0	0	0	0	0	0	0	0	0	0	0	0	0	0	0	0	0	0	0	0	0	0	0	0	0	0	0	0	0	0
4933404K08Rik	0	0	0	0	0	0	0	0	0	0	0	0	0	0	0	0	0	0	0	0	0	0	0	0	0	0	0	0	0	0	0	0	0	2.35009	0	0	0	0	0	0	0	0	0	3.44264	0	0	0	0	0
4933404M02Rik	0	0	0	0	0	0	0	0	0	0	0	0	0	0	0	0	0	0	0	0	0	0	0	0	0	0	0	0	0	0	0	0	0	0	0	0	0	0	0	0	0	0	0	0	0	0	0	0	0
4933404O12Rik	0	0	0	0	0	20.7023	0	0	0	0	0	0	0	0	1.95238	0	0	0	3.90128	10.2893	3.77632	0	0	0	4.67456	0	0	9.20354	12.5719	0	0	3.70578	0	0	1.9883	14.0742	4.76401	2.44734	0.83174	0	0	1.75757	0	2.20515	7.71827	1.27358	0	7.19084	3.14625
4933405D12Rik	0	0	0	0	0	0	0	0	0	0	0	0	0	0	0	0	0	0	0	0	0	0	0	0	0	0	0	0	0	0	8.13931	0	0	0	0	0	0	0	0	0	0	0	0	0	0	0	0	0	0
4933405E24Rik	0	0	0	0	0	0	0	0	0	0	0	0	0	0	0	0	0	0	0	0	0	0	0	0	0	0	0	0	0	0	0	0	0	0	0	0	0	0	0	0	0	0	0	0	0	0	0	0	0
4933405L10Rik	0	0	0	0	0	0	0	0	0	0	0	0	0	0	0	0	0	0	0	0	0	0	0	0	0	0	0	5.74745	0	0	0	0	0	0	0	0	0	0	0	0	0	0	0	0	0	0	0	0	0
4933405O20Rik	0	0	0	0	0	0	0	0	0	0	0	0	0	0	0	0	0	0	0	0	0	0	0	0	0	0	0	0	0	0	0	0	0	0	0	0	0	0	0	0	0	0	0	0	0	0	0	0	0
4933406C10Rik	0	0	0	0	0	0	0	0	0	0	0	0	0	0	0	0	0	0	0	0	0	0	0	0	0	0	0	0	0	0	0	0	0	0	0	0	0	0	0	0	0	0	0	0	0	0	0	0	0
4933406D12Rik	0	0	0	0	0	0	0	0	0	0	0	0	0	0	0	0	0	0	0	0	0	0	0	0	0	0	0	0	0	0	0	0	0	0	0	0	0	0	0	0	0	0	0	0	0	0	0	0	0
4933406F09Rik	0	0	0	0	0	0	0	0	0	0	0	0	0	0	0	0	0	0	0	0	0	0	0	0	0	0	0	0	0	0	0	0	0	0	0	0	0	0	0	0	0	0	0	0	0	0	0	0	0
4933406G16Rik	0	0	0	0	0	0	0	0	0	0	0	0	0	0	0	0	0	0	0	0	0	0	0	0	0	0	0	0	0	0	0	0	0	0	0	0	0	0	0	0	0	0	0	0	0	0	0	0	0
4933406I18Rik	0	0	0	0	0	0	0	0	0	0	0	0	0	0	0	0	0	0	0	0	0	0	0	0	0	0	0	0	0	0	0	0	0	0	0	0	0	0	0	0	0	0	0	0	0	0	0	0	0
4933406J08Rik	0	0	0	0	0	0	0	0	0	0	0	0	0	0	0	0	0	0	0	0	0	0	0	0	0	0	0	0	0	0	0	0	0	0	0	0	0	0	0	0	0	0	0	0	0	0	0	0	0
4933406J10Rik	0	0	0	0	0	0	0	0	0	0	0	0	0	0	0	0	0	0	0	0	0	3.37445	0	0	0	0	0	0	0	0	0	0	0	0	0	0	0	0	0	30.7201	0	0	0	0	0	0	0	0	0
4933406K04Rik	0	0	0	0	0	0	0	0	0	0	0	0	0	0	0	0	0	0	0	0	0	0	0	0	0	0	0	0	0	0	0	0	0	0	0	0	0	0	0	0	0	0	0	0	0	0	0	0	0
4933406M09Rik	0	0	0	0	0	0	0	0	0	0	0	0	0	0	0	0	0	0	0	0	0	0	0	0	0	0	0	0	0	0	0	0	0	0	0	0	0	0	0	0	0	0	0	0	0	0	0	0	0
4933407C03Rik	0	25.4961	15.6422	0	0	13.4153	14.5328	0	0	25.1286	38.1241	72.2603	5.34172	6.91616	6.37175	7.98018	9.8378	0	18.7444	0	5.91141	35.225	37.1628	9.94712	2.50845	1.25294	19.4776	3.1423	0.871414	3.92923	0	14.6978	4.17065	15.3872	5.94883	0	2.22335	11.8671	0	0	0	2.61983	0	0	6.88017	29.4157	4.72207	1.04551	0.923581
4933407E24Rik	0	0	0	0	0	0	0	0	0	0	0	0	0	0	0	0	0	0	0	0	0	0	0	0	0	0	0	0	0	0	0	0	0	0	0	0	0	0	0	0	0	0	0	0	0	0	0	0	0
4933407G14Rik	0	0	0	0	0	0	0	0	0	0	0	0	0	0	0	0	0	0	0	0	0	0	0	0	0	0	0	0	0	0	0	0	0	0	0	0	0	0	0	2.17929	0	1.85375	0	0	0	0	0	0	0
4933407H18Rik	40.7016	1.78623	0	211.294	0.918963	21.8961	17.151	27.7765	38.7611	2.88758	6.57646	0	13.9829	10.9882	16.5356	0	69.3693	1.10071	19.7513	27.3991	27.0923	8.78248	25.0201	8.14018	12.5102	12.8298	39.3799	13.2882	4.15458	2.58464	11.3395	14.5318	15.6414	19.6926	20.9269	3.57056	34.4771	0	14.1744	37.1483	24.6049	22.1516	26.5741	15.3004	2.26532	22.8481	37.1739	23.5307	22.2311
4933407I05Rik	0	0	0	0	0	0	0	0	0	0	0	0	0	0	0	0	0	0	0	0	0	0	0	0	0	0	0	0	0	0	0	0	0	0	0	0	0	0	0	0	0	0	0	0	0	0	0	0	0
4933407K13Rik	0	0	0	0	0	1.23445	0	0	0	0	0	1.13652	0	0	0	0	0	0	0	0	0	0	0	0	0	0.958146	0	0	0	0	0	0	0	0	1.14808	5.9062	0	0	0	0	0	0	2.79603	0	0	0	0	0.905024	0
4933407L21Rik	0	0	0	0	0	0	0	0	0	0	0	0	0	0	0	0	0	0	0	0	0	0	0	0	0	0	0	0	0	0	0	0	0	0	0	0	0	0	0	0	0	0	0	0	0	0	0	0	0
4933407P14Rik	0	0	0	0	0	0	0	0	0	0	0	0	0	0	0	0	0	0	0	0	0	0	0	0	0	0	0	0	0	0	0	0	0	0	0	0	0	0	0	0	0	0	0	0	0	0	0	0	0
4933408B17Rik	0	0	0	0	0	0	1.66071	0	0	0	0	0	0	0	0	0	0	0	10.8775	0	0	0	0	0	0	0	0	0	0	0	0	0	0	0	0	0	0	0	0	0	0	0	3.48022	0	0	0	0	0	0
4933408J17Rik	0	0	0	0	0	0	2.86931	0	0	0	0	0	0	5.92243	0	3.10886	0	0	0	0	0	0	0	0	0	0	3.93787	0	2.28878	0	0	2.73384	2.8046	0	0	0	0	0	2.35177	0	0	0	0	0	0	0	0	0	0
4933408N05Rik	0	0	0	0	0	0	0	0	0	0	0	0	0	0	0	0	0	0	0	0	0	0	0	0	0	0	0	0	0	0	0	0	0	0	0	0	0	0	0	0	0	0	0	0	0	0	0	0	0
4933409G03Rik	0	0	0	0	0	0	0	0	0	0	0	0	0	0	0	0	0	0	0	0	0	0	0	0	0	0	0	0	0	0	0	0	0	0	0	0	0	0	0	0	0	0	0	0	0	0	0	0	0
4933409K07Rik	0	0	0	0	0	0	0	0	0	0	0	0.963466	0	0	0	0	0	0	0	0	0	0	0	0	0	0	0	0.757238	0	0	0	0	0	0	0	0	0	0	0	0	0	0	0	0	0	0	0	0	0
4933411E08Rik	0	0	0	0	0	0	0	0	0	0	0	0	0	0	0	0	0	0	0	0	0	0	0	0	0	0	0	0	0	0	0	0	0	0	0	0	0	0	0	0	0	0	0	0	0	0	0	0	0
4933411G06Rik	0	0	0	0	0	0	0	0	0	0	0	0	0	0	0	0	0	0	0	0	0	0	0	0	0	0	0	0	0	0	0	0	0	0	0	0	0	0	0	0	0	0	0	0	0	0	0	0	0
4933411G11Rik	0	0	0	0	0	0	0	0	0	0	0	0	0	0	0	0	0	0	0	0	0	0	0	0	0	0	0	0	0	0	0	0	0	0	0	0	0	0	0	0	0	0	0	0	0	0	0	0	0
4933411K16Rik	0	0	0	0	0	0	0	0	0	0	0	0	0	0	0	0	0	0	0	0	0	0	0	0	0	0	0	0	0	0	0	0	0	0	0	0	0	0	0	0	0	0	0	0	0	0	0	0	0
4933411K20Rik	0	14.3714	9.78044	0	0	6.55622	0	0	0	37.3751	4.31475	0	2.38229	0.716018	1.82614	5.91842	0	0	7.12501	0	0	3.57813	0	1.06599	0.826526	7.40398	97.5508	0	4.60832	0	20.8963	4.19497	5.98429	19.0561	19.0454	12.9328	8.5599	2.93606	17.6408	0.592663	11.7881	3.04858	2.4622	4.52804	8.81001	3.64062	15.9804	0	6.54726
4933412E12Rik	7.04892	0.813961	0	0	0	21.5786	46.5714	72.3957	34.3366	41.1225	26.5563	0	79.8601	126.972	8.46531	0	0	0	8.43037	30.4015	0	20.1527	0	0	0	3.48717	5.87281	0	33.6516	0	0	0	0	0	21.233	7.41139	0	2.85447	23.9026	9.14391	0	0	0	0	4.63846	0	0	0	0
4933412E24Rik	0	0	0	0	0	0	0	0	0	0	0	0	0	0	0	0	0	0	0	0	0	0	0	0	0	0	0	0	0	0	0	0	0	0	0	0	0	0	0	0	0	0	0	0	0	0	0	0	0
4933412O06Rik	0	0	0	0	0	0	0	0	0	0	0	0	0	0	0	0	0	0	0	0	0	0	0	0	0	0	0	0	0	0	0	0	0	0	0	0	0	0	0	0	0	0	0	0	0	0	0	0	0
4933413G19Rik	0	0	0	0	0	0	0	0	0	0	0	0	0	0	0	0	0	0	0	0	0	0	0	0	0	0	0	0	0	0	0	0	0	0	0	0	0	0	0	0	0	0	0	0	0	0	0	0	0
4933413J09Rik	0	0	0	0	0	1.98709	0	0	0	0	0	0	0	0	0.691086	0	0	0	0	0	0	0	0	0	0	0.893247	0	0	0	0	0	0	0	0	0	0	0	0	0	0	0	0	6.29805	0	0	0	0	0	0
4933413L06Rik	0	0	0	0	0	0	0	0	0	0	0	0	0	0	0	0	0	3.60509	0	0	0	13.174	0	14.5879	2.66505	0	5.79288	22.6013	0	0	0	8.15663	0	7.16586	19.729	20.8455	0	0	0	0	3.47513	9.85965	0	25.7085	0	5.23188	7.02262	3.15692	13.7612
4933415F23Rik	0	0	0	0	0	0	0	0	0	0	0	0	0	0	0	0	0	0	0	0	0	0	0	0	0	0	0	0	0	0	0	0	0	0	0	0	0	0	0	0	0	0	0	0	0	0	0	0	0
4933416C03Rik	0	0	0	0	0	0	0	0	0	0	0	0	0	0	0	0	0	0	0	0	0	0	0	0	0	0	0	0	0	0	0	0	0	0	0	0	0	0	0	0	0	0	0	0	0	0	0	0	0
4933416E03Rik	0	0	0	0	0	0	0	0	0	0	0	0	0	0	0	0	0	0	0	0	0	0	0	0	0	0	0	0	0	0	0	0	0	0	0	0	0	0	0	0	0	0	0	0	0	0	0	0	0
4933416I08Rik	0	0	0	0	0	0	0	0	0	0	0	0	0	0	0	0	0	0	0	0	0	0	0	0	0	0	0	0	0	0	0	0	0	0	0	0	0	0	0	0	0	0	0	0	0	0	0	0	0
4933416M06Rik	0	0	0	0	0	0	0	0	0	0	0	0	0	0	0	0	0	0	0	0	0	0	0	0	0	0	0	0	0	0	0	0	0	0	0	0	0	0	0	19.0036	0	0	0	0	0	0	0	0	0
4933416M07Rik	0	0	3.1685	0	0	0	0	0	0	0	0	0	0	0	0	0	0	3.08168	0	0	0	2.6458	0	0	0	0	0	0	0	0	0	0	0	0	0	0	0	0	0	0	0	0	0	0	0	0	0	0	0
4933417A18Rik	0	0	0	0	0	0	0	0	0	0	0	0	0	0	0	0	0	0	0	0	0	0	0	0	0	0	0	0	0	0	0	0	0	0	0	0	0	0	0	0	0	0	0	0	0	0	0	0	0
4933417D19Rik	0	0	0	0	0	0	0	0	0	0	0	0	0	0	0	0	0	0	15.9193	0	0	0	0	0	0	0	32.755	0	0	0	0	0	0	0	0	0	0	0	0	0	0	0	0	0	0	0	0	0	29.547
4933417E11Rik	0	0	0	0	0	0	0	0	0	0	0	0	0	0	0	0	0	0	0	0	0	0	0	0	0	0	0	0	0	0	0	0	0	0	0	0	0	0	0	0	0	0	0	0	0	0	0	0	0
4933417G07Rik	0	0	0	0	0	0	0	0	0	0	0	0	0	0	0	0	0	0	0	0	0	0	0	0	0	0	0	0	0	0	0	0	0	0	0	0	0	0	0	0	0	0	0	0	0	0	0	0	0
4933417O13Rik	0	0	0	0	0	0	0	0	0	0	0	0	0	0	0	0	0	0	0	0	0	0	0	0	0	0	0	0	0	0	0	0	0	0	0	10.201	9.17866	0	0	0	0	0	0	0	3.08838	0	0	0	0
4933421E11Rik	0	0.399864	8.12777	0	0	35.1436	4.44871	45.1744	14.8089	29.5521	99.1712	0	0	17.3841	34.4703	17.0768	14.6612	13.567	40.9594	28.9224	500.4	7.30195	0	0	45.3369	0	8.89998	42.6416	6.44877	38.2398	23.0655	36.3895	20.1512	0	12.1978	0	10.4772	29.311	14.2788	1.83706	0	0	10.2774	0	8.07256	10.2463	41.6378	0	0
4933421I07Rik	0	0	0	0	0	0	0	0	0	0	0	0	0	0	0	0	0	0	0	0	0	0	0	0	0	0	0	0	0	0	0	0	0	0	0	0	0	0	0	0	0	0	0	0	0	0	0	0	0
4933421O10Rik	0	0.206281	0	1.46856	0	0	0	0	0	0	0	2.02161	0	0	0	0	0	0	0	0	0	0	0	0	0	0	0	0.836876	0	0	0	0	0	0	0	0	0	0	0	0	0.950395	13.4552	0	0	1.35765	0	0	0	0
4933422A05Rik	0	0	0	0	0	0	0	0	0	0	0	0	0	0	0	0	0	0	0	0	0	0	0	0	0	0	0	0	0	0	0	0	0	0	0	0	0	0	0	0	0	0	0	0	0	0	0	0	0
4933422H20Rik	0	0	0	0	0	0	0	0	0	0	0	0	0	0	0	0	0	0	0	0	0	0	0	0	0	0	0	0	0	0	0	0	0	0	0	0	0	0	0	0	0	0	0	0	0	0	0	0	0
4933424B01Rik	0	0	2.46258	0	0	13.2455	0	15.9825	25.0589	4.68035	33.9348	0	1.68988	0	8.12993	6.31245	3.15117	13.6156	12.7359	9.26226	5.74387	1.10883	0	1.21726	55.8178	0	2.13902	9.34236	12.2913	4.45165	1.90449	0	5.91287	16.1519	4.53088	7.76922	22.9631	0	5.87503	92.7539	4.08251	15.3857	30.372	24.8751	63.1081	6.79666	26.9874	65.3872	24.1831
4933424G05Rik	0	0	0	0	0	0	0	0	0	0	0	0	0	0	0	0	0	0	0	0	0	0	0	0	0	0	0	0	0	0	0	0	0	0	0	0	0	0	0	0	0	0	0	0	0	0	0	0	0
4933424G06Rik	0	0	0	0	0	0	0	0	0	0	0	0	0	0	0	0	0	0	0	0	0	0	0	0	0	0	0	0	0	0	0	0	0	0	0	0	0	0	0	0	0	0	0	0	0	0	0	0	0
4933425B07Rik	0	0	0	0	0	0	0	0	0	0	0	0	0	0	0	0	0	0	0	0	0	0	0	0	0	0	0	0	0	0	0	0	0	0	0	0	0	0	0	0	0	0	0	0	0	0	0	0	0
4933425H06Rik	0	0	0	0	0	0	0	0	0	0	0	0	0	0	0	0	0	0	0	0	0	0	0	0	0	0	0	0	0	0	0	0	0	0	0	0	0	0	0	0	0	0	0	0	0	0	0	0	0
4933425L06Rik	0	0	0	0	0	0	0	0	0	0	0	0	0	0	0	0	0	0	0	0	0	0	0	0	0	0	0	0	0	0	0	0	0	0	0	0	0	0	0	0	0	0	0	0	0	0	0	0	0
4933425O20Rik	0	0	0	0	0	0	0	0	0	0	0	0	0	0	0	0	0	0	0	0	0	0	0	0	0	0	0	0	0	0	6.43406	0	0	0	0	0	0	0	0	0	0	0	0	0	0	0	0	0	0
4933426D04Rik	0	0	0	0	0	0	0	0	0	0	0	0	0	0	0	0	0	0	0	0	0	0	0	0	0	0	0	0	0	0	0	0	0	0	0	0	0	0	0	0	0	0	0	0	0	4.65816	0	0	0
4933426M11Rik	4.26822	23.2972	20.8678	0	0	23.1723	10.9061	0.723347	8.70161	3.78955	32.2362	4.47624	4.5441	1.81856	11.512	2.89353	9.71714	9.43872	9.04487	0	0	8.17835	0	0.654369	0	14.6389	18.4714	14.3051	22.6039	12.6101	0	35.4289	9.95469	1.43985	0	1.66064	0	1.51545	6.17543	14.0881	45.9795	8.97356	2.67213	16.5171	19.7695	20.9594	16.3989	37.0594	19.1141
4933427D06Rik	0	0	0	0	0	0	0	0	0	0	0	0	0	0	0	0	0	0	0	0	0	0	0	0	0	0	0	0	0	0	0	0	0	0	0	0	0	0	0	0	0	0	0	0	0	0	0	0	0
4933427D14Rik	0	0	0	0	0	0	0	0	0	0.767568	0	0	0	0	5.26171	0	0	0	5.09235	2.86694	46.9538	0	0	4.75901	0	0	0	0	0.944267	10.7297	0	7.16278	2.50422	0	0	31.4832	0	1.04069	0	7.0042	36.5448	0	0	0	1.31452	0	0	16.9441	0
4933427E11Rik	0	1.21685	0	0	0	0	0	0	0	0	0	0	0	0	0	0	0	0	0	0	0	0	0	0	0	0	0	0	0	0	0	0	0	0	0	0	0	0	0	0	0	0	0	0	0	0	0	0	0
4933427E13Rik	0	0	0	0	0	0	0	0	0	0	0	0	0	0	0	0	0	0	0	0	0	0	0	0	0	0	0	0	0	0	0	0	0	0	0	0	0	0	0	0	0	0	0	0	0	0	0	0	0
4933427G17Rik	0	0	0	0	0	0	0	0	0	0	0	0	0	0	0	0	0	0	0	0	0	0	0	0	0	0	0	0	0	0	0	0	0	0	0	0	0	0	0	0	0	0	0	0	0	0	0	0	0
4933427I22Rik	0	0	0	0	0	0	0	0	0	0	0	0	0	0	0	0	0	0	0	0	0	0	0	0	0	0	0	0	0	0	0	0	0	0	0	0	0	0	0	0	0	0	0	0	0	0	0	0	0
4933428C19Rik	0	0	0	0	0	0	0	0	0	0	0	0	0	0	0	0	0	0	0	0	0	0	0	0	0	0	0	0	0	0	0	0	0	0	0	0	0	0	0	5.46116	0	0	0	0	0	0	0	0	0
4933429K18Rik	0	0	0	0	0	0	0	0	0	0	0	0	0	0	0	0	0	0	0	0	0	0	0	0	0	0	0	0	0	0	0	0	0	0	0	0	0	0	0	0	0	0	0	0	0	0	0	0	0
4933429O19Rik	0	0	0	0	0	0	0	0	0	0	0	0	0	0	0	0	0	0	0	0	0	0	0	0	0	0	0	0	0	0	0	0	0	0	0	0	0	0	0	0	0	0	0	0	0	0	0	0	0
4933430H15Rik	0	0	0	0	0	1.84286	0	0	0	0	2.1072	0	1.9267	5.64274	0	0.9916	0	0	0	1.47125	0	0.617498	35.7	6.15922	0	0	0	13.3826	2.79789	0	3.35603	18.6698	0	0	0	0	3.05472	0	6.05093	0	2.69195	4.22167	4.79128	9.59744	0	1.20358	2.41004	0	0
4933430H16Rik	0	0	0	0	0	0	0	0	0	0	0	0	0	0	0	0	0	0	0	0	0	0	0	0	0	0	0	0	0	0	0	0	0	0	0	0	0	0	0	0	0	0	0	0	0	0	0	0	0
4933430I17Rik	0	0.470672	0	0	0	0	0	0	0	0	0	0	0	0	0	0	0	0	0	0	0	0	0	0	0	0	0	0	0	0	0	0	0	0	0	0	0	0	0	0	0	0	0	0	0	0	0	54.2661	2.8952
4933430M04Rik	0	0	0	0	0	0	0	0	0	0	0	0	0	0	0	0	0	0	0	0	0	0	0	0	0	0	0	0	0	0	0	0	0	0	0	0	0	0	0	0	0	0	0	0	0	0	0	0	0
4933430N04Rik	0	0	0	0	0	0	0	0	0	0	0	0	0	0	0	0	0	0	0	0	0	0	0	0	0	0	0	0	0	0	0	0	0	0	0	0	0	0	0	0	0	0	0	0	0	0	0	0	0
4933431E20Rik	0	0	0	0	0	0	0	0	0	0	0	0	0	0	0	0	0	0	0	0	0	0	0	0	0.410393	7.55455	0	3.47974	0	1.91699	0	1.2649	0	0	0.67195	0	0	1.09517	0	2.16741	0	2.9381	1.7707	0	3.87428	0	0	0	0
4933431G14Rik	0	0	0	0	0	0	0	0	0	0	0	0	0	0	0	0	0	0	0	0	0	0	0	0	0	0	0	0	0	0	0	0	0	0	0	0	0	0	0	0	0	0	0	0	0	0	0	0	0
4933432B09Rik	0	1.98741	0	0	7.034	0	0.677	0	0	0	0	0	0	0	0	0	0	0.575615	0	0	0	0	0	0	0	0	0	0	0	0	0	0	0.66611	0	2.01296	1.13669	0	0	0.51361	0	0	0.576373	0	0	0	0	0	0	0
4933432G23Rik	0	0	0	0	0	0	0	0	0	0	0	0	0	0	0	0	0	0	0	0	0	0	0	0	0	0	0	0	0	0	0	0	0	0	0	0	0	0	0	0	0	0	0	0	0	0	0	0	0
4933432I03Rik	0	0	0	0	0	0	0	0	0	0	0	0	0	0	0	0	0	0	0	0	0	0	0	0	0	0	0	0	0	0	0	0	0	0	0	0	0	0	0	0	0	0	0	0	0	0	0	0	0
4933432I09Rik	0	0	0	0	0	0	0	0	0	0	0	0	0	0	0	0	0	0	0	0	0	0	0	0	0	0	0	0	0	0	0	0	0	0	0	0	0	0	0	0	0	0	0	0	0	0	0	0	0
4933433C11Rik	0	0	0	0	0	0	0	0	0	0	0	0	0	0	0	0	0	0	0	0	0	0	0	0	0	0	0	0	0	0	0	0	0	0	0	0	0	0	0	0	0	0	0	0	0	0	0	0	0
4933433F19Rik	0	0	0	0	0	0	0	0	0	0	0	0	0	0	0	0	0	0	0	0	0	0	0	0	0	0	0	0	0	0	0	0	0	0	0	0	0	0	0	0	0	0	0	0	0	0	0	0	0
4933433G15Rik	0	0	0	0	0	4.07023	0	0	0	0	0	0	0	0	0	0	0	0	0	0	0	0	0	0	0	0	0	0	0	0	0	0	0	0	0	0	0	0	0	0	0	0	0	0	0	0	0	0	0
4933433G19Rik	0	0	0	0	0	0	0	0	0	3.20214	0	0	0	0	0	0	0	0	0	0	0	0	0	0	0	0	0	0	0	0	6.45232	0	0	0	0	0	0	0	0	0	0	0	0	0	0	0	0	0	0
4933433H22Rik	0	44.7606	0	0	0	0	0	0	0	1.9905	0	0	47.2911	28.4228	0	0	0	0	0	9.62725	0	0	0	0	0	0	0	0	4.00745	0	0	0	0	0	0	0	0	0	0	0	0	0	0	0	0	0	0	0	0
4933433P14Rik	0	0.402809	0	0	2.57287	39.9142	24.9053	0.784887	6.97766	8.46595	11.6762	0	33.9542	42.9608	15.8973	1.09619	4.49323	0	0	0	0	25.6796	6.88657	1.64724	30.6915	0	0	0	15.0534	0	32.8859	9.10599	1.01847	3.28542	3.15935	3.54282	22.8013	13.3673	27.6211	0	0.951364	20.3782	0	2.52026	6.02714	4.69115	0	5.77531	29.4096
4933434E20Rik	11.2842	190.095	40.8343	0	11.4792	151.553	415.147	268.147	498.808	92.1384	403.881	15.7372	217.459	258.213	293.394	340.573	337.319	746.104	186.105	266.021	918.87	333.946	576.423	305.706	464.741	785.26	832.737	299.844	156.247	634.737	494.969	360.659	411.209	261.915	702.202	421.27	875.414	525.784	324.021	1028.91	740.302	904.317	476.222	312.235	339.862	373.23	680.998	524.189	211.915
4933434I20Rik	0	0	0	0	0	0	0	0	0	0	0	0	0	0	0	0	0	0	0	0	0	0	0	0	0	0	0	0	0	0	0	0	0	0	0	0	0	0	0	0	0	0	0	0	0	0	0	0	0
4933436C20Rik	0	0	0	0	0	0	0	7.55409	0	5.75878	6.09873	13.6495	0	0	0	0	0	0	0	24.7847	0	0	0	0	0	11.7109	0	0	9.92001	0	0	9.39553	0	0	0	0	0	0	4.06209	0	0	0	0	0	0	0	0	0	0
4933436E23Rik	0	0	0	0	0	0	0	0	0	0	0	0	0	0	0	0	0	0	0	0	0	0	0	0	0	0	0	0	0	0	0	0	0	0	0	0	0	0	0	0	0	0	0	0	0	0	0	0	0
4933436H12Rik	0	0	0	0	0	0	0	0	0	0	0	0	0	0	0	0	0	0	0	0	0	0	0	0	0	0	0	0	0	0	0	0	0	0	0	0	0	0	0	0	0	0	0	0	0	0	0	0	0
4933436I01Rik	0	0	0	0	0	0	0	0	0	0	0	0	0	0	0	0	0	0	0	0	0	0	0	0	0	0	0	0	0	0	0	0	0	0	0	0	0	0	0	0	0	0	0	0	0	0	0	0	0
4933437F05Rik	0	0	0	0	0	0	0	0	0	0	0	0	0	0	0	0	0	0	0	0	0	0	0	0	0	0	0	0	0	0	0	0	0	0	0	0	0	0	0	0	0	0	0	0	0	0	0	0	0
4933438B17Rik	0	0	0	0	0	0	0	0	0	0	0	0	0	0	0	0	0	0	0	0	0	0	0	0	0	0	0	0	0	0	0	0	0	0	0	0	0	0	0	0	0	0	0	0	0	0	0	0	0
4933438K21Rik	0	0	0	0	0	0	0	0	0	0	0	0	0	0	0	0	0	0	0	0	0	0	0	0	0	0	0	0	0	0	0	0	0	0	1.72123	0	0	0	0	0	1.52545	0	0	0	0	0	0	0	0
4933439C10Rik	0	0	0	0	0	0	0	0	0	0	0	0	0	0	0	0	0	0	0	0	0	0	0	0	0	0	0	0	0	0	0	0	0	0	0	0	0	0	0	0	0	0	0	0	0	0	0	0	0
4933439F18Rik	27.3815	170.255	1.59675	0	5.2817	25.2105	0.966055	36.9643	7.96824	9.37497	7.95134	30.5277	4.19485	18.5275	26.1837	7.07785	7.15021	7.01376	0	41.6709	21.9697	41.6175	65.222	12.6988	41.9086	36.5976	42.741	69.0185	4.04269	107.276	21.1584	46.1298	24.4262	85.9907	70.0378	21.9586	84.5508	83.4398	60.043	73.545	77.7696	49.3618	147.001	48.9643	30.6302	24.8668	11.6301	53.0037	3.17369
4933439K11Rik	0	0	0	0	0	0	0	0	0	0	0	0	0	0	0	0	0	0	0	0	0	0	0	0	0	0	0	0	0	0	0	0	0	0	0	0	0	0	0	0	0	0	0	0	0	0	0	0	0
4933440J02Rik	0	0	0	0	0	0	0	0	0	0	0	0	0	0	0	0	0	0	0	0	0	0	0	0	0	0	0	0	0	0	0	0	0	0	0	0	0	0	0	0	0	0	0	0	0	0	0	0	0
4933440M02Rik	0	0	0	0	0	0	0	0	0	0	0	0	0	0	0	0	0	0	0	0	0	0	0	0	0	0	0	0	0	0	0	0	0	0	0	0	0	0	0	0	0	0	0	0	0	0	0	0	0
5031410I06Rik	1.11901	0	0	0	0	0	0	0	0	3.32588	0	0	0	0	6.83141	0	1.17147	0	0	42.1961	0	0	0	0	0	0.928223	0	0	0	0	0	0	0	0	0	0	0	0	0	0	0	0	0	0	0	0	0	0	0
5031414D18Rik	0	0	0	0	0	1.806	16.2089	0	0	12.9787	0	0	14.5541	0	0	0	0	0	0	0	0	0	0	0	0	0	0	0	0	0	0	0	0	5.77782	0	0	0	0	0	0	0	0	0	0	0	0	0	0	0
5031425E22Rik	0	1.77785	0	0	0	0	0	0	0	0	0	6.33793	0	0	0	0	0	0	0	0	0	0	0	0	0	0	8.58982	0	0	0	7.3775	0	0	0	0	0	9.9995	2.47552	0	0	0	0	0	17.3108	0	0	0	0	31.3586
5031425F14Rik	0	0	0	0	0	0	0	0	0	0	0	0	0	0	0	0	0	0	0	0	0	0	0	0	0	0	0	0	0	0	0	0	0	0	0	16.6433	0	0	0	0	0	0	0	0	1.67477	0	0	0	0
5031426D15Rik	0	0.0990888	0	0	5.64845	0	0	0	0	0	0	0	7.40224	14.9379	0	12.8292	0	21.3451	0	0.424338	0	1.70834	6.6702	11.9336	11.4286	0	0	0	0	15.6726	8.1971	2.45253	0	0	6.39876	1.60423	6.08687	0	3.2123	5.3697	9.40544	10.4447	3.86363	0	2.47213	10.9261	3.38017	9.39354	14.4864
5031434C07Rik	0	0	0	0	0	0	0	0	0	0	0	0	0	0	0	0	0	0	0	0	0	0	0	0	0	0	0	0	0	0	0	0	0	0	0	0	0	0	0	0	0	0	0	0	0	0	0	0	0
5031434O11Rik	0	0	0	0	0	0	0	0	0	0	0	0	0	0	0	0	0	0	0	0	0	0	0	0	0	0	0	0	0	0	0	0	0	0	0	0	0	0	0	0	0	0	0	0	0	0	0	0	0
5031439G07Rik	0	0	0	0	0	0	0	0	0	0	1.16357	0	0	4.35865	1.97978	0	0	0	3.45113	0	0	0	0	0	0	0	0	4.49823	0.592945	0	0	0	0	0	0	0	0	0	0	0	0	0	0	0	3.73796	0	0	0	0
5033403H07Rik	0	0	0	0	0	0	0	0	0	0	0	0	0	0	0	0	0	0	0	0	0	0	0	0	0	0	0	0	0	0	0	0	0	0	0	0	0	0	0	0	0	0	0	0	0	0	0	0	0
5033404E19Rik	0	0	0	0	0	0	0	0	0	0	0	0	0	0	0	0	0	0	0	0	0	0	0	0	0	0	0	0	0	0	0	0	0	0	0	0	0	0	0	0	0	0	0	0	0	0	0	0	0
5033406O09Rik	0	0	0	0	0	0	0	0	2.34458	0	0	0	0	0	0	3.1083	0	0	0	0	0	3.72144	0	0	0	0	0	0	0	0	0	0	0	0	0	0	0	0	0	0	0	0	0	0	0	0	0	0	0
5033411D12Rik	0	0	0	0	0	0	0	0	0	0	0	0	0	0	0	0	0	0	0	0	0	0	0	0	0	0	0	0	0	0	0	0	0	0	0	0	0	0	0	0	0	0	0	0	0	0	0	0	0
5033414D02Rik	42.1949	187.373	7.43859	0	0	142.868	204.806	155.877	23.577	104.602	141.395	9.30134	10.0059	266.415	40.4714	166.94	113.63	180.601	116.472	59.6758	0	6.81049	0	15.6024	18.8567	383.781	247.864	47.217	170.403	57.7894	134.897	73.7387	132.848	47.966	68.8513	50.1965	64.6249	231.972	94.0405	113.853	124.043	176.892	78.4395	220.416	84.6916	26.0772	24.737	319.646	64.4091
5133401N09Rik	7.38289	14.6827	2.81561	0	0	0	82.7199	11.722	28.9959	20.9756	4.30737	3.98943	47.9149	60.1012	13.7184	12.0766	28.5774	23.9617	66.9457	18.0179	81.0378	20.0665	58.8609	8.91127	42.5149	3.3709	44.1752	2.90851	26.5668	0	46.233	6.97827	7.26594	21.4033	0	30.0924	0	25.8239	2.8471	23.5341	0	0	35.7126	16.7766	13.3858	44.6032	28.1943	68.6772	2.40013
5330411J11Rik	0	0	0	0	0	0	0	0	0	0	0	0	0	0	0	0	0	0	0	0	0	0	0	0	0	0	0	0	0	0	0	0	0	0	0	0	0	0	0	0	0	0	0	0	0	0	0	0	0
5330413P13Rik	0	0	0	0	0	0	0	0	0	0	0	0	0	0	0	0	0	0	0	0	0	0	0	0	0	0	0	0	0	0	0	0	0	0	0	0	0	0	0	0	0	0	0	0	0	0	0	0	0
5330417C22Rik	0	13.0886	0	0	0	0	0	0	0	0	0	0	0	0	0	0	0	0	0	0	0	0	0	0	0	0	0	0	3.90552	0	0	20.9691	0	2.48476	0	0	0	1.34559	1.43631	7.65432	0	0	0	0	1.4977	0	0	0	0
5330426P16Rik	0	0	0	0	0	2.38015	0	0	0	6.4481	0	0	0	0	0	0	0	0	0	0	0	0	0	0	18.1758	0	8.68055	47.1153	0	0	13.4	0	0	3.52125	16.7784	0	0	12.0012	6.36885	0	0	0	4.62784	0	2.9452	0	0	0	0
5330434G04Rik	0	0	0	0	0	0	0	0	0	0	0	0	0	0	0	0	0	0	0	0	0	0	0	0	0	0	0	0	0	0	0	0	0	0	0	0	0	0	0	0	0	0	0	0	0	0	0	0	0
5330437I02Rik	0	0	0	0	0	0	0	0	0	1.23026	0	0	0	0	0	0	0	0	0	0	0	0	0	0	0	0	0	0	0	0	0	0	0	0	0	0	0	0	0	0	0	0	0	0	0	0	0	0	0
5330439B14Rik	0	0	0	0	0	0	0	0	0	0	0	0	0	0	0	0	0	0	0	0	0	0	0	0	0	0	0	0	0	0	0	0	0	0	0	0	0	0	0	0	0	0	0	0	0	0	0	0	0
5430401F13Rik	0	0	0	0	0	0	0	0	0	0	0	0	0	0	0	0	0	0	0	0	0	0	0	0	0	0	0	0	0	0	0	0	0	0	0	0	0	0	0	0	0	0	0	0	0	0	0	0	0
5430402E10Rik	0	0	0	0	0	0	0	0	0	0	0	0	0	0	0	0	0	0	0	0	0	0	0	0	0	0	0	0	0	0	0	0	0	0	0	0	0	0	0	0	0	0	0	0	0	0	0	0	0
5430402O13Rik	0	0	0	0	0	0	0	0	0	0	0	0	0	0	0	0	0	0	0	0	0	0	0	0	0	0	0	0	0	0	0	0	0	0	0	0	0	0	0	0	0	0	0	0	0	0	0	0	0
5430403N17	0	0	0	0	0	0	0	0	0	0	0	0	0	0	0	0	0	0	0	0	0	0	0	0	0	0	0	0	0	0	0	0	0	0	0	3.0465	0	0	0	0	0	0	0	0	0	0	0	0	0
5430405G05Rik	0	0	0	0	0	0	0	0	0	0	0	0	0	0	0	0	0	0	0	0	0	0	0	0	0	0	0	21.4173	0	0	0	0	0	0	0	0	0	0	0	0	0	0	0	0	0	0	0	0	0
5430405H02Rik	0	2.23991	0	33.3408	16.6376	0	0	5.88107	50.3071	0	0	0	0	0	0	0	0	7.56272	20.669	0	20.9759	3.15919	0	0	0	0	7.16816	0	21.8784	0	0	5.27476	0	5.93615	0	21.5544	9.21163	0	0	0	0	0	0	0	4.88054	0	0	10.2523	70.5352
5430407P10Rik	0	0	0	0	0	0	0	0	0	0	0	0	0	0	0	0	0	0	0	0	0	0	0	1.33858	0	0	0	0	0	0	2.12524	1.65669	3.42537	0	0	0	0	0	0	0	0	0	0	0	3.8983	4.58559	0	0	0
5430411K18Rik	0.154748	0	0	0	0	1.79321	2.73271	0.368183	0	2.20459	0.583064	2.22698	0	2.26546	0	26.235	1.47764	0.337557	7.8439	0	56.3152	0	0	0	0	3.83645	0	0	0	0	0.546711	0	0	0	0	0.824696	0.738941	0	0	0	1.30223	0	1.38303	0	0.939534	0	0	0	0
5430416N02Rik	0	3.82258	321.356	0	42.888	91.9396	35.5658	15.3962	14.1093	0	23.5859	0	0	0	77.9458	0	18.8536	0	213.116	0	0	59.3146	0	0	11.4643	0	101.335	14.4388	53.7358	0	0	0	0	0	39.4087	0	0	63.1593	31.5447	0	17.5774	0	0	21.646	0	0	15.254	0	0
5430416O09Rik	0	0	0	0	0	0	0	0	0	0	0	0	0	0	0	0	0	0	0	0	0	0	0	0	0	0	29.2224	0	0	2.42326	1.03004	0	0	0	0	0	0	0	0	23.6198	0.801404	0	0	0	0	0	0	0	0
5430417L22Rik	87.5047	311.69	16.9992	0	0	162.857	25.7012	84.0382	134.117	78.9754	2.14412	50.8652	27.8216	63.9787	29.7137	80.2889	104.742	304.663	7.81404	195.92	0	229.276	0	557.826	625.409	80.8674	520.417	907.948	124.617	436.685	395.034	135.682	305.847	337.084	442.204	234.722	124.171	933.236	290.924	1065.24	149.93	400.754	279.45	399.52	294.527	389.665	371.199	545.635	616.543
5430419D17Rik	0	0	0	0	0	0	0	0	0	0	0	0	0	0	0	0	0	0	0	0	0	0	0	0	0	0	0	0	0	0	0	0	0	0	0	0	0	0	0	0	0	0	0	0	0	0	0	0	0
5430421F17Rik	0	0	0	0	0	0	0	0	0	0	0	0	0	0	0	0	0	0	0	0	0	0	0	0	0	0	0	0	0	0	0	0	0	1.4351	1.72948	0	0	0	0	1.85171	0	0	0	0	0	0	0	0	0
5430421N21Rik	0	0	0	0	0	0	0	0	0	0	0	0	0	0	0	0	0	0	0	0	0	0	0	0	0	0	0	0	0	0	0	0	0	0	0	0	0	0	0	0	0	0	0	0	0	0	0	0	0
5430425J12Rik	0	0	0	0	0	0	0	0	0	0	0	0	0	0	0	0	0	0	0	0	0	0	0	0	0	0	0	0	0	0	0	0	0	0	0	0	0	0	0	0	0	0	0	0	0	0	0	0	0
5430427M07Rik	0	0	0	0	0	0	0	0	0	0	0	0	0	0	0	0	0	0	0	0	0	0	0	0	0	0	0	0	0	0	0	0	0	0	0	0	0	0	0	0	0	0	0	0	0	0	0	0	0
5430427O19Rik	0	0.394486	0	0	0	0	0	0	0	0	0	0	0	0	0	0	0	0	0	0	0	0	0	0	0	0	0	0	0	0	0	0.659442	0	0	0.652882	0	0	0.523403	0	0	0	0	0	0	0	0	0	0	0
5430428K19Rik	0	0	0	0	0	0	0	0	0	0	0	0	0	0	0	0	0	0	0	0	0	0	0	0	0	0	0	0	0	0	0	0	0	0	0	0	0	0	0	0	0	0	0	0	0	0	0	0	0
5430434I15Rik	0	0	0	0	0	0	0	0	0	0	0	0	0	0	0	0	0	0	0	0	0	0	0	0	0	0	0	0	0	0	0	0	0	0	0	0	0	0	0	0	0	0	0	0	0	0	0	0	0
5430435G22Rik	10.5538	0	0	0	0	34.3083	37.3136	10.1642	0	1.24419	0	39.15	52.1693	59.8529	9.11449	10.8247	52.2689	0	0	36.3193	0	7.8287	0	0	0	35.1376	0	0	13.3585	0	0	0	0	0	0	0	0	0	0	0	0	0	0	0	0	5.23394	0	0	0
5430437J10Rik	0	0	0	0	0	0	0	0	0	0	0	0	0	0	0	0	0	0	0	0	0	0	0	0	0	0	0	0	0	0	0	0	0	0	0	0	0	0	0	0	0	0	0	0	0	0	0	0	0
5430437P03Rik	222.544	4.88388	0	0	0	29.5605	8.14206	9.99034	105.347	68.2311	35.481	3.79616	72.0201	19.2038	0	34.9593	0	2.89848	69.9046	61.8192	15.7753	9.40592	0	8.49374	40.6375	3.20374	0	14.8389	32.0402	0	5.00304	15.8917	29.661	59.6576	89.1417	126.502	13.4187	7.23824	98.0674	51.7961	54.7356	24.0891	15.7754	13.8188	39.9607	16.0974	0	14.6065	104.344
5430440P10Rik	0	0	0	0	0	0	0	0	0	0	0	0	0	0	0	0	0	0	0	0	0	0	0	0	0	0	0	0	0	0	0	0	0	0	0	0	0	0	0	0	0	0	0	0	0	0	0	0	0
5530400C23Rik	0	0	0	0	0	0	11.9287	0	0	0	0	0	0	0	0	0	0	0	0	0	0	0	0	0	0	0	0	0	0	0	0	0	0	0	0	0	0	0	0	0	0	0	0	0	0	0	0	0	0
5530401A14Rik	0	0	0	0	0	0	0	0	0	0	0	0	0	0	0	0	0	0	0	0	0	0	0	0	0	0	0	0	0	0	0	0	0	0	0	0	0	0	0	0	0	0	0	0	0	0	0	0	0
5530601H04Rik	0	3.29749	0	0	1.69922	0.802962	1.33275	1.54782	0	0	0	0	0	0	0.873062	0	0.728516	0	16.8616	7.10705	0	0	0	0.592115	0	0	0	0	0.918417	4.1437	0	1.26801	0	0	13.6219	0	1.12817	0	1.33216	1.21568	0.564179	1.0483	0	0	0	0	1.26447	0	0
5730403B10Rik	29.4214	0.804971	1.38434	0	0	0	4.07259	10.5123	9.20035	2.43075	9.07663	0.791475	0	3.40278	3.21177	0	9.70911	15.6061	0	1.28361	6.62974	0	0	1.24501	1.01768	1.33413	0	0	26.5733	12.1877	41.3784	0	0	36.331	1.71237	13.6653	34.4182	9.05393	23.4469	4.63209	5.549	0	9.39873	0	25.4343	2.73254	6.41425	13.0847	1.1033
5730403I07Rik	0	0	0	0	0	0	0	0	0	0	0	0	0	0	0	0	0	0	0	0	0	0	0	0	0	0	0	0	0	0	0	0	0	0	0	0	0	0	0	0	0	0	0	0	0	0	0	0	0
5730405O15Rik	0	0	0	0	0	0	0	0	0	0	0	0	0	0	0	0	0	0	0	0	0	0	0	0	0	0	0	0	0	0	0	0	0	0	0	0	0	0	0	0	0	0	0	0	0	0	0	0	0
5730408K05Rik	0	0	0	67.5972	0	0	0	30.0902	0	67.1011	86.6843	0	40.9834	0	0	37.4448	37.9246	0	0	56.2249	0	0	0	0	0	0	96.9664	0	0	0	0	0	0	0	0	0	0	0	0	0	0	0	0	0	0	0	0	0	0
5730409E04Rik	0	0.839246	0	0	0	0	5.88521	0	6.40522	3.53468	2.33155	30.7256	0	0	1.70295	6.15856	10.5304	0	0	0	0	6.41342	5.85667	29.9633	7.68991	0.784545	0	7.84208	0	0	0	0	0	12.1678	4.40989	0	0	0	0	0	0	0	0	0	5.22192	0	27.6461	0	0
5730412P04Rik	0	0	0	0	0	0	0	0	0	0	0	0	0	0	0	0	0	0	0	0	0	0	0	0	0	0	0	0	0	0	0	0	0	0	0	0	0	0	0	0	0	0	0	0	0	0	0	0	0
5730416F02Rik	0	0	0	0	0	0	0	0	0	0	0	0	0	0	0	0	0	0	0	0	0	0	0	0	0	0	0	0	0	0	0	0	0	0	0	0	0	0	0	0	0	0	0	0	0	0	0	0	0
5730419I09Rik	0	1.15847	9.56518	0	0	12.4493	0	0	0	1.78269	0	46.6993	0	24.7034	0	3.99827	0	0	0	16.1064	0	0	0	13.9221	0	0	0	0	0.833538	23.3189	2.43648	0	0	0	0	8.39306	28.2077	23.2211	37.503	31.7511	0	0	17.7572	4.57078	6.92916	6.86402	0	0	0
5730420D15Rik	0	0	0	0	0	0	0	0	0	0	0	0	0	0	0	0	0	3.49731	0	0	0	0	0	0	0	0	0	0	0	0	0	0	0	0	0	0	0	0	0	0	0	0	0	0	0	0	0	0	0
5730422E09Rik	0	0	0	0	0	0	0	0	0	0	0	0	0	0	0	0	0	0	0	0	0	0	0	0	0	0	0	0	0	0	0	0	0	0	0	0	0	0	0	0	0	0	0	0	0	0	0	5.27279	0
5730435O14Rik	0	0	0	0	0	0	0	0	0	0	0	0	0	0	0	0	0	0	0	0	0	0	0	0	0	0	0	0	0	0	0	0	0	0	0	0	0	0	0	0	0	0	0	0	0	0	0	0	0
5730437N04Rik	0	104.903	0	0	0	38.239	0	5.96088	173.551	49.3769	8.77725	48.8516	0	0	14.1392	0	7.80617	22.673	0	0	0	34.2069	37.6656	5.66825	35.2558	101.603	190.23	5.46214	56.4815	86.8447	0	0	35.143	41.5671	0	0	12.2332	17.7071	28.3814	0	13.0845	18.3595	18.8853	8.3408	32.7363	38.0862	0	0	23.8722
5730455O13Rik	0	0.988799	0	0	0	0	9.89804	37.7098	20.5535	0	0	0	0	0	0	0	0	8.85156	11.2631	7.56759	72.7283	0	0	31.0558	6.71753	23.1409	101.747	0	53.3291	0	6.34191	0	0	16.3909	36.9317	7.70556	8.41088	76.562	0	0	0	81.9894	0	23.4591	38.0434	6.55337	82.9561	35.8402	20.6667
5730455P16Rik	5.54879	0.227362	0.9778	0	0.835425	2.68732	0.561332	0	0	0	0	0	0	0	0	0	0	0	0	0	0	1.44212	0	3.52839	0	0	18.5063	0	2.19098	0	0	15.684	7.8687	0	0	1.81378	18.1228	3.69883	0.829518	0	0	5.25764	0	0	4.49012	0	0	0.480168	0
5730457N03Rik	0	0	0	0	0	0	0	0	0	0	0	0	0	0	0	0	0	0	0	0	0	0	0	0	0	0	0	0	0	0	0	0	0	0	0	0	0	0	0	0	0	0	0	0	0	0	0	0	0
5730460C07Rik	0	0	0	0	0	0	0	0	0	0	0	0	0	0	0	0	0	0	0	0	0	0	0	0	0	0	0	0	0	0	0	0	0	0	0	0	0	0	0	0	0	0	0	0	0	0	0	0	0
5730469M10Rik	0	6.28531	0	0	0	21.9543	0	0	0	0	0	0	0	0	73.1239	0	0	2.75971	0	0	0	0	0	19.0426	2.17324	0	0	33.5545	19.4391	62.6238	0	29.7969	10.4335	14.4734	48.152	137.019	6.01807	49.2751	39.4673	3.67757	38.1936	12.2376	36.5011	16.1039	78.6695	8.80872	2.92847	0	103.34
5730480H06Rik	0	0	0	0	0	0	0	0	0	0	0	0	0	0	0	0	0	0	0	0	0	0	0	0	0	0	0	0	0	0	0	0	0	0	0	0	0	0	0	0	0	0	0	0	0	0	0	4.71316	0
5730494M16Rik	0.738141	0.140155	0	0	0	75.4026	38.467	5.77129	0	10.5954	14.018	0	6.27962	19.5803	40.5927	14.0427	30.2194	1.88837	3.23526	75.4569	0	0	0	0	31.3104	13.9604	0	13.7318	7.72333	2.22667	33.6699	0	0	6.38405	16.0763	9.23562	8.58093	5.19501	0.524295	12.0916	19.6505	20.3537	16.3116	11.2998	3.30199	0	1.9641	5.79065	3.53255
5730494N06Rik	1.46909	0	0	0	0	0	17.9697	0	70.6719	4.08514	4.66627	0	46.879	12.5022	21.1718	49.7663	0	3.84629	15.1132	5.38422	0	0	0	22.3935	61.3711	34.0974	0	0	10.415	13.9911	39.8582	109.98	0	0	0	3.71444	0	20.0581	1.66581	65.6151	50.9376	0	0	38.6138	34.0798	8.90895	4.01868	37.3213	6.08822
5730507C01Rik	0	0	0	0	2.1047	2.78927	2.24882	0	0	2.76212	0	0	0	1.36185	3.18991	11.6512	2.36989	0	0	0	0	4.87472	0	1.02761	4.58601	0	0	1.89126	1.57853	0	0	1.07436	1.06803	0.922125	0	0	0	0	0	0	3.75619	0	4.32488	0	0	0	0	0	0
5730508B09Rik	0	0	0	0	0	0	0	0	0	0	20.3747	0	0	0	0	0	0	0	0	0	0	0	0	0	0	0	0	0	0	0	16.7049	0	0	0	0	0	0	0	0	0	0	0	0	0	0	0	0	0	0
5730522E02Rik	0	0	0	0	0	0	0	0	0	0	0	0	0	0	0	0	0	0	0	0	0	0	0	0	0	0	0	0	0	0	0	0	0	0	0	0	0	0	0	0	0	0	0	0	0	0	0	0	0
5730528L13Rik	0	0	0	0	0	4.87351	0	0	0	0	0	0	0	0	8.7037	4.89366	0	33.1381	18.8454	0	52.8307	9.56504	0	43.9143	0	0	45.0987	0	17.1487	0	5.73508	0	0	17.4696	4.5981	0	14.9848	3.66711	18.282	0	0	43.9505	11.07	73.9454	15.7485	15.6086	22.6042	0	0
5730559C18Rik	0	0	0	0	0	0	0	0	0	0	0	0	0	0	0	0	2.63706	0	0	0	0	0	0	0	0	1.89853	0	0	0	0	0	0	0	0	0	0	0	0	0	0	0	0	0	0	0	0	0	0	0
5730577I03Rik	0	0	0	5.35501	2.48329	0	0	1.14167	0	0	0	0	0	0	0	12.1497	1.52674	0	0	0	0	0	0	0	0	1.17962	2.03222	0	0	0	0	0	0	0	0	0	0	0	3.08767	0	0	1.17493	0	1.72112	0	4.73834	9.17044	1.17557	1.00189
5730590G19Rik	0	0	0	0	0	17.5323	0	0.921961	0	2.07715	0	0	0	0	0	0	0	0.878702	14.7833	0	0	0	0	0	0	0	22.738	0	4.94164	1.64031	3.54849	0	0	0	1.19636	0	0	1.45238	0.985443	0	0.553461	18.798	1.7317	9.83229	2.45687	0	0	0	0
5830403L16Rik	0	0	0	0	0	0	0	0	0	0	0	0	0	0	0	0	0	0	0	0	0	0	0	0	0	0	0	0	0	0	0	0	0	0	0	0	0	0	0	0	0	0	0	0	0	0	0	0	0
5830403M04Rik	0	0	0	0	0	0	0	0	0	0	0	0	0	0	0	0	0	0	0	0	0	0	0	0	0	0	0	0	0	0	0	0	0	0	5.70998	0	0	0	0	0	0	0	0	0	0	0	0	0	0
5830411N06Rik	0	0	0	0	0	0	0	0	0	0	0	0	0	0	0	0	0	0	0	0	0	0	0	0	0	0	0	0	0	0	0	0	0	0	0	0	0	0	0	0	0	0	0	0	0	0	0	0	0
5830415F09Rik	0	0	0	0	0	0	39.2231	0	0	7.26423	0	0	0	0	0	0	0	0	15.1814	0	0	78.9805	0	0	0	0	0	20.0862	0	0	14.7689	0	0	3.23219	0	0	0	0	0	0	0	3.75086	0	0	11.2419	36.2552	19.1895	0	0
5830416I19Rik	0	0	0	0	451.508	0	0	0	0	0	0	0	0	0	0	0	0	0	0	0	0	0	0	0	0	0	0	0	0	0	0	0	0	0	0	0	0	0	0	0	0	0	4.20424	0	0	0	0	0	0
5830416P10Rik	0	0.165533	0.652584	4.00295	1.94442	0	0	0.67959	0	0	5.39969	0	0.815103	0.842403	0	0	0.88356	0	0	5.12934	0	0	0	0	0.507486	0	1.14579	0.621147	1.74185	0	0	0	2.55643	0	0	0	1.3909	0	0	0	0	0	0	0	0	0	0	1.23652	3.21111
5830417I10Rik	0.288126	1.07007	1.31478	0	4.86642	1.72832	0	0	0	2.82465	0	0.837585	0	2.6552	2.41232	0	0	0.990107	2.5241	0.992981	1.62639	0.574063	13.5412	0.323213	0	1.42099	3.42387	0.967777	1.65669	0	0.517375	0	0.423745	1.01846	0.868143	2.91889	0.696931	0.351792	0.700241	0.469759	13.2822	1.51462	3.38268	1.91989	1.42744	3.3382	0.366734	2.24046	1.66491
5830418K08Rik	0.408698	5.38167	0	0	0	1.32057	0	4.46373	0	3.0195	0	0	0	5.96638	2.25774	1.9607	0	1.50119	2.54508	1.41515	0	7.62375	3.18979	0.993004	17.6964	0	2.56499	0.479957	2.28444	1.74647	2.2465	7.95692	0	2.91276	2.93686	0.995266	1.99362	0.482342	9.34098	35.7065	1.61077	7.11501	10.4133	2.05703	2.94396	1.18564	9.03136	9.88096	0.81153
5830418P13Rik	0	0.825105	0	0	0	0	0	0	0	0	0	0	0	0	0	0	0	0	0	0	0	0	0	1.57001	0	0	0	0	0	0	0	0	0	0	0	0	0	0	0	0	0	1.92338	0	0	0	0	0	9.42132	0
5830428M24Rik	0	0	0	0	0	0	0	0	0	0	0	0	0	0	0	0	0	0	0	0	0	0	0	0	0	0	0	0	0	0	0	0	0	0	0	0	0	0	0	0	0	0	0	0	0	0	0	0	0
5830432E09Rik	0	0	0	0	0	0	0	0	0	0	0	0	0	0	0	0	0	0	0	0	0	0	0	0	0	0	0	0	0	0	0	0	0	0	0	0	0	0	0	0	0	0	0	0	0	0	0	0	0
5830433M19Rik	0	13.329	0	0	0	0	1.92364	0	0	0	0	0	0	0	4.48856	0	0	0	0	0	0	0	0	11.0479	0	0	0	0	0	0	0	0	0	0	21.0652	0	0	0	0	0	4.68275	0	0	0	0	1.3097	0	0	0
5830473C10Rik	0	0	0	0	0	0	0	0	0	0	0	0	0	0	0	0	0	0	0	0	0	0	0	0	0	0	0	0	0	0	0	0	0	0	0	0	0	0	0	0	0	0	0	0	0	0	0	0	0
5930403L14Rik	0	0	0	0	0	0	0	0	0	0	0	0	0	0	0	0	0	0	0	0	3.02807	0	0	0	0	0	0	0	0	2.18189	0	0	0	0	0	0	0	0	0	0	0.788147	0	0	0	0	0	0	0	0
5930412G12Rik	0	0	0	0	0	0	0	0	0	0	0	0	0	0	0	0	0	0	0	0	0	0	0	0	0	0	0	0	0	0	0	0	0	0	0	0	0	0	0	0	0	0	0	0	0	0	0	0	0
5930416I19Rik	148.285	1.5221	3.0956	0	0	30.848	55.7275	18.8555	114.27	77.0655	34.9949	34.9023	51.1738	74.8959	50.0527	94.2979	0	115.092	15.3334	59.077	0	0	0	72.4672	145.275	120.666	265.121	67.1709	39.7793	22.3347	145.775	0	0	46.2066	20.045	105.32	120.27	89.1991	98.1737	48.29	151.45	167.871	99.973	87.6319	36.1688	62.1648	9.93324	81.805	30.8803
5930434B04Rik	0.748215	0	0	0	0	0	12.7877	19.4458	0	46.7652	39.4922	0	0	0	0	0	0	14.5015	8.95079	0	0	1.42249	0	0	0	0	0	0	8.23887	0	11.3935	0	3.07364	0	0	21.5764	3.90451	0	4.94258	0	6.73167	0	0	3.52322	7.56207	17.385	0	9.75103	0
5930438M14	0	0	0	0	0	0	0	0	0	0	0	0	0	0	0	0	0	0	0	0	0	0	0	0	0	0	0	0	0	0	0	0	0	0	0	0	0	0	0	0	0	0	0	0	0	0	0	0	0
6030405A18Rik	0	0	0	0	0	0	0	0	0	0	0	0	0	0	0	0	0	0	0	0	0	0	0	0	0	0	0	0	0	0	0	0	0	0	0	0	0	0	0	0	0	0	0	0	0	0	0	0	0
6030407O03Rik	0	0	0	0	27.6722	0	0	0	0	0	0	0	0	0	0	0	0	0	0	0	0	0	0	0	0	0	0	0	4.33508	0	0	0	0	7.83149	0	0	0	0	0	0	0	0	0	0	0	0	0	0	0
6030408B16Rik	0	0	0	0	0	0	0	0	0	0	0	0	0	0	0	0.333955	0.720354	0	0	1.30077	0	0	0	0	0	0	0	1.7157	0	1.94096	0	0	0	0	0.539047	0.853	0	1.787	0.374724	0	0	0	0	0.770109	1.13696	0.293948	0	0.345259	0.275602
6030419C18Rik	0	0	0	0	0	0	0	0	0	0	0	0	0	0	0	0	0	0	0	0	0	0	0	0	0	0	0	0	0	0	0	0	0	0	0	0	0	0	0	0	0	0	0	0	0	0	0	0	0
6030422M02Rik	0	1.26328	0	0	29.1053	3.02501	1.29754	0	0	0	1.36609	1.2999	1.614	0	2.06059	0	1.36577	0	0	1.00914	0	0	0	2.2031	0	2.17839	1.81466	0	0	0	0	0	0	0	1.2416	0	2.21961	2.02131	0	0	1.11602	0	2.76706	1.56159	0	1.67365	4.60208	2.05104	0.881627
6030429G01Rik	0	0	0	0	0	0	0	0	0	0	0	0	0	0	0	0	0	0	0	0	0	0	0	0	0	0	0	0	1.99968	0	9.246	0	0	0	0	0	0	0	0	0	0	0	0	0	0	0	0	0	0
6030440G07Rik	0	0	0	0	0	0	0	0	0	0	0	0	0	0	0	0	0	13.2123	0	0	0	0	0	0	0	0	0	0	0	0	0	4.14546	0	0	0	0	0	3.64611	0	0	3.99378	0	12.6008	0	0	0	0	0	0
6030446N20Rik	0	0	0	0	0	0	0	0	0	0	0	1.3307	0	0	0	0	0	0	0	0	0	0	0	17.2854	0.850529	0	0	0	2.72016	0	0	0	0	0	0	0	0	0	16.598	3.93111	0	0	0	0	0	0	0	0	0
6030458C11Rik	1.05734	47.9254	7.74946	1.54077	0	0	0	3.39948	59.071	1.94067	0	1.07286	1.23155	0	3.47657	14.7633	8.49235	0	2.96869	1.06632	20.1688	34.5998	56.0774	16.2739	39.3304	20.789	20.2611	0.822663	31.564	70.6562	15.6624	19.7796	17.2717	36.3619	24.9485	13.3591	26.2054	0.82893	2.3229	0	0	6.97776	13.1827	7.33683	24.9623	43.6302	10.2848	9.4836	1.61889
6030466F02Rik	0	0	0	0	0	0	0	0	0	0	0	0	0	0	0	0	0	0	0	0	0	0	0	0	0	0	0	0	0	0	0	0	0	0	0	0	0	0	0	0	0	0	0	0	0	0	0	0	0
6030468B19Rik	0	0	0	0	0	0	0	0	0	0	0	0	0	0	0	0	0	0	0	0	0	0	0	0	0	0	0	0	0	0	0	0	0	0	0	0	0	0	0	0	0	0	0	0	0	0	0	0	0
6030498E09Rik	0	0	0	0	0	0	0	0	0	0	0	0	0	0	0	0	0	0	0	0	0	0	0	0	0	0	0	0	0	0	0	0	0	0	0	0	0	0	0	0	0	0	0	0	0	0	0	0	0
6230400D17Rik	0	0	0	0	0	0	0	0	0	0	0	0	0	0	0	0	0	4.07673	0	0	0	0	0	0	0	0	0	0	0	0	0	0	0	3.76439	0	22.198	0	0	0	0	0	0	0	0	0	0	0	0	0
6230409E13Rik	0	0	0	0	0	0.376094	0.342811	0	0.293996	0	0	19.7978	0	1.13564	0	0	0.370149	0	0	0	1.40073	0	0	0	0	0	0	0	0	0	0	0	0	0	0	0	0	0	0	0	0	0	0	0	0	0	0	0	0
6230427J02Rik	0	8.4042	0	0	0	38.5797	0	0	0	0	0	0	15.8917	5.63473	0	0	0	0	0	0	0	0	0	33.296	0	0	0	0	3.52521	0	0	0	0	0	0	0	0	0	0	0	0	0	0	61.4623	5.50794	11.8179	0	0	0
6330403A02Rik	0	0	0	0	0	0	0	0	0	0	0	0	0	0	0	0	0	0	0	0	0	0	0	0	0	0	0	0	0	0	0	0	0	0	0	0	0	0	0	0	0	0.559366	0	0	0	0	0	0	0
6330403K07Rik	0	0	0	0	0	0	0	0	0	0	0	0	0	0	0	0	0	0	0	0	0	0	0	0	0	0	0	0	0	0	0	0	0	0	0	0	0	0	0	0	0	0	0	0	0	0	0	0	0
6330406I15Rik	9.21959	0	0	0	0	63.5393	117.652	17.3966	1.2008	38.2934	0	51.0915	22.4542	18.7516	37.9039	15.3355	27.5589	0	3.06642	110.336	5.60629	2.07429	0	0	0.915955	22.4719	0	0	3.91614	0	0	1.36308	0	0	0	0	0	0	0	0	0	0	3.43096	0	0	0	0	1.11475	0
6330407A03Rik	0	0	0	0	0	0	0	0	0	0	1.50828	0	0	0	0	4.77916	0	0	0	0	0	0	0	0	0	0	0	13.5127	0	0	0	0	0	0	0	0	0	0	0	0	0	0	0	1.8508	0	0	0	0	0
6330407J23Rik	0	0	0	0	0	0	0	0	0	0	0	0	0	0	0	0	0	0	0	0	0	0	0	0	0	0	0	0	0	0	0	2.32881	0	0	0	0	0	0	0	0	0	0	0	0	0	0	0	0	0
6330408A02Rik	0	0	0	0	0	0	0	0	0	0	0	0	0	0	0	0	0	0	0	0	0	0	0	2.41556	0	0	0	0	0	0	0	0	0	0	0	0	0	1.58056	0	0	0	0	0	0	1.51276	0	0	0	0
6330409D20Rik	0	0	0	0	0	0	0	0	0	0	0	0	0	0	0	0	0	0	0	0	0	0	0	0	0	0	0	0	0	0	0	0	0	0	0	0	0	0	0	0	0	0	0	0	0	0	0	0	0
6330409N04Rik	0	0.680809	0	0	0	0	0	14.8043	0	4.13155	31.4958	0	2.33162	0	0	0	1.85124	11.2725	7.75165	0	0	0	0	0	3.52627	0	9.30881	14.3043	22.2439	0	12.9668	0	45.8115	28.2062	18.2126	21.3467	29.8953	5.40685	35.9007	0	2.96121	0	0	0	11.4958	25.9765	4.73592	11.4698	0
6330410L21Rik	0	0	0	0	0	0	0	0	0	0	0	0	0	0	0	0	0	0	0	0	0	0	0	0	0	0	0	0	0	0	0	0	0	0	0	0	0	0	0	0.847081	3.8098	0	0	0	0	0	0	0	0
6330415B21Rik	0	0	0	0	0	0	0	0	0	0	0	0	0	0	0	0	0	0	0	0	0	0	0	0	0	0	0	0	0	0	0	0	0	0	0	0	0	0	0	0	0	0	0	0	0	0	1.26613	0	0
6330416G13Rik	0	0	0	0	0	0	0	2.12457	0	0	0	1.27752	0	0	0	0	28.6915	0	0	0	0	0	0	0	0	19.9684	0	0	0	0	0	0	0	0	0	0	0	0	0	0	0	0	0	0	0	0	0	0	0
6330418K02Rik	0	0	0	0	0	0	0	0	0	0	0	0	0	0	0	0	0	0	0	0	0	20.7675	0	0	0	0	0	0	0	0	0	0	0	0	0	0	0	0	0	0	0	0	0	0	0	0	0	0	0
6330439K17Rik	0	0	0	0	0	0	0	0	0	0	0	0	0	0	0	0	0	0	0	0	0	0	0	0	0	0	0	0	0	0	0	0	0	0	0	0	0.544635	0.254665	0	0	0.560417	0.26555	0	0.77647	0	0.813863	0	0	0
6330503K22Rik	0	46.0965	0.5903	0	0	0.790046	0	0	0	0	0	0	0	0	4.29443	0.751706	0	1.8226	3.08206	0	0	17.5161	0	4.68331	0	0	0.986327	0	0.77167	21.0186	0.874339	0	1.35703	4.5118	0.687379	0	2.38649	0	4.65603	2.09798	1.25193	9.34238	13.3621	26.0413	10.8039	3.69921	1.27685	41.3916	4.946
6330512M04Rik	0	0	0	0	0	0	0	0	0	0	0	0	0	0	0	0	0	0	0	0	0	0.817074	0	0	0	0	0	0	2.83132	0	0	2.40376	0	0	0	0	0	0	0	0	0	0	0	0	0	0	0	0	0
6330527O06Rik	0	0	0	0	0	0	0	0	0	0	0	0	0	0	0	0	0	0	0	0	0	0	0	0	0	0	0	0	0	0	0	0	0	0	0	0	0	0	0	0	0	0	0	0	0	0	0	0	0
6330545A04Rik	0	29.4562	0	0	0	0	0	0	0	0	0	0	0	0	0	0	0	0	0	0	0	0	0	14.9813	0	0	0	0	0	0	0	0	0	0	0	0	0	0	0	0	0	0	0	0	0	0	0	0	0
6330549D23Rik	0	0	0	0	0	0	0	0	0	0	0	0	0	0	0	0	0	0	0	0	0	0	0	0	0	0	0	1.15198	0	0	0	0	1.46671	2.39261	1.50285	0	9.96197	0	1.18597	0	0	0	0	0	1.78084	0	0	0	0
6330578E17Rik	0	1.29875	0	0	0	5.64897	0	0	10.9053	19.1258	3.07999	0	0	8.86256	34.0532	4.34089	9.86056	14.0273	1.0368	14.3487	0	7.86033	197.625	6.30049	6.30489	1.63033	20.7859	4.55721	29.6932	14.1649	3.44945	52.2746	55.9213	7.56363	2.42035	8.80505	2.45203	28.1998	10.9054	0	18.2937	26.3872	15.6528	1.18122	37.7886	0	28.7327	63.1649	14.734
6430411K18Rik	0	0	0	0	0	0	0	0	0	0	0	0	0	0	0	0	0	0	0	0	0	0	0	0	0	0	0	0	0	0	0	0	0	0	0	0	0	0	0	0	0	0	0	0	0	0	0	0	0
6430527G18Rik	70.4943	11.0735	0	190.594	0	9.20659	33.0455	32.9378	2.99995	28.0918	31.737	23.6228	37.8782	26.6404	30.7308	24.0672	68.823	7.20639	11.2607	19.7705	230.965	22.0952	0	20.6139	5.75823	7.43161	45.4644	9.80607	3.91908	10.3899	0	0	22.4474	4.22383	21.6498	12.1348	0	37.9397	19.2314	66.6354	16.7479	3.13258	0	14.6184	4.00136	27.0953	27.7344	11.5309	8.92813
6430531B16Rik	0	0	0	0	0	0	0	0	0	0	0	0	0	0	0	0	0	0	0	0	0	0	0	0	0	0	0	0	0	0	0	0	0	0	0	0	0	0	0	0	0	0	0	0	0	0	0	0	0
6430548G04	5.78392	0	1.40958	41.2085	2.12237	0	1.77399	0.714483	1.41995	0	0	12.1494	0	0	0	4.62716	0.940992	0	5.25986	0.673799	51.3911	8.34309	4.88732	0	0.545286	0	0	2.6411	0.701587	0	0	1.70962	0	0	0.907411	0	1.49215	0	0	0.978975	1.67899	0	0	1.02225	1.01546	0	0	0.652041	3.37746
6430548M08Rik	0	0	22.607	0	0	0	0	0	0	0	0	0	0	0	0	0	0	0	0	0	0	0	0	0	0	0	18.6437	0	0	0	0	0	0	15.7724	0	0	0	0	0	0	0	0	0	0	4.00325	0	0	0	21.2789
6430550D23Rik	0	0	0	0	0	0	0	0	0	0	0	0	0	0	0	0	0	0	0	0	0	0	0	0	0	0	0	1.44162	4.93936	0	0	2.10547	0	8.84555	0	0	0	0	1.62712	0	2.01159	1.83635	0	0	0	0	0	0	0
6430562O15Rik	5.08236	0	0	0	0	0	0	0	0	3.60596	0	0	0	0	0	0	0	0	0	0	0	0	0	12.9749	0	7.60202	12.0168	0	6.25018	0	14.4992	0	12.1115	0	0	0	9.90773	15.2119	2.63777	0	2.88351	0	9.73607	0	0	0	0	0	0
6430571L13Rik	0	0	0	0	0	0	0	0	0	0	0	0	0	0	0	0	0	0	0	0	0	0	0	0	0	0	0	0	0	0	0	0	0	0	0	0	0	0	0	0	0	0	0	9.47903	0	0	0	0	0
6430573F11Rik	0	0	0	0	0	0	0	0	0	0	0	0	0	0	0	0	0	0	0	0	0	0	0	0	0	0	0	0	0	0	0	0	0	0	0	0	0	0	0	0	0	0	0	0	0	0	0	0	0
6430584L05	0	0	0	0	0	0	0	0	0	0	0	0	0	0	0	0	0	0	0	0	0	0	0	0	0	0	0	0	0	0	0	0	0	0	0	0	0	0	0	0	0	0.988562	0	0	0	0	0	0	0
6430598A04Rik	0	0	0	0	0	0	0	0	0	0	0	0	0	0	0	0	0	0	0	0	0	0	0	0	0	0	0	0	0	0	0	0	0	0	0	0	0	0	0	0	0	0	0	0	0	0	0	0	0
6430704M03Rik	0	0	0	0	0	0	0	0	0	0	0	0	0	0	0	0	0	0	0	0	0	0	0	0	0	0	0	0	0	0	0	0	0	0	0	0	0	0	0	0	0	0	0	0	0	0	0	0	0
6430706D22Rik	0	25.6533	2.79526	0	0	13.2523	0	0.000162694	0	27.4482	0	0	19.7641	2.42693	12.5448	20.1578	0	4.21884	17.7009	117.524	0	1.69843e-05	0	27.9744	0	81.3238	73.8088	0	75.7911	0	8.88882	0	3.60502	23.8163	32.6362	119.694	13.2339	15.1644	8.68399	0	34.688	9.73656	39.3646	20.3736	65.2363	17.0957	0	25.7096	6.51563e-05
6530401N04Rik	0	19.9427	1.10213	0	0	3.0045	42.7257	2.18577	0	0	3.06972	0	0	1.50148	9.30321	5.94745	0	0	0	5.4714	0	2.02102	0	16.6565	13.4036	1.16644	3.73122	3.20447	21.5602	29.177	3.44198	2.64724	2.71156	32.5762	10.9846	16.0201	0	35.9242	7.46585	0	17.5713	4.77732	12.6246	4.86295	9.35163	4.50492	9.62927	3.20131	0.917039
6530402F18Rik	0	0	0	0	0	0	0	0	0	0	0	0	0	0	0	0	0	0	0	0	0	0	0	0	0	0	0	0	0	0	0	0	0	0	0	2.40221	0	0	0	0	0	1.17477	0	0	0	0	0	0	0
6530411M01Rik	0	0	0	0	0	0	0	0	0	0	0	0	0	0	0	0	0	0	0	0	0	0	0	0	0	0	0	0	0	0	0	0	0	0	0	0	0	0	0	0	0	0	0	0	0	0	0	0	0
6530418L21Rik	0	2.95042	16.7992	0	8.68638	6.37833	0	0	0	0	0.993646	0	16.6286	0	0	0.815245	2.47788	0	0	0	0	36.1354	0	0	5.32405	0	49.7681	10.5403	11.3731	6.73882	0	0	6.57138	9.71819	0	0	0	2.67857	0	0	8.25369	5.01582	0	12.0933	11.3678	20.8132	8.757	1.17945	7.11919
6530439I21	0	0	0	0	0	0	0	0	0	0	0	0	0	0	0	0	0	0	0	0	0	0	0	0	0	0	0	0	0	0	0	0	0	0	0	0	0	0	0	0	0	0	0	0	0	0	0	0	0
6720401G13Rik	0	0	0	0	0	0	0	0	0	0	8.97979	9.76768	0	0.894182	9.19878	0	0	0.834762	0	21.6667	0	0	0	2.60332	8.25203	0	0	0	0.612339	0	0	1.08566	6.92689	0	5.32734	0	0	0	2.01263	1.95135	4.39116	0	7.31538	0	4.44974	0	0	5.80813	0
6720456B07Rik	702.413	437.435	680.059	0	74.3473	325.513	407.675	220.614	196.359	237.813	183.993	174.799	310.742	438.651	318.797	139.694	293.462	93.4679	132.701	142.789	0	104.299	32.3856	108.523	431.409	406.252	478.275	120.946	164.638	79.1195	187.382	179.269	390.679	159.371	135.468	281.773	246.18	55.8876	271.435	125.635	275.301	179.495	244.075	163.816	248.084	140.829	130.515	132.252	213.857
6720456H20Rik	0	0	0	0	0	9.05702	0	0	0	4.86981	0	0	0	0	0	1.59796	5.618	0	1.57691	0	34.9028	0	0	0	0	0	0	0	1.5468	0	0	0	0	0	0	0	0	0	0	0	0	0	0	0	2.01803	0	0	0	0
6720463M24Rik	0	0	1.86539	0	0	28.7739	6.87793	0	0	9.92038	0	0	75.2908	0	0	19.8827	0	3.62318	0	30.4138	0	0	0	0	0	0	0	0	3.66169	0	5.81679	4.46739	4.62117	0	2.37929	0	7.77677	0	13.1907	0	4.32437	0	25.3257	0	7.89549	0	0	0	44.2004
6720468P15Rik	0	0	0	0	0	0	0	0	0	0	0	0	0	0	0	0	0	0	0	0	0	0	0	0	0	0	0	0	0	0	0	0	0	0	0	0	0	0	0	0	0	0	0	0	0	0	0	0	0
6720483E21Rik	0	0	0	0	0	0	0	0	0	0	0	0	0	0	0	0	0	0	0	0	0	0	0	0	0	0	0	0	0	0	0	0	0	0	0	0	0	0	0	0	0	0	0	0	0	0	0	0	0
6720489N17Rik	9.25504	1.37576	6.38157	0	0	31.8303	2.33912	20.0982	0	60.7933	0	0	3.33849	0	21.5703	49.8436	0	0	0	1.24377	0	0	0	0.724695	103.289	0	0	0	0	19.8847	1.96943	0	0	17.7013	0	4.53357	0	0	0	0.67927	0	2.39115	0	0	0	1.49168	6.62539	1.30427	0
6820408C15Rik	0	0	0	0	0	0	0	0	0	0	0	0	0	0	0	0	0	0	0	0	0	0	0	0	0	0	0	0	0	0	0	0	0	0	0	0	0	7.6859	0	0	0	0	0	0	0	0	0	0	0
6820431F20Rik	45.8332	84.6395	10.5052	0	8.67189	19.1472	76.9813	28.111	65.2438	69.0221	82.2932	136.197	10.8876	60.5258	61.4225	51.659	66.036	13.414	45.7087	81.3893	196.619	13.647	25.5212	19.1005	7.9526	46.958	92.7476	37.7791	38.4339	15.0843	70.8052	8.2744	25.8678	38.5774	19.889	40.0389	37.0603	31.8846	113.148	10.652	69.6466	43.9586	38.7938	11.598	44.3005	53.8681	11.3215	101.416	36.3476
7420426K07Rik	0	0	0	0	0	0	0	0	0	0	0	0	0	0	0	0	0	0	0	0	0	0	0	0	0	0	0	0	0	0	0	0	0	0	0	0	0	0	0	0	0	0	0	0	0	0	0	0	0
7420461P10Rik	0	0	0	0	0	0	0	0	0	0	0	0	0	0	0	0	0	0	0	0	0	0	0	0	0	0	0	0	0	0	0	0	0	0	0	0	0	0	0	0	0	0	0	0	0	0	0	0	0
7420700N18Rik	0	0	0	0	0	0	0	0	0	0	0	0	0	0	0	0	0	0	0	0	0	0	0	0	0	0	0	0	0	0	0	0	0	0	0	0	0	0	0	0	0	0	0	0	0	0	0	0	0
7420701I03Rik	0	0	0	0	0	0	0	0	0	0	0	0	0	0	0	0	0	0	0	0	0	0	0	0	0	0	0	0	0	0	0	0	0	0	0	0	0	0	0	0	0	0	0	0	0	0	0	0	0
7530416G11Rik	0	0	0	0	0	0	0	0	0	0	0	0	0	0	0	0	0	0	0	0	0	0	0	0	0	0	0	0	0	0	0	0	0	0	0	0	0	0	0	0	0	0	0	0	0	0	0	0	0
7530420F21Rik	0	0	0	0	0	0	0	0	0	5.83379	0	0	0	0	0	9.97696	0	0	0	0	0	0	0	0	0	0	0	0	0	0	0	0	0	0	0	8.53462	0	0	0	0	0	0	0	0	0	0	0	0	0
7630403G23Rik	0	0	0	0	0	0	0	0	0	0	0	0	0	0	0	0	0	0	0	0	0	0	0	0	0	0	0	0	0	0	0	0	0	0	0	0	0	0	0	0	0	0	0	0	0	0	0	0	0
8030411F24Rik	0	0	0	0	0	0	0	0	0	0	0	0	0	0	0	0	0	0	0	0	0	0	0	0	0	0	0	0	0	0	0	0	0	0	0	0	0	0	0	0	0	0	0	0	0	0	0	0	0
8030423F21Rik	0	0.246575	1.04493	0	0	0	0	1.01896	0	0	0	0	0	0	0	0	0	0	0	0	0	0	0	0	0	0	1.72645	0	0	0	0	0	0	0	1.2425	0	0	4.06082	0.974116	0	0	1.07807	0	1.48512	1.63022	0	0	0	0
8030423J24Rik	0	0	0	0	0	0	0	0	0	0	0	0	0	0	0	0	0	0	0	0	0	0	0	0	0	0	0	0	0	0	0	0	0	0	0	0	0	0	0	0	0	0	0	0	0	0	0	0	0
8030442B05Rik	0	0	0	0	0	0	0	0	0	0	0	0	0	0	0	0	0	4.1219	0	0	0	0	0	0	0	0	7.22129	0	0	0	0	0	0	0	0	9.56781	35.6063	0	0	0	0	0	0	0	0	0	0	0	0
8030443G20Rik	0	0	0	0	0	0	0	0	0	0	0	0	7.87274	7.98638	0	7.46407	0	0	0	0	0	0	0	0	0	0	0	0	0	0	0	0	0	0	0	0	0	25.2011	0	0	0	25.7768	0	0	0	0	0	0	23.5038
8030462N17Rik	0	7.85525	0	0	0	0	0	0	0	6.98637	0	0	0	0	0	0	7.65375	0	0	24.1555	0	0	0	0.847015	0	0	0	0	0	0	0	0	0	1.65814	1.01471	0	0	0	0	0	0	0	0	0	0	0	0	0	0
8430403D17Rik	0	0	0	0	0	0	0	0	0	0	0	0	0	0	0	0	0	0	0	0	0	0	0	0	0	0	0	0	0	0	0.918429	0	0.69001	0	0	1.12059	0	0	0	0.693776	1.27257	0	0	0	0	0	0	0	0
8430406I07Rik	0	0	7.49906	0	0	0	0	0	1.27737	0	0	0	0	0	14.6567	0	0	17.0761	6.3666	0	0	0	0	1.18423	20.2762	0	0	0	5.00366	0	11.39	2.97562	0	0	0	2.68619	20.6229	17.9857	31.243	8.30125	0	8.15655	0	0	5.42171	0	2.63723	4.72793	0
8430408G22Rik	0	0	0	0	0	0	0	0	0	0	0	0	0	0	0	0	0	0	0	0	0	0	0	0	0	0	0	0	0	0	0	0	0	0	0	0	0	0	0	0	0	0	0	0	0	0	0	0	0
8430410A17Rik	0	0.955339	0	0	0	14.1575	0	7.94788	54.8322	37.691	0	0	0	0	0	25.1662	0	111.436	112.983	49.4134	0	0	0	0	22.8466	0	77.6151	0	53.7498	113.892	0	9.14179	14.3432	11.8913	19.7333	8.86879	127.282	0	0	0	81.4346	29.9248	31.451	0	48.3485	39.6574	72.9456	33.8623	0
8430410K20Rik	0	2.28452	92.2991	0	0	38.5491	29.427	23.7306	25.9098	0.625039	2.93259	1.05987	56.0865	2.52773	6.88852	100.537	3.17332	0.988273	5.01892	42.1238	4.20505	1.79189	0	3.77148	0.71648	0.858311	8.76293	11.9135	35.2334	0	0	46.5726	28.0414	0	0	38.9465	16.8435	0	0.712402	0	0.898001	51.0574	0	42.3731	26.2431	9.69563	9.83833	0	24.1095
8430419L09Rik	0	1.55341	0.800357	0	0	6.97384	0	0	4.02747	0	0	27.4888	0	0	0	0	0	0	0	0	3.87145	0	0	0	0	0	0	0	25.6531	0	0	0	0	0	0	3.64608	0	0	0	12.4995	0.966438	0	0	0	11.1594	0	15.881	0	2.58141
8430422H06Rik	0	0	0	0	0	0	0	0	0	0	0	0	0	0	0	0	0	0	0	0	0	0	0	0	0	0	0	0	0	0	0	0	0	0	0	0	0	0	0	0	0	0	0	0	0	0	0	0	0
8430423G03Rik	0	0	0	0	0	0	0	0	0	0	0	0	0	0	0	0	0	0	0	9.02099	0	0	0	0	0	0	0	0	0	0	34.0029	12.6958	13.3724	0	0	0	22.0233	0	0	0	0	0	45.1108	15.1873	0	0	0	0	0
8430427H17Rik	0	13.4426	0	0	0	0	0	0	0	0	0	0	0	0	0	0	0	12.1088	0	0	0	0.430027	0	0.974923	7.2855	0	1.83391	1.96691	0.466528	7.7299	0	9.72128	0	0.537354	2.08701	0	0	1.12967	0	38.6582	0	0	3.83943	0	5.0188	0	0	3.96954	0.873192
8430429K09Rik	0	4.87539	0	0	0	0	0	0	0	0	0	0	0	4.58241	0	0	0	0	0	0	0	61.501	0	1.68244	17.862	0	0	23.3383	19.9863	0	2.79186	27.7101	0	45.3554	0	7.72789	0	0	0	0	0	0	12.2358	2.56932	2.70998	27.709	0	0	0
8430431K14Rik	0	0	0	0	0	0	0	0	0	0	0	0	0	0	0	0	0	0	0	0	0	0	0	0	0	0	0	0	0	0	0	0	0	0	0	0	0	0	0	0	0	0	0	0	0	0	0	0	0
8430436N08Rik	0	0	0	0	0	0	0	0	0	0	0	0	0	0	0	0	0	0	0	0	0	0	0	0	0	0	0	0	0	0	0	0	0	0	0	0	0	0	0	0	0	0	0	0	0	0	0	0	0
8430437L04Rik	0	0	0	0	0	0	0	0	0	0	0	0	0	0	0	0	0	0	0	0	0	0	0	0	0	0	0	0	0	0	0	0	0	0	0	0	0	0	0	0	0	0	0	0	0	0	0	0	0
9030025P20Rik	3.60336	0	0	6.08197	0	0	0	0	0	0	0	0	0	0	7.38639	2.25236	0	0	0	1.66968	0	0	12.4867	0	1.36473	0	0	0	0	0	0	2.02832	0	0	0	0	0	1.69474	0	0	0	0	0	0	0	0	0	1.6533	0
9030204H09Rik	0	0	0	0	0	0	0	0	0	0	0	0	0	0	0	0	0	0	0	0	0	0	0	0	0	0	0	0	0	0	0	0	0	0	0	0	0	0	0	15.6435	0	0	0	0	0	0	0	0	0
9030224M15Rik	0	1.04766	0	0	0	0	0	0	0	0	0	9.78863	0	0	0	0	0	0	0	0	0	0	0	0	0	0	0	0	0	0	108.04	0	0	0	0	0	0	0	0	0	0	0	0	0	9.35358	53.1309	0	0	0
9030404E10Rik	0	0	0	0	0	0	0	0	0	0	0	0	0	0	0	0	0	0	0	0	0	0	0	0	0	0	0	0	0	0	0	0	0	0	0	0	0	0	0	0	0	0	0	0	0	0	0	0	0
9030418K01Rik	0	0.848187	0	0	0	0	0	0	0	0	0	0	0	0	4.74251	0	0	0	8.29747	0	0	0	0	4.74387	0	0	0	0	0	31.128	0	4.1722	2.21409	0	0	11.9757	0	7.40097	0	0	19.1568	6.06989	0	2.46004	10.8809	0	0	0	0
9030425E11Rik	0	0	0	0	0	23.5612	0	17.3319	23.2552	0	12.2802	0	4.00852	0	0	16.832	58.5742	0	0	6.03561	77.9941	0	0	0	0	9.26602	0	0	0	0	0	0	0	0	0	0	0	0	0	0	1.84386	0	0	0	0	1.28871	0	0	0
9030612E09Rik	0	0	0	0	0	0	0	0	0	0	0	0	0	0	11.9107	0	0	0	0	0	0	0	0	0	0	0	0	0	0	0	0	0	0	0	0	0	0	0	0	0	0	0	0	0	0	0	0	0	0
9030617O03Rik	0.459756	4.22618	0	0	0	92.345	42.9755	5.40779	9.70131	1.62154	1.71343	3.91289	49.5144	4.03759	14.3806	33.2681	0	2.01534	2.68342	19.7936	15.5167	44.4313	0	35.4194	16.9229	0	115.164	12.8056	66.5714	19.4158	0	27.4004	1.35694	119.474	11.2313	17.6577	0	3.4306	71.0684	34.1563	19.5738	1.23548	0	24.8195	52.1425	4.35706	41.2351	32.7349	13.024
9030619P08Rik	0	0	0	0	0	0	0	0	0	0	0	0	0	0	0	0	0	0	0	0	0	0	0	0	0	0	0	0	0	0	0	0	0	0	0	0	0	0	0	0	0	0	0	0	0	0	0	0	0
9030624G23Rik	0	0	0	0	0	7.65326	0	0	0	0	0	0	0	0	4.61545	0	0	0	3.02163	0	0	0	0	0	0	0	0	0	0	0	3.58739	0	0	0	1.46219	0	0	0	0	0	0	0	0	0	0	0	0	0	0
9030624J02Rik	1.21757	0	2.79246	0	0	0	44.2178	23.3398	19.3344	0	2.34958	0	0	15.7712	16.0553	0	0	9.05673	37.2124	0	77.8004	5.51969	0	22.9349	19.9089	186.195	33.1899	44.9402	41.0482	0	12.6951	14.8946	3.50036	37.8922	3.62123	6.43711	19.963	1.46257	15.0877	0	3.29541	1.57984	11.1994	1.96541	41.5782	18.1059	80.8342	13.8921	7.73139
9030625A04Rik	0	0	0	0	0	20.0092	0	0	0	0	0	0	0	0	6.92199	0	0	11.809	4.28211	10.8907	0	0	0	0	0	0	0	0	2.07848	5.99558	0	0	0	0	0	13.2476	0	0	0	0	0	0	9.05861	0	0	14.5214	1.74708	1.56881	0
9130008F23Rik	0	0	0	0	0	0	0	0	0	0.867119	22.9311	0	5.38593	0	2.16517	0	0	0	0	16.8349	0	0	0	0	0	18.7098	0	0	0	0	0	0	0	0	0	0	0	0	0	0	0	0	0	0	0	0	0	0	0
9130011E15Rik	14.438	0	0	0	0	1.28032	0	3.97644	0	0	0	0	0	0	0	2.5986	3.979	0	0	0	0	0	0	1.91009	0	0	0	0	0	0	0	9.40539	0	0.990612	0	0	0	0	0	0	0	0	3.40545	0	5.74139	0.796089	0	0	0
9130011J15Rik	18.5676	9.99383	4.04383	0	0	18.2335	30.2383	0.96961	13.2661	7.93987	23.2256	43.1235	54.3318	14.2526	27.0332	22.9171	36.8176	30.7875	2.52393	15.1846	0	32.674	46.3487	26.0537	38.2318	4.14308	39.2696	45.4969	19.8167	0	13.0573	16.1399	63.9831	6.62886	5.94586	18.62	39.8964	11.6466	0	42.072	41.6367	9.23589	5.73738	11.4499	25.656	9.51402	8.4439	2.78074	12.1162
9130014G24Rik	0	0	0	0	0	0	0	0	0	0	0	0	0	0	0	0	0	0	0	0	0	0	0	0	0	0	0	0	0	0	0	0	0	0	0	0	0	0	0	0	0	0	0	0	0	0	0	0	0
9130015A21Rik	0	0	0	0	0	0	0	0	0	0	0	0	0	0	0	0	0	0	0	0	0	0	0	0	0	0	0	0	0	0	0	0	0	0	0	0	0	0	0	0	0	0	24.8934	0	0	0	0	0	0
9130015L21Rik	0	0	0	0	0	0	0	0	0	0	0	0	0	0	0	0	0	0	0	0	0	0	0	0	0	0	0	0	0	0	0	0	0	0	0	0	0	0	0	0	0	0	0	0	0	0	0	0	0
9130017N09Rik	0	0	0	0	0	0	0	0	0	0	0	0	0	0	0	0	0	0	43.9691	0	34.4175	0	0	0	0	0	0	0	7.89983	0	0	0	0	0	0	0	0	0	0	0	0	0	0	0	0	0	0	0	61.9724
9130019O22Rik	0	4.73887	0	0	0	0	0	0	0	0	0	0	0	0	0	0	0	0	0	1.78533	0	0	0	0	0	0	4.58422	0	0	0	0	0	0	1.82809	0	0	0	0	0	0	0	0	0	0	2.29016	0	0	0	0
9130019P16Rik	0	0	0	0	0	0	0	0	0	0	0	0	0	0	0	0	0	0	0	0	0	0	0	0	0	0	0	0	0	0	0	0	0	0	0	0	0	0	0	0	0	0	0	0	0	0	0	0	0
9130023H24Rik	104.172	12.801	2.13052	0	0	0	63.8582	0	1.0602	61.6193	0	0	63.805	0	46.0993	45.1124	0	30.0896	0	0	0	60.4654	0	26.36	3.97843	6.38155	278.048	25.9512	3.41398	11.493	0	0	59.1997	13.613	52.548	0	56.3855	50.0043	54.4729	57.1062	113.051	117.877	30.5245	0	6.26253	39.2872	28.5545	154.436	28.7866
9130024F11Rik	0	0	0	0	0	0	0	0	3.25251	0	0	0	0	0	6.72461	3.53725	0	0	0	37.7695	0	0	0	0	0	0	0	0	0	0	0	0	0	0	0	0	0	0	0	0	0	0	0	0	0	0	0	0	0
9130204L05Rik	0	0	0	0	0	0	0	0	0	0	0	0	0	0	0	0	0	0	0	0	0	0	0	0	0	0	0	0	0	0	0	0	0	0	0	0	0	0	0	0	0	0	0	0	0	0	0	0	0
9130206I24Rik	0	0	0	0	0	1.76879	0	0	0	0	0	0	0	0	0	0	0	0	0	1.2582	0	0	0	0	0	0	0	0	2.72687	0	0	3.3927	0	8.71098	1.78724	3.09996	5.94191	0	0	3.69043	12.981	1.53109	0	0	7.83237	1.11411	0	0	0
9130209A04Rik	0	0	0	0	0	0	0	0	0	0	0	0	0	0	0	0	0	0	0	0	0	0	0	0	0	0	0	0	0	0	0	10.5263	0	0	0	0	0	0	0	0	0	0	0	0	0	0	0	0	0
9130221F21Rik	0	0	0	0	0	0	0	0	0	0	0	0	0	0	0	0	0	0	0	0	0	0	0	0	0	0	0	0	0	0	0	0	0	0	0	0	0	0.846271	0	1.06697	0	0.885518	0	2.41544	0	0	0	0	0
9130221H12Rik	0	0	0	0	0	0	7.55548	0	0	0	0	0	0	0	0	0	0	0	0	0	0	0	0	0	0	0	0	0	0	0	0	0	0	0	3.94003	0	0	0	0	0	0	0	0	0	0	0	0	0	0
9130227L01Rik	0	0	0	0	0	0	0	0	0	0	0	0	0	0	0	0	0	0	0	0	0	0	0	0	0	0	0	0	0	0	0	0	0	0	0	0	0	0	0	0	0	0	0	2.30259	0	0	0	0	0
9130230L23Rik	0	0	0	0	0	4.01426	0	0	0	0	0	11.539	0	0	0	0	0	0	0	24.2874	0	0	0	0	0	0	0	0	0	0	0	0	0	0	0	0	0	0	0	0	0	0	0	0	0	0	0	0	0
9130401M01Rik	2.68303	10.8347	11.2421	0	0	99.4026	7.79135	19.4552	23.6686	4.82741	33.81	14.7704	74.6773	89.7357	60.7758	51.4114	60.3378	16.4365	13.9966	6.13157	0	17.7854	0	97.5375	119.895	25.1899	0	0	86.7015	64.3724	0	36.5944	0	132.114	0	0	12.5204	87.6074	88.2444	0	23.4425	74.2824	170.071	8.36888	118.624	57.3347	113.358	105.264	44.7418
9130404H23Rik	0	0	0	0	0	0	0	0	0	0	0	0	0	0	0	0	0	0	0	0	0	0	0	0	0	0	0	0	0	0	0	0	0	0	0	0	0	0	0	0	0	0	0	0	0	0	0	0	0
9130409I23Rik	0	0	0	0	0	0	0	0	0	0	0	0	0	0	0	0	0	3.25114	0	0	0	0	0	0	0	0	0	0	0	0	0	0	0	0	0	0	0	0	0	0	0	0	0	0	0	0	0	0	0
9230009I02Rik	0	0	0	0	0	0	0	0	0	0	0	0	0	0	0	0	0	0	0	0	0	0	0	0	0	0	0	0	0	0	0	0	0	0	0	0	0	0	0	0	0	0	0	0	0	0	0	0	0
9230102K24Rik	0	0	0	0	0	0	0	0	0	0	0	0	0	0	0	0	0	0	0	0	0	0	0	0	0	0	0	0	0	0	0	0	0	0	0	0	0	0	0	0	0	0	0	0	0	0	0	0	0
9230102O04Rik	0	0	0	0	0	0	0	0	0	0	0	0	0	0	0	0	0	0	0	0	0	0	0	0	0	0	0	0	0	0	0	0	0	0	0	0	0	0	0	0	0	0	0	0	0	0	0	0	0
9230104L09Rik	0	0	0	0	0	0	0	0	0	0	0	0	0	0	0	0	0	0	0	0	0	0	0	0	0	0	0	0	0	0	0	0	0	0	0	0	0	0	0	0	0	0	0	0	0	0	0	0	0
9230105E05Rik	0	0	0	0	0	0	0	8.90838	0	0	2.64691	6.46058	0	0	0	11.9176	0	0	0	0	0	0	0	0	0	0	0	0	0	0	0	0	0	0	2.17926	0	0	0	0	4.69422	0	0	0	0	0	0	0	0	0
9230110C19Rik	0	2.29785	0	0	0	0	3.91102	0	0	0	2.01601	0	33.9662	0	0	0	0	6.79757	34.3478	0	0	1.52731	0	13.2206	0	0	10.6399	6.08543	9.20183	0	0	0	0	12.6104	1.86126	0	0	0	1.37974	80.0265	0	0	0	0	5.74281	0	5.15415	0	0
9230110F15Rik	0	0	0	0	0	0	0	0	0	0	0	0	0	0	0	0	0	0	0	0	0	0	0	0	0	0	0	0	0	0	0	0	0	0	0	0	0	0	0	0	0	0	0	0	0	0	0	0	0
9230112D13Rik	0	1.78311	0	0	0	0	0	0	0	0	0	0	0	0	0	0	0	0	0	0	0	0	0	0	0	0	0	0	0	27.8254	0	16.0709	24.1312	0	62.4271	0	14.7173	0	0	29.4855	0	56.9152	16.1997	20.609	0	0	0	0	0
9230112J17Rik	0	0	0	0	0	0	0	0	0	0	0	0	0	0	0	0	0	0	0	0	0	0	0	0	0.724353	0	0	0	0	0	0	0	0	0	0	0	0	0	0	0	0	0	0	0	0	0	0	0	0
9230114K14Rik	0	0.987628	0	0	3.84438	7.73028	0	0	5.68876	0	0	0	0	57.3999	0	1.77607	6.94777	8.83309	0	3.91475	0	14.5748	37.3447	11.5081	13.4031	15.1272	11.8905	29.9328	3.72676	15.1664	10.4208	9.51153	69.1928	14.8798	25.3752	23.6607	0	12.8812	4.75772	19.4501	7.1658	52.8848	0	27.5007	16.2749	8.7793	3.0274	2.6856	40.2012
9230115E21Rik	0	0	0	0	0	0	0	0	0	0	0	0	0	0	0	0	0	0	0	0	0	0	0	0	0	0	0	0	0	0	0	0	0	0	0	0	0	0	0	0	0	0	0	0	0	0	0	0	0
9230116N13Rik	0	0	0	0	0	0	0	0	3.00327	0	0	0	0	0	0	0	0	0	0	0	0	0	0	4.56431	0	0	0	0	0	0	0	0	0	0	0	0	0	4.63747	0	0	0	0	0	4.52119	0	0	0	0	0
9330020H09Rik	0	0.269968	1.10567	0	94.2345	0	0	0	0	0	1.58418	0	0	1.43538	0	0	0	0	2.79791	0	0	0	0	4.17494	0	0	1.85872	0	0	0	0	0	0	1.09357	0	4.79693	0	0	2.22623	0	0	2.43187	0	1.57714	0	0	0	0	0
9330111N05Rik	0	0	0	0	0	0	0	0	0	0	0	0	0	0	0	0	0	0	0	0	0	0	0	0	0	0	0	0	0	0	0	0	0	0	0	0	0	0	0	0	0	0	0	0	0	0	0	0	0
9330117O12	0	0	0	0	0	0	0	0	0	0	0	0	0	0	0	0	0	0	0	0	0	0	0	0	0	0	0	0	0	0	0	0	0	0	0	0	0	0	0	0	0	0	0	0	0	0	0	0	0
9330133O14Rik	0	0.554918	81.1549	0	0	0	9.47357	0	0	0	0	0	18.8751	4.25561	0	0	55.665	0	0	11.7395	167.375	0	0	11.436	0.864606	0	16.9125	0	7.75022	0	0	0	0	0	4.29239	12.7409	45.4464	8.39109	2.38847	0	9.40132	0	8.08113	0	3.33966	0	0	0	12.8014
9330151L19Rik	0	2.79941	0	0	0	0	0	0	0	0	20.1148	0	0	0	0	0	0	0	0	0	0	0	0	0	0	0	0	1.38024	0	0	0	0	0	0	0	0	0	0	0	0	0	0	0	0	2.31135	0	0	0	12.2225
9330158H04Rik	0	0	0	0	0	0	0	0	0	0	0	0	0	0	0	0	0	0	0	0	3.70965	0	0	1.71595	0	0	0	0	0	0	0	0	0	0	0	1.36044	0	0	0	0.841613	0.791189	0.74342	0	1.14475	1.68182	0	1.81961	0	0
9330159F19Rik	0	0	0	0	0	0	0	0	0	0	0	0	0	0	0	0	0	0	0	0	0	0	0	0	0	0	0	0	0	0	0.566747	0	0	0.731483	0	0	0	0	0	0.413366	0	0	0	0	0	0	0	0	0
9330159M07Rik	16.779	0	0	0	0	0	11.5313	0	0	2.3145	4.08505	0	0	4.19729	2.10874	0	17.7743	0	2.7069	2.0163	0	0	0	9.32039	0	0	0	0	1.31864	0	1.51743	0	0	0.985001	0	6.03839	8.28147	34.2063	0	1.23952	0	1.0217	0	15.7486	0	0	0	0	0.841152
9330162B11Rik	0	0	0	0	0	0	0	0	0	0	0	0	0	0	0	0	0	6.62401	0	0	0	0	0	0	0	0	15.28	0	0	0	0	0	12.437	0	0	4.2164	0	16.4851	0	0	13.9532	0	0	0	0	0	4.7189	4.20939	5.49936
9330175E14Rik	1.12592	0	5.46177	0	0	0	0	0	0	0	3.9855	0	0	0	0	0	3.44017	0	6.85534	0	0	0	0	0	0	0	0	0	2.58818	0	0	3.16894	0	0	0	0	0	0	0	0	0	0	0	0	0	0	0	0	0
9330175M20Rik	0	0	0	0	0	0	0	0	0	0	0	0	0	2.25393	0	0	0	0	0	0	0	0	0	0	0	0	0	0	0	0	0	0	0	0	0	0	0	0	0	0	1.67115	0	0	0	1.53493	0	0	0	0
9330178D15Rik	0	0	0	0	0	0	0	0	0	0	0	0	0	0	0	0	0	0	0	0	0	0	0	0	0	0	0	0	0	2.29018	0	0	0	0.569489	0	1.05392	0	0	0	0	0	0	0	0	0	0	0	0	0
9330179D12Rik	0	0	0	0	0	3.73414	0	0	0	0	0	0	0	0	0	0	0	0	17.9968	0	0	0	0	0	0	0	0	0	0	0	0	0	0	0	0	0	0	0	0	0	0	0	0	0	0	0	0	0	0
9330182L06Rik	0	0	0	0	0	0	0	0	0	0	0	0	0	0	0	0	0	0	0	0	0	0	0	0	0	0	0	0	0	0	0	0	0	0	0	0	0	0	0	0	0	0	0	0	0	0	0	0	0
9330182O14Rik	0	0	0	0	0	0	0	0	0	0	0	0	0	0	0	0	0	0	0	0	0	0	0	0	0	0	0	0	0	0	0	0	0	0	0	0	0	0	0	0	0	0	0	0	0	0	0	0	0
9430007A20Rik	0	0	0	0	0	0	0	0	0	0	0	0	0	0	0	0	0	0	0	0	0	0	0	0	0	0	0	0	0	0	0	0	0	0	0	0	0	0	0	0	0	0	0	0	0	0	0	0	0
9430008C03Rik	3.59236	0.242365	0	0	2.93991	5.2335	7.37679	0	0	0	0	0	13.7831	5.07024	0	0	0	14.3872	92.9818	0	4.88552	0.869693	0	0	0	0	0	0	2.20752	3.58663	0	2.38295	0	1.99201	1.25275	0	0	0	8.82773	0	2.32508	0	0	1.45373	0	0	0	1.93343	0
9430014N10Rik	0	0	0	0	0	0	0	0	0	0	0	0	0	0	0	0	0	0	0	0	0	0	0	0	0	0	0	0	0	0	0	0	0	0	0	0	0	0	0	0	0	0	0	0	0	0	0	0	0
9430015G10Rik	0	0.681554	0	0	0	0	0	0	0	0	0	0	0	0	0	18.1484	0	0	0	0	0	0	0	0	0	0	64.8821	1.21787	3.46538	0	0	3.35579	0	0	0	0	0	0	1.57352	4.15812	0	0	0	0	12.2848	0	0	0	35.6595
9430016H08Rik	0	89.245	4.31327	0	0	11.9472	5.74608	14.2808	28.2287	0	26.4141	79.564	5.93833	138.758	20.9257	35.38	0	44.871	89.3086	4.42748	0	102.368	0	0	104.314	4.80235	61.5008	17.5082	39.9892	64.3137	111.995	135.346	28.1076	82.0947	45.4584	112.258	141.242	83.2029	120.422	159.632	212.905	62.6653	54.8886	0	101.249	10.8208	0	16.5745	28.5994
9430018G01Rik	0	0	0	0	1.20367	0	0	0	0	0	0	0	0	0	0	0	0	0	0	0	0	0	0	0	0	0	0	0	0	0	0	0	0	0	0	0	0	0	0	0	0	0	0	0	0.892237	0	0	0	0
9430019J16Rik	0	0	0	0	0	0	0	0	0	0	0	0	0	0	0	0	0	0	0	0	0	0	0	0	0	0	0	0	0	0	0	0	0	0	0	0	0	0	0	0	0	0	0	0	0	0	0	0	0
9430020K01Rik	0	9.39639	0	0	0	0	0.980933	0	0	7.34381	3.47616	9.67506	1.04883	10.8752	0.914427	4.67351	2.10277	0	1.01469	5.71899	0	0	0	9.868	0	1.63551	0	0	2.44428	0	0	0	0	0	0	0	4.07487	0	0	0	0	0	0	0.574252	1.16602	3.53114	0	14.171	2.91177
9430021M05Rik	0	0	0	0	0	0	0	0	0	0	0	0	0	0	0	0	0	0	0	0	0	0	0	0	0	0	0	0	0	0	0	0	0	0	0	0	0	0	0	0	1.50242	0	0	0	0	0	0	0	0
9430023L20Rik	0	29.2168	5.17	0	0	17.896	20.2161	5.66071	15.1194	12.5178	0	19.1629	34.3391	18.946	75.012	0	0	32.6157	322.601	51.2515	0	148.836	32.4509	77.6401	89.1263	5.42328	549.675	317.674	133.171	199.241	161.895	73.5073	50.9456	72.9098	15.5545	188.605	222.997	86.6653	76.5297	63.6625	21.6266	116.98	234.943	76.3816	208.197	0	130.164	23.7946	269.588
9430031J16Rik	0	0	0	0	0	0	0	0	0	0	0	0	0	0	0	0	0	0	0	0	0	0	0	0	0	0	0	0	0	0	0	0	0	0	0	0	0	0	0	0	0	0	0	0	0	0	0	0	0
9430032N09Rik	0	0	0	0	0	0	0	0	0	0	0	0	0	0	0	0	0	0	0	0	0	0	0	0	0	0	0	0	0	0	0	0	0	0	0	0	0	0	0	0	0	0	0	0	0	0	0	0	0
9430037G07Rik	0.363055	0.210847	0.940436	0	2.81575	2.52398	1.11159	0.879818	0	6.65178	0	0	0	6.22194	1.73807	0	0	0	0	0	8.59137	0	0	10.1781	0	0	3.03627	0.857547	2.53483	0	1.33076	0	0	0	0	0	0	0	0	3.13185	0	0	2.18176	0	0	0	0.976427	0	0.745925
9430038I01Rik	0	0	0	0	0	0	0	7.86989	0	0	0	0	0	0	9.35692	0	0	11.24	0	0	0	3.20136	0	18.5109	0	0	0	0	7.80927	59.1479	0	0	4.86659	0	0	58.6758	0	8.16538	45.0227	32.9543	0	4.41152	26.3538	16.5404	11.222	0	0	21.706	0
9430041J12Rik	0	0	0	0	0	0	0	0	0	0	0	0	0	0	0	0	0	0	0	0	0	0	0	0	0	0	0	0	0	0	0	0	0	0	0	0	0	0	0	0	0	0	0	0	0	0	0	0	0
9430060I03Rik	0	0	0	0	0	0	0	0	51.9209	0	6.77695	0	0	0	0	0	0	0	0	0	0	0	0	0	0	0	0	0	0	0	0	0	0	0	0	0	0	0	0	0	0	0	0	0	0	0	0	0	0
9430069I07Rik	0	0	0	0	0	0	0	0	0	0	0	0	0	0	0	0	0	0	0	0	0	0	0	0	0	0	0	0	0	0	0	0	0	0	0	0	0	0	0	0	0	0	0	0	0	0	0	0	0
9430076C15Rik	0	0	0	0	0	0	0	0	0	0	0	0	0	0	0	0	0	0	0	0	0	0	0	0	0	0	0	0	0	0	0	0	0	0	0	0	0	0	0	0	0	0	0	0	0	0	0	0	0
9430076G02Rik	0	0	0	0	0	0	0	0	0	0	0	0	0	0	0	0	0	0	0	0	0	0	0	7.98544	0	0	0	0	0	0	0	0	0	0	0	0	0	0	0	0	0	0	0	0	0	0	0	0	0
9430083A17Rik	0	0	0	0	0	0	0	0	0	0	0	0	0	0	0	0	9.90419	0	0	0	0	0	0	0	0	0	0	0	0	0	0	0	0	0	0	2.5934	0	0	0	0	0	0	0	0	0	0	0	0	0
9430091E24Rik	0	0	0	0	0	0	0	0	0	0	0	0	0	0	0	0	0	0	0	0	0	0	0	0	4.14482	0	33.3003	0	0	0	0	0	0	0	0	0	0	0	0	1.90819	0	0	0	0	0	10.6381	0	0	0
9530002B09Rik	0	0	0	0	0	0	0	0	0	0	0	0	0	0	0	0	0	0	0	0	0	0	0	0	0	0	0	0	0	0	0	0	0	0	0	0	0	0	0	0	0	0	0	0	0	0	0	0	0
9530003J23Rik	0	0	0	0	0	0	0	0	0	0	0	0	0	0	0	0	0	0	0	0	0	0	0	0	0	0	0	0	0	0	0	0	0	0	0	0	0	0	0	0	0	0	0	0	0	0	0	0	0
9530008L14Rik	0	0	0	0	0	0	0	0	0	0	0	0	0	0	0	0	0	0	0	0	0	0	0	0	0	0	0	0	0	0	0	0	0	0	0	0	0	0	0	0	0	0	0	0	0	0	0	0	0
9530026F06Rik	0	0	0	0	0	0	0	0	0	0	0	0	0	0	0	0	0	0	0	0	0	0	0	0	0	0	0	0	0	0	0	0	0	0	0	0	0	0	0	0	0	0	0	0	0	0	0	0	0
9530026P05Rik	0	0	0	0	0	0	22.2626	0	0	0	0	0	0	0	0	0	0	0	0	0	0	0	0	0	0	0	0	0	0	0	0	0	0	0	0	0	0	0	0	0	0	0	0	0	0	0	0	0	0
9530027J09Rik	0	0	0	0	0	3.11871	0	0	9.07686	0	0	0	0	0	0	0	0	0	12.0018	0	0	4.17787	0	0	1.72832	0	0	0	0	0	0	0	0	0	2.74817	0	0	0	0	0	0	0	0	6.8289	3.67911	0	56.281	0	0
9530036O11Rik	0	0	0	0	0	0	0	0	0	0	0	0.926291	0	0	0	0	0	0	0	0	0	0	0	0	0	0	0	0	0	0	0	0	0	0	0	0	0	0	0	0	0	0	0	0	0	0	0	0	0
9530048J24Rik	0	0	0	0	0	0	0	0	0	0	0	0	0	0	0	0	0	0	0	0	0	0	0	0	0	0	0	0	0	0	0	0	0	0	0	0	0	0	0	0	0	0	0	0	0	0	0	0	0
9530051G07Rik	0	0	0	0.593433	0	0	0	0	0	0	0	0	0	0	0	0	0	0	0	0	0	0	0	0	0	0	0	0	0	0	0	0	0	0	0	0	0	0	0	0	0	0	0	0	0	0	0	0	0
9530052E02Rik	0	0	0	0	0	0	0	0	0	0	0	0	0	0	0	0	0	0	0	0	0	0	0	0	0	0	0	0	0	0	0	0	0	0	0	0	0	0	0	0	0	0	0	0	0	0	0	0	0
9530053A07Rik	0	0	0	0	24.428	9.13029	0	0	0	0.672451	1.63064	0	0	0	2.88918	4.84578	0	45.8029	2.10009	0	0	36.0578	0	15.685	2.597	5.70204	1.493	9.63305	9.94985	0	0	0.55207	2.96963	0	0.627702	2.33439	0	0	0	0	0	0	0	1.91398	1.02857	0	19.3951	27.1105	2.80328
9530059O14Rik	0	0	0	0	0	0	0	0	0	0	0	0	0	0	0	0	0	0	0	0	0	0	0	0	0	0	0	0	0	0	0	0	0	0	0	0	0	0	0	0	0	0	0	0	0	0	0	0	0
9530068E07Rik	5.76944	5.1972	0	0	0	28.3622	35.229	44.6783	3.79042	7.44762	19.7132	68.1884	82.115	10.0425	32.6388	17.9108	24.4736	13.9232	0	50.8405	0	5.5785	0	77.0562	5.7763	0	31.5378	22.0791	40.2156	0	56.8354	1.49495	3.05885	33.8612	4.63329	5.27685	71.0767	11.2847	24.0592	4.86531	39.509	58.4871	18.8027	104.911	129.102	0	91.5959	1.20307	55.6865
9530077C05Rik	0	2.65983	0	0	0	0	0	0	0	0	0	39.6972	0	0	0	0	0	29.5829	0	0	0	0	0	20.2913	0	0	3.03281	6.64752	19.3765	77.3139	2.82055	0	6.76063	16.4719	7.00175	55.9845	22.7945	1.88932	16.9061	4.98671	19.0682	18.0635	6.56483	2.58447	12.7081	2.84915	1.88061	1.65664	0
9530080O11Rik	0	0	0	0	0	0	0	0	0	0	0	0	0	0	0	0	0	0	0	0	0	0	0	0	0	0	0	0	0	0	0	0	16.4423	0	0	0	0	0	0	0	0	0	0	0	0	0	0	0	0
9530082P21Rik	0	17.8165	0	0	0	1.30452	13.9379	0	0	0	11.5284	2.66853	12.8949	17.5159	0	0	0	6.00446	26.3425	1.06739	0	0	0	14.8066	18.2832	50.1232	14.9288	0	6.03162	26.9384	15.2666	25.4168	8.677	12.3708	0	8.03005	36.5455	52.9901	40.0381	23.9948	1.4035	12.0306	20.0975	30.9609	10.5972	8.19725	1.14164	12.9842	3.49759
9530091C08Rik	0	0.0693337	0.302159	0	0.656959	0	4.24978	3.92058	0.620122	0	10.9987	0	0	1.19331	0	0.380411	0	0	0	0	0	0	0	0	0	0	0	0.555367	0.381676	0	0	0	0	0	0	0	0	0	0	0	0	0	0	0.425715	0	0	0	0	0.241142
9630013A20Rik	0	0	0	0	0	0	0	0	0	0	0	0	0	0	0	0	0	0	0	0	0	0	0	0	0	0	0	0	0	0	0	0	0	0	0	0	0	0	0	0	0	0	0	0	0	0	0	0	0
9630028B13Rik	0	0	0	0	0	0	0	0	0	0	0	0	0	0	0	0	0	0	0	0	0	0	0	0	0	0	0	0	0	0	0	0	0	0	0	0	0	0	0	0	0	0	0	0	0	0	0	0	0
9630028H03Rik	0	0	0	0	0	0	0	0	0	0	2.22332	0	0	0	0	0	0	0	0	0	0	0	0	0	0	0	0	0	0	0	0	0	0	0	0	0	0	0	0	0	0	0	0	0	0	0	0	0	0
9630033F20Rik	0	0.810035	0	0	0	0	1.40512	3.35045	0	6.00125	3.26062	5.71398	0	2.92993	2.52751	0	1.51223	1.08718	11.4772	2.2069	0	0.958273	0	1.05648	15.4135	0	0	0	4.60318	7.99411	1.66785	0	1.36199	0	2.77605	4.71472	6.80954	0	3.26981	0	2.5644	12.1285	0	0	6.57476	6.35976	15.5427	8.5143	0
9830001H06Rik	0	2.82968	0	0	1.15482	0.356007	3.74252	0.300062	0	0	0	3.63788	0	0	0	0	6.57873	0.275008	1.45789	0	13.6685	6.26722	0	3.19888	0	0	12.2936	9.32498	2.2011	0	0	0	0	0	1.18318	0.704184	3.02336	0	0	10.5766	10.013	0	0	1.26055	4.10302	0.2467	0	3.85422	0
9830107B12Rik	0	0	0	0	0	0	0	0	0	0	0	0	0	0	0	0	0	0	0	0	0	0	0	0	0	0	0	0	0	0	0	0	0	0	0	0	0	0	0	0	0	0	0	0	0	0	0	0	0
9830132P13	0	0	0	0	0	0	0	0	0	0	0	0.538572	0	0	0	0	0	0	0	0	0	0	0	0	0	0	0	0	0	0	0	0.54841	0	0.459094	0	0	0	0	0	0	0	0	0	0	0	0	0	0	0
9830147E19Rik	0	0	0	0	0	0.487167	2.28462	0	0	0.233742	0	0	0	0.480909	0	0	0	0	0	0	0	0	0	0	0	0	0	0	0	0	0	0	0	0	0	0	0	0	0.266043	0	0	0.310445	0	0	0	0	0	0	0
9830166K06Rik	0	0	0	0	0	0	0	0	0	0	0	0	0	0	0	0	0	0	0	0	0	0	0	0	0	0	0	0	0	0	0	0	0	0	0	0	0	0	0	0	0	0	0	0	0	0	0	0	0
9930005F22Rik	0	0	0	0	0	0	0	0	0	0	0	0	0	0	0	0	0	0	0	0	0	0	0	0	0	0	0	0	0	0	0	0	0	0	0	0	0	0	0	0	0	0	0	0	0	0	0	0	0
9930012K11Rik	0	0	0	0	0	52.2648	0	61.3904	0	0	0	0	0	0	0	0	0	0	0	0	0	0	0	0	0	0	0	0	0	0	7.17093	0	0	0	0	0	0	0	0	0	0	0	0	0	0	0	0	0	0
9930013L23Rik	0	0	0	0	0	0	0	0.512455	0	0	1.6774	0	0	0	0	0	0	0	0	0	0	0	0	0	0	1.06999	0	0	0.805467	0	0	0	0	0	0	0	0	0	0	0	0	0	0	0	0	0	0	0	0
9930014A18Rik	0	0	0	0	0	0	0	0	0	0	0	0	0	0	1.77809	0	0	0	0	0	0	0	0	0	0	0	0	0	0.684648	0	0	0	0	0	0	0	0	0	0	0	0	0	0	0	0	0	0	0	0
9930021D14Rik	0	0	0	0	0	0	0	0	0	0	0	0	0	0	0	0	0	0	0	0	23.4689	0	0	0	0	0	0	0	0	0	0	0	0	0	0	0	0	0	0	0	0	0	0	0	0	0	0	0	0
9930021J03Rik	12.5698	28.1682	0.583096	0	0	6.77117	1.25863	0.485322	18.4949	5.34754	5.31068	0.336184	0.902347	0	0.360105	5.10776	3.75211	0.304845	3.03759	0.26464	0	8.348	8.25189	0	2.00032	2.44127	0	2.93558	1.37353	1.02476	0	9.60236	0	0	0	0.955473	0	0	0	0	0.819528	1.27535	1.54971	0.4008	1.14365	0	0.309764	0	8.57916
9930023K05Rik	0	0	0	0	0	0	0	0	0	0	0	0	0	0	0	0	0	0	0	0	0	0	0	0	0	0	0	0	0	0	0	0	0	0	0	0	0	0	0	0	0	0	0	0	0	0	0	0	0
9930104L06Rik	0	0	0	0	0	10.8742	0	0	0	0	8.90431	0	0	0	11.2209	0	3.51537	0	0	0	0	0	0	0	0	10.6034	2.23135	0	1.07403	0	5.97636	0	0	0	6.96026	6.27152	0	0	2.92303	1.94644	0	0	10.6804	1.87858	3.28408	0	0	0	0
9930111J21Rik1	0	0	0	0	0	0	0	0	0	0	0	0	0	0	0	0	0	0	10.4102	0	0	1.38751	0	0	0	0	0	0	0	0	0	1.89978	0	0	0	0	0	0	0.802422	0	0.903483	1.72621	0	0	0	0	0	0	0
9930111J21Rik2	0	0	0	0	0	0	0	0	0	0	0	0	0	0	0	0	0	0	0	0	0	0	0	0	0	0	0	0	0	0	0	0	0	0	0	0	0	0	0	0	0	0	0	0	0	0	0	0	0
A030009H04Rik	0	0	0	0	0	0	0	0	0	0	0	0	0	0	2.99036	0	0	0	0	0	0	0	0	0	0	0	0	0	0	0	31.2639	0	20.3126	66.2425	28.6707	0	0	0	0	0	0	0	0	0	3.13357	0	0	0	0
A130010J15Rik	0	7.44187	0	0	0	2.32653	0	6.44525	4.70449	24.0021	0.71175	0	15.638	3.88332	0	0	22.9515	0	0	2.15534	2.76882	0	0	21.0813	0	0	0	0.53644	4.62735	0	6.81292	0	0	1.1006	4.72731	2.20131	8.19906	0	21.0484	1.34694	0	0.572767	5.74144	2.48068	6.12206	0	0	0	0
A130022J15Rik	10.4577	2.21839	61.6603	0	0	22.2298	2.47036	0	0	37.3709	4.6138	3.36243	4.92077	0	2.8983	0.871393	4.35683	81.6932	14.7359	0	48.9812	4.32281	0	21.7905	0	0.712922	8.91027	5.64652	17.3546	7.66186	0	0	0	4.19161	4.18819	23.6447	4.38572	17.8906	0	0	2.29757	13.1518	6.41365	24.5842	20.4587	9.12889	13.7962	17.2459	2.78223
A130040M12Rik	83.2701	99.325	108.938	671.149	457.425	119.483	49.745	60.6232	79.7619	39.1684	29.9087	137.616	56.668	33.982	16.7297	52.426	112.496	300.9	38.9455	128.342	567.782	398.621	2358.52	618.287	277.305	131.966	144.105	47.1747	161.479	183.516	140.733	445.556	948.659	536.764	340.49	445.231	49.9357	174.197	234.25	576.762	266.551	154.481	340.71	418.362	542.182	90.4842	503.829	198.579	49.6593
A130049A11Rik	0	0.144438	43.8514	0	0	0	0	12.9694	0.708353	0	0	0	0	0.940257	0	3.29774	0.826694	7.88122	6.99665	0	32.9758	0	0	9.64323	5.18941	0	0	0	0	0	2.74865	0	0	0	0	0	0	0	0	0	0	0	0	0	0	0	0	7.09769	0
A130077B15Rik	6.72747	7.89077	10.7553	49.3122	226.975	24.2198	25.7125	15.0252	20.2741	4.34653	15.5315	22.0631	9.95232	22.2967	7.33506	11.7708	14.682	6.0943	18.7946	19.4976	129.507	13.1157	0	7.19316	29.102	5.80425	17.9712	9.24327	1.572	8.79578	5.49924	22.192	11.1789	1.16929	21.0097	18.8562	4.85113	4.5635	22.6656	10.006	20.1322	21.5011	6.71475	16.7382	3.8887	10.156	5.035	26.8297	24.9475
A1bg	0	0	0	0	0	0	0	0	0	0	0	0	0	0	0	0	0	0	0	0	0	0	0	0	0	0	0	0	0	0	0	0	0	0	0	0	0	0	0	0	0	0	0	0	0	0	0	0	0
A1cf	0	0	0	0	0	0	0	0	0	0	0	0	0	0	0	0	0	0	0	0	0	0	0	0	0	0	0	0	0	0	0	0	0	0	0	0	0	0	0	0	0	0	0	0	0	0	0	0	0
A230001M10Rik	0	0	0	0	0	0	0	0	0	0	0	0	0	0	0	0	0	0	4.16382	0	0	0	0	0	0	0	0	0	0	0	0	0	0	0	0	0	0	0	0	0	0	0	0	0	0	0	0	0	0
A230020J21Rik	0	0	0	0	0	0	0	0	0	0	0	0	0	0	0	0	0	0	0	0	0	0	0	0	0	0	27.3711	0	7.86673	0	0	0	0	0	0	0	0	0	0	0	0	0	0	14.8477	0	0	0	0	0
A230028O05Rik	0	0	0	0	0	0	0	0	0	6.35193	0	0	0	0	0	0	10.9494	0	0	0	10.1119	0	0	0	0	0	0	0	0	0	0	0	0	0	0	0	0	0	0	0	0	0	0	0	0	0	0	0	0
A230046K03Rik	2.78476	29.8634	432.285	164.138	117.754	24.7338	20.2255	11.4837	13.5958	17.809	26.1643	21.9757	18.7927	23.0147	65.0394	36.9547	5.09534	114.764	384.868	28.6628	513.427	12.0249	52.7041	38.5095	23.1722	50.3789	201.132	19.8487	34.4	6.34309	6.40096	24.3161	11.1238	18.1812	13.1546	51.4642	9.69483	7.06327	2.412	7.61147	5.21512	9.39569	19.7919	20.4199	14.1632	40.9045	45.5887	75.4561	126.172
A230050P20Rik	1.52231	0	0	0	0	0	0	0	0	0	0	0	0	0	24.9845	18.4964	4.697	0	0	6.55947	0	0	0	0	0	10.458	0	0	0	0	0	0	0	0	0	0	0	0	0	0	0	0	0	0	0	13.9563	0	0	31.4804
A230051G13Rik	0	0	0	0	0	0	0	0	0	0	0	0	0	0	0	0	0	0	0	0	0	0.652604	0	0	0	0	0	0	0	0	0	1.06112	0	0	0	19.5504	0	0	1.02011	0	0	0	0	0	0	0	0	0	0
A230056J06Rik	0	0	0	0	0	0	0	0	0	0	0	0	0	0	0	0	0	0	0	0	0	0	0	0	0	0	0	0	0	0	0	0	0	0	0	0	0	0	0	0	0	0	0	0	0	0	0	0	0
A230056P14Rik	0	0	0	0	16.1774	0	0	0	0	3.44276	0	0	0	0	0	0	0	2.35502	17.9075	0	0	0	0	0	0	0	0	0	0	0	7.24704	10.9682	0	0	8.58208	0	0	30.1303	0	0	0	0	0	0	0	0	0	0	0
A230057D06Rik	0	0	0	0	3.67555	0	0	0	0	0	0	0	0	0	0	0	1.53348	0	0	0	0	0	0	0	0	0	0	0	0	0	0	0	0	0	0	0	0	0	0	0	0	0	0	0	0	0	0	0	0
A230065H16Rik	0	0	0	0	0	0	0	0	0	0	0	0	0	0	0	0	0	0	0	0	0	0	0	0	0	0	0	0	0	0	0	0	0	0	0	0	0	0	0	0	0	0	0	0	0	0	0	0	0
A230070E04Rik	0	0	0	0	0	0	0	0	0	0	0	0	0	0	0	0	0	0	0	0	0	0	0	0	0	0	0	0	0	0	0	0	0	0	0	0	0	0	0	0	0	0	0	0	0	0	0	0	0
A230072C01Rik	0	0	0	0	0	0	4.71477	0	0	0	7.49961	0	14.3784	0	4.29663	0	0	4.28375	0	11.1937	0	0	0	0	0	22.6244	19.6641	8.95488	2.06328	0	0	0	0	0	1.47968	2.34622	0	0	0	0	1.33716	8.76105	2.7894	1.89896	2.51009	0	2.85926	15.3079	1.09307
A230072E10Rik	0	0	0	0	0	0	0.743154	0	0	0	0	0	0	0	0	0	0	0	0	0	2.93012	0	0	0.636111	0	0	0	0	0	0	0	0	0.742199	0	0	1.18809	0	0	0	0	0	0	1.58884	0.929478	0	0	0	0	0
A230073K19Rik	0	0.0455596	0	0	0	0	0	0.536376	0	0.145499	2.20954	0	0	0	0	0.261728	0	1.03556	0	0.635714	0	0	1.72284	0.24358	1.24803	0	0	0.218468	0	0	0	1.79205	2.50711	1.3124	1.66291	2.12406	1.66923	0	1.99727	0.373196	4.99347	1.53994	0.552142	0	0	0.159009	0	0	0
A230077H06Rik	0	0	0	0	0	0	0	0	0	0	0	0	0	0	0	0	0	0	0	0	0	0	0	0	0	0	0	0	0	0	0	0	0	0	0	0	0	0	0	0	0	0	2.62629	0	0	0	0	0	0
A230108P19Rik	0	0	0	0	0	0	0	0	0	0	0	0	0	0	0	0	0	0	0	0	0	0	0	0	0	0	0	0	0	0	0	0	0	0	0	0	0	0	0	0	0	0	0	0	0	0	0	0	0
A2ld1	5.89062	6.63761	0	0	0	4.22669	0	10.2397	0	0	5.16998	0	4.2871	0	0	0	0	45.6101	0	0	45.8067	0	0	0	2.57972	94.3004	5.54601	0	9.98478	0	0	0	4.25442	3.39862	0	0	0	10.6706	7.13678	27.7725	3.97284	15.1103	0	9.82406	14.1661	2.75686	6.89007	15.2729	2.64654
A2m	0	0	0	0	0	0	0	0	0	0	0	0	0	0	0	0	0	0	0	0	0	0	0	0	0	0	0	0	0	0	0	0	0	0	0	0	0	0	0	0	0	0	0	0	0	0	0	0	0
A330009N23Rik	0	0	0	0	0	0	0	0	0	0	0	0	0	0	0	0	0	0	0	0	0	0	0	0	0	0	0	0	0	0	0	0	0	0	0	0	0	0	0	0	0	0	0	0	0	0	0	0	0
A330021E22Rik	0	0.706895	0	0	0	0	0	0	0	0	0	108.646	7.96382	7.269	0	0	2.63507	0	0	12.1334	0	0	0	0	0	0	0	0	0	0	0	0	0	0	0	0	0	5.51451	0	0	0	0	0	0	0	0	2.27701	0	0
A330023F24Rik	0	0	0	0	0	0	0	0	0	0	0	0	0	0	0	0	0.530096	0	0	0	0	0	0	0	0.325666	0	0	0	0	0	0	0	0	0	0	0	0	0	0	0	0	0	0	1.18907	0	0	0	0	0
A330032B11Rik	0	1.60628	21.2535	1.94489	10.0565	0	0	1.02359	0	1.61839	2.69273	0	0	1.518	9.82456	1.42118	4.31214	8.1485	17.4629	0	54.3833	0	0	0	0	1.18936	8.79284	0	0	0	0	5.15537	1.29006	0	1.2701	0	0	1.0629	0	0	1.17487	1.10408	2.70794	0	0	0	2.40726	5.22248	2.69864
A330035P11Rik	0	0	0	0	0	0	0	0	0	0	0	0	0	0	0	0	0	0	0	0	0	1.32436	0	0	0	0	0	0	0	0	0	0	0	0	0	0	0	0	0	0	0	0	0	0	0	0	0	0	0
A330040F15Rik	0	35.5366	0	0	0	0	0	12.6789	0	0	0	0	0	0	0	7.29846	22.2134	0	79.3895	0	0	0	0	0	0	0	86.8774	0	0	0	0	0	0	0	0	0	0	32.7205	0	0	0	0	0	9.1614	0	0	0	0	17.8162
A330041J22Rik	0	0	0	0	0	0	0	0	0	0	0	0	0	0	0	0	0	0	0	0	0	0	0	0	0	0	0	0	0	0	0	0	0	0	0	0	0	0	0	0	0	0	0	0	0	0	0	0	0
A330048O09Rik	0	0	0	0	0	0	0	0	0	0	0	0	0	0	0	0	0	0	0	0	0	0	0	0	0	0	0	0	0	0	0	0	0	0	0	0	0	0	0	0	0	0	0	0	0	0	0	0	0
A330049M08Rik	0	0	0	0	0	0	0	0	0	0	0	0	0	0	0	0	0	0	0	0	0	0	0	0	0	0	0	0	0	0	0	0	0	0	0	0	0	3.43708	0	0	0	0	0	0	0	0	0	0	0
A330049N07Rik	0	0	0	0	0	2.00657	0	0	0	0	0	5.11972	0	0	0	0	0	0	0	0	0	0	0	0	0	0	0	0	0	0	0	0	0	0	0	0	0	0	1.22837	0	0	0	0	2.10011	0	0	0	0	0
A330050B17Rik	0	0	0	0	0	0	0	0	0	0	0	0	0	0	0	0	0	0	0	0	0	0	8.33421	0	0	0	0	0	0	0	0	0	0.611362	0	0	0	0	0	0	0	1.10533	0	0	0.790772	1.10133	0	0	0	0
A330050F15Rik	0	0	0	0	0	0	0	0	0	0	0	0	0	0	0	0	0	0	0	0	0	0	0	0	0	0	0	0	0	0	0	0	0	0	0	0	0	0	0	0	0	0	0	0	0	0	0	0	0
A330069E16Rik	0	6.43369	78.9205	0	2.41259	0	0	3.2949	0	0	4.03879	0	4.91757	4.70331	35.3618	12.5474	0	10.554	102.299	3.19727	0	0	21.7784	0	0	40.8088	62.8899	0	0	0	0	0	4.01137	0	0	12.1957	14.5069	0	0	0	0	0	0	19.7424	0	13.1503	7.15888	15.7086	37.548
A330070K13Rik	0	0	0	0	0	0	0	0	0	0	0	0	0	0	0	0	0	0	0	0	0	0	0	0	0	0	0	0	0	0	0	0	0	0	0	0	0	0	0	0	0	0	0	0	0	0	0	0	0
A330076C08Rik	0	0	0	0	0	0	0	0	0	0	0	0	0	0	0	0	0	0	0	0	0	0	0	0	0	0	0	0	0	0	0	0	0	0	0	0	0	0	0	0	0	0	0	0	0	0	0	0	0
A330076H08Rik	0	0	0	0	0	0	0	0	0	0	0	0	0	0	0	0	0	0	0	1.25061	0	0	0	0	0	0	0	0	0	0	0	0	0	0	0	0	0	0	0	0	0	0	0	0	0	0	0	0	0
A330093E20Rik	0	0	0	0	0	0	0	0	0	0	0	0	0	0	0	0	0	0	0	0	0	0	0	0	0	0	0	0	0	0	0	0	0	0	0	0	0	0	0	0	0	0	0	0	0	0	0	0	0
A330102I10Rik	0	0	0	0	0	0	0	0	0	0	0	0	0	0	0	0	0	0	24.5861	0	0	0	0	0	0	0	0	0	10.2743	0	0	0	0	0	0	30.3478	0	0	0	0	0	0	0	0	0	35.841	0	0	0
A3galt2	0	0	0	0	0	0	0	0	0	0	0	0	0	0	0	0	0	0	0	0	0	0	0	0	0	0	0	0	0	0	0	0	0	0	0	0	0	0	0	0	0	0	0	0	0	0	0	0	0
A430005L14Rik	0	100.761	32.9443	0	0	21.0466	110.402	0	81.5897	82.5112	0	0	38.5071	0	42.2844	65.4903	40.173	91.6853	80.0973	156.442	0	71.5113	0	50.4494	95.2636	146.268	92.8619	106.78	103.491	47.4319	187.107	143.509	69.5835	260.513	139.546	56.7866	113.727	213.078	139.75	186.122	37.5981	71.3203	81.1006	58.7781	124.267	84.1075	36.1566	165.106	64.8591
A430033K04Rik	0	0	0	1.34328	0	0	0	0	0	0	0	0	0	0	0	0	0	0	0	0	0	3.80122	0	0.847141	37.4404	0	9.91701	0	8.34103	0	0	0	0	0	0	26.4327	0	0	0	0	0	0	0	0	1.32671	0	0	0	0
A430035B10Rik	0	0	0	0	52.3211	0	0	0	0	0	0	0	0	0	0	0	0	0	0	0	0	0	0	0	0	0	0	0	0	0	0	0	0	0	0	0	0	0	0	0	0	0	2.06226	0	0	0	0	0	0
A430071A18Rik	0	0	0	0	0	0	0	0	0	0	0	0	0	0	0	0	0	0	0	0	0	0	0	0	0	0	0	0	0	0	0	0	0	0	3.46081	0	0	0	0	0	0	0	0	0	0	0	0	0	0
A430078G23Rik	1.17157	0.893222	1.91349	9.6733	76.1716	2.3591	1.11453	0	0	0.678598	5.32601	0	0	0	2.03206	0	1.18967	5.40801	0	0	29.0731	11.6848	27.2162	3.45402	6.2832	0	9.00147	4.18523	0.962075	3.30939	1.38878	5.56926	11.5464	0.91895	5.82832	0	3.85361	1.89372	1.82526	6.10505	2.11596	2.00063	17.6474	2.70689	2.82661	0	0	0.85046	2.93709
A430084P05Rik	0	0	0	0	0	0	0	0	0	0	0	0	0	0	0	0	0	0	0	0	0	0	0	0	0	0	0	0	0	0	0	0	0	0	0	0	0	0	0	0	0	0	0	0	0	0	0	0	0
A430088P11Rik	0	0	0	0	0	0	0	0	0	0	0	0	0	0	0	0	0	0	0	0	0	0	0	0	0	0	0	0	0	0	0	0	0	0	0	0	0	0	0	0	0	0	0	0	0	0	0	0	0
A430089I19Rik	0	0	0	0	0	0	0	0	0	0	0	0	0	0	0	0	0	0	0	0	0	0	0	0	0	0	0	0	0	0	0	0	0	0	0	0	0	0	0	0	0	0	0	0	0	0	0	0	0
A430090L17Rik	0.796625	0	0.92395	0	0	0	0	0.943012	0	0	0	0	0	0	0	0	0	0	0	0	0	0	0	0	0	0	0	0	0	0	0	0	0	0	0	0	0	0	0	0	0	0	0	0	0	0	0	0	0
A430092G05Rik	0	0	0	0	0	0	0	0	0	0	0	0	0	0	0	0	0	0	0	0	0	0	0	0	0	0	0	0	0	0	0	0	0	0	0	0	0	0	0	0	0	0	0	0	0	0	0	0	0
A430093F15Rik	0	0	0	0	0	0	0	0	0	0	0	0	0	0	0	0	0	0	0	0	0	0	0	0	0	0	0	0	0	0	0	0	0	0	0	0	0	0	0	0	0	0	0	0	0	0	0	0	0
A430105I19Rik	0	0	0	0	0	0	1.09522	36.8651	80.1074	0	19.5316	0	37.6934	11.7173	0	0	2.30724	0	0	4.94036	0	0.663047	0	11.7638	0	0	0	0	0	3.04254	0	0	0	0	1.1622	0	0	0	46.6425	5.30039	0	0	0	0	4.06595	0	0	0	0
A430107O13Rik	0	0.345231	0	0	11.8396	0	0	7.14672	2.8816	2.16695	11.3345	0	1.90214	0.936906	8.27473	5.5989	9.32937	2.81074	5.4338	0	0	29.0919	0	9.63898	0	0	15.7826	0.676526	0	0	0	0	0	26.5894	0	0	0	28.2663	2.07443	0	0	0	2.25775	0	8.1442	5.12079	23.4232	2.00667	20.8311
A430107P09Rik	0	0	0	0	0	0	0	0	0	0	0	0	0	0	0	0	0	0	2.79825	0	0	0	0	0	0	0	0	0	0	0	1.55764	0	0	1.99114	4.81695	0	2.1522	0	0	0	0	0	0	1.52257	0	0	0	0	0
A430110N23Rik	0	0	14.9363	0	0	13.1366	1.45241	2.34315	2.0801	7.72175	0	0	10.1332	0	27.0458	4.75122	1.60985	0	0	12.0399	0	1.46832	0	0	37.307	0	0	0	5.69595	0	0	0	0	0	0	0	0	0	0	0	0	0	0	0	0	0	0	0	0.866927
A4galt	0	0	0	4.08632	0	0	2.15484	1.76104	0	0	11.6564	0	0	47.4845	10.3045	0	42.3787	0	43.5022	0	0	0	0	0	0	146.565	0	0	12.6899	0	0	0	0	0	9.55357	0	0	0	0	2.66494	0	0	0	0	4.41915	0	0	0	1.35535
A4gnt	0	0	0	0	0	0	0	0	0	0	0	0	0	0	0	0	0	0	0	0	0	0	0	0	0	0	0	0	0	0	0	0	0	0	0	0	0	0	0	0	0	0	0	1.38433	0	0	0	0	0
A530006G24Rik	0	0	0	0	0	0	0	0	0	0	0	0	0	0	0	0	0	0	0	0	0	0	0	0	0	0	0	0	0	0	0	0	0	0	0	0	0	0	0	0	0	0	0	0	0	0	0	0	0
A530013C23Rik	0	0.455277	0	0	0	0	0	0	0	0	0	0	0	0	0	0	0	0	0	0	0	0	0	0	0	0	0	0	0	0	0	0	0	0	0	0	0	0	0	0	0	4.33331	0	5.3422	0	0	1.8737	1.66272	0
A530016L24Rik	0	0	0	0	0	0	0	0	0	0	0	0	0	0	0	0	0	0	0	0	0	0	0	0	0	0	0	0	0	0	0	0	0	0	0	0	0	0	0	0	0	0	0	0	0	0	0	0	0
A530032D15Rik	0	0	0	0	0	0	0	0	0	0	0	0	0	0	0	0	0	0	0	0	0	7.65506	0	0	0	0	0	0	2.35342	0	0	0	0	0	0	0	0	0	0	0	0	0	0	0	0	0	0	0	0
A530046M15	0	0	0	59.7265	0	0	0	0	0	0	0	0	0	0	0	0	0	0	0	0	0	0	0	0	0	0	0	0	0	0	0	0	0	0	0	0	0	0	0	0	0	0	0	0	0	0	0	0	0
A530050N04Rik	0	0	0	0	0	0	0	0	0	0	0	0	0	0	0	0	0	0	0	0	0	0	0	0	0	0	0	0	0	0	0	2.11958	0	0	0	0	0	0	0	0	0	0	0	0	0	0	0	0	0
A530053G22Rik	0	0	0	0	0	0	0	0	0	0	0	0	0	0	0	0	0	0	0	0	0	0	0	0	0	0	0	0	0	0	0	0	0	0	0	0	0	0	0	0	0	0	0	0	0	0	0	0	0
A530054K11Rik	16.4927	0	0	1.47557	0	0	0.845905	0	1.90956	0	1.58726	0	0	1.02941	5.01903	5.96516	0	0	0	0	0	6.5515	0	0	3.64014	19.4073	0	0	0	1.33085	0	5.63429	0	1.35811	12.3641	1.82392	0	0	0	0	0	0	0	0.504468	2.74264	0	0	0	0
A530058N18Rik	0	0	0	0	0	0	0	0	0	0	0	0	0	0	0	0	0	0	0	0	0	0	0	0	0	0	0	0	0	0	0	0	0	0	0	0	0	0	0	0	0	0	0	0	0	0	0	0	0
A530064D06Rik	0	0	0	0	0	0	0	0	0	0	0	0	0	0	0	0	0	0	0	0	0	0	0	0	0	0	0	0	0	0	0	0	0	0	0	0	0	0	0	0	0	0	0	0	0	0	0	0	0
A530065N20	0	0	0	0	0	0	0	0	0	0	0	0	0	0	0	0	0	0	0	0	0	0	0	0	0	0	0	0	0	0	0	0	0	0	0.952348	0	0	0	0	0	0	0	0	0	0	0	0	0	0
A530072M11Rik	0	0	0	0	0	0	0	0	0	2.99451	0	0	0	0	0	0	0	0	3.75312	0	0	0	0	0	0	0	0	0	8.14322	0	0	0	0	0	1.82328	0	0	31.7542	0	0	0	0	0	0	0	0	0	0	0
A530088E08Rik	0	0	0	0	0	0	0	0	0	0	0	0	0	0	0	0	0	0	0	0	0	0	0	0	0	0	0	0	0	0	0	0	0	0	0	0	0	0	0	0	0	0	0	0	0	0	0	0	0
A530098C11Rik	0	2.07252	0	0	0	0	0	0	0	0	0	0	0	0	0	0	0	0	0	0	0	0	0	0	0	0	0	0	0	0	0	0	0	0	0	0	0	0	0	0	0	0	0	4.15625	0	0	0	0	0
A530099J19Rik	0	0	0	0	0	0	0	0	0	0	0	0	0	0	0	0	0	0	0	0	0	0	0	0	0	0	0	0	0	0	0	0	0	0	0	0	0	0	0	0	0	0	0	0	0	0	0	0	0
A630001G21Rik	0	0	0	0	0	26.3751	0	0	3.80696	2.52692	0	0	0	6.28005	2.06496	0	0	0	0	0	0	0	0	0	0	6.73718	0	0	0	0	0	0	0	0	0	0	0	0	0	0	0	0	0	0	0	0	0	0	0
A630007B06Rik	27.3223	30.8182	0	0	3.48815	61.3003	8.10251	18.6864	8.35703	9.03843	4.5845	0	0	0	7.3497	19.7936	0	18.8734	47.3375	0	0	15.0616	18.2999	22.2266	21.7945	30.4416	0	4.98698	13.3643	11.84	7.70879	1.8761	1.96369	0	37.1447	9.54398	37.513	0	0	0	15.8446	1.68284	4.72427	16.1605	16.5548	38.8377	5.4293	1.6104	63.6494
A630010A05Rik	0	0	0	0	0	0	0	0	0	0	0	0	0	0	0	0	0	0	0	0	0	0	0	0	0	0	0	0	0	0	0	0	0	0	0	0	0	0	0	0	0	0	0	0	0	0	0	0	0
A630012P03Rik	0	0	0	0	0	0	0	0	0	0	0	0	0	0	0	0	0	0	0	0	0	0	0	0	0	0	0	0	0	0	0	0	0	0	0	0	0	0	0	0	0	0	0	0	0	0	0	0	0
A630019I02Rik	0	0	0	0	0	0	0	0	0	0	0	0	0	0	0	0	0	0	0	0	0	0	0	0	0	0	0	0	0	0	0	0	0	0	0	0	0	0	0	0	0	0	0	0	0	0	0	0	0
A630020A06	0	0	0	0	0	0	0	0	0	0	0	0	0	0	0	0	0	0	0	0	0	0	0	0	0	0	0	0	0	0	0	0	0	3.58598	0	0	0	0	0	4.2743	3.271	0	0	0.902697	1.21574	0	0	0	0
A630023A22Rik	0	0	0	0	0	0	0	0	0	0	0	0	0	7.34644	0	0	0	0	0	0	0	0	0	0	0	0	0	0	0	0	0	0	0	0	0	0	0	0	0	0	0	0	0	0	0	0	0	0	0
A630033H20Rik	9.6975	0	0	0	0	0	0	0	0	0	0	0	19.6471	0	2.02089	50.4774	30.3735	0	0	0	0	0	0	0	0	0	0	0.698177	1.39847	0	0	0	0	0	0.74335	1.18463	0	0	0	0	0	0	0	0	0	0	0	0	0
A630055G03Rik	0	1.51541	5.15777	5.79071	1.71195	0	0	0.778989	1.64896	0.588576	0	1.97159	0	1.03976	7.04758	2.0746	0	4.72095	15.8373	3.88536	0	0	0	0.747479	0	0	29.56	0.729345	0	5.60624	1.18157	12.3167	0.998914	0.798017	3.03049	50.7227	3.30801	1.65046	8.81043	8.64761	1.86142	9.6811	17.0686	17.2854	1.26476	1.29737	0.857107	5.24087	19.3778
A630066F11Rik	0	0	0	0	0	0	0	0	0	0	0	0	0	0	12.9094	3.80251	0	0	0	0	0	0	0	0	0	0	0	0	0	0	0	0	7.35144	0	0	0	0	0	0	0	0	0	8.57686	0	9.80358	0	0	14.0555	0
A630072M18Rik	0	0.635911	3.4225	0	0	0	0	0	0	0	0.890855	0	0	0	0	0	0	0	0	0	0	0.628288	0	0	0	0	20.5344	0	0.876108	0	2.02133	5.48133	0	0	1.60356	3.94168	1.39237	0.652395	0	0	0	0	0	0	0	0	0	0	1.14029
A630073D07Rik	0	0	0	0	0	0	0	0	0	0	0	0	0	0	0	0	0	0	0	0	0	0	0	0	0	0	0	0	0	0	0	0	0	0	0	0	0	0	0	0	0	0	0	0	0	0	0	0	0
A630075F10Rik	0	0	0	0	0	0	0	0	0	0	0	0	0	0	0	0	0	0	0	0	0	0	0	0	0	0	0	0	0	0	0	0	0	0	0	0	0	0	0	0	0	4.13716	0	0	0	0	0	0	0
A630076J17Rik	0	0	0	0	0	0	0	0	0	0	0	0	0	0	0	0	0	0	0	0	0	0	0	0	0	0	0	0	0	0	0	0	0	0	0	0	0	0	0	0	0	0	0	0	0	0	0	0	0
A630077J23Rik	0	0	0	0	0	0	0	0	0	0	0	0	0	0	0	0	0	0	0	0	0	0	0	0	0	0	0	0	0	0	0	0	0	0	0	0	0	0	0	0	0	0	0	0	0	0	0	0	0
A630089N07Rik	26.9099	23.8187	12.3391	33.028	358.217	6.40983	9.33985	10.9116	1.52221	2.33712	20.8945	27.7544	2.14651	2.11849	16.5948	5.96084	20.9303	65.1074	16.6395	11.3818	62.227	18.7361	27.9692	72.4491	12.6254	1.44134	94.1097	20.2092	1.86716	46.3922	29.6066	63.4384	33.1489	9.43384	68.1463	61.7012	28.9196	14.9966	44.8707	45.6614	37.8494	45.5972	89.8051	59.6757	4.68264	7.34736	18.473	15.0128	10.3468
A630095E13Rik	0	0	0	0	0	0	0	0	0	0	0	0	0	0	0	0	0	0	0	0	0	0	0	0	0	0	0	0	0	0	0	0	0	0	0	0	0	0	0	0	0	0	0	0	0	0	0	0	0
A630095N17Rik	0	0	0	0	0	0	0	0	0	0	0	0	0	0	0	0	0	0	0	0	0	0	0	0	0	0	0	0	0	0	0	0	0	0	0	0	0	0	0	0	0	0	0	0	0	0	0	0	0
A730008H23Rik	0.243691	0	0.000633545	0	0	0	0	0	0	1.47069	0	0	0.00768312	0	0	0	0	0.000380454	0.00115227	27.2568	0	1.09625	0	5.78838	0	33.6553	46.5534	0.00172633	38.7209	0	7.51844	0	0	6.5208	2.23239	0	13.3985	7.16718	1.02438	0	6.92412	0	0	7.69861	16.0029	21.1336	1.92284	0	0.867274
A730011L01Rik	0.294771	0	1.96081	13.3332	46.1518	0	0.839306	0	0	0	2.40214	0	0	0	2.20081	0	0	0	1.60951	0	0	0	0	9.17021	0	0	6.96656	0	0	2.3658	0	2.47558	0.894574	0	24.4964	7.07871	0	2.28076	10.906	1.09605	0.895694	2.53488	0	1.90237	1.54055	0	0.686478	0	0
[truncated: 21,286 more rows]
[truncated: 25 more columns]

## Sheet: Sig Gene Unique Fusion vs mMSC
SCDE Sig Genes for Unique Fusions vs mMSC
	Lower bound	log2 fold change	Upper bound	p-value
Mir1935	-12.9504	-12.9504	-11.2021	8.02025e-13
Mir3470a	-12.9504	-12.9504	-11.2021	8.02025e-13
Mir669h	-12.9504	-12.9504	-11.2021	8.02025e-13
Mir1954	-12.9504	-12.9504	-10.846	8.70415e-13
Snora2b	-12.2058	-11.4611	-7.34936	5.13618e-08
Mcpt8	-9.55093	-8.67678	-6.96085	7e-08
Fos	4.04701	6.37808	9.90707	3.03398e-07
Egr1	2.59008	4.43552	6.37808	1.02261e-05
Ubb	1.32742	2.4282	3.33473	1.44016e-05
Nfkbia	1.71593	3.20523	4.56502	5.50297e-05
Serpinb2	-9.74519	-8.67678	-3.9175	6.09644e-05
Serpinb9e	-6.63709	-5.66581	-3.9175	0.00010079
Cxcl1	3.56137	7.576	10.4251	0.000113312
Tyr	2.68721	5.50393	7.73788	0.000119441
Arxes2	-7.7055	-6.8961	-2.91384	0.000135469
Gm16702	1.65118	3.9175	5.86006	0.000195067
Gzme	-7.18748	-6.18383	-3.65849	0.000198192
A830007P12Rik	1.84543	4.14413	6.34571	0.000221036
Galntl4	-6.11907	-5.21254	-3.56137	0.000230946
Gjb3	-6.53996	-5.66581	-3.46424	0.000237096
Adprh	-6.86372	-6.18383	-2.94622	0.00034188
Haus4	-6.02194	-5.18017	-3.33473	0.000346518
Gapdh	1.03603	2.2987	3.46424	0.000385323
H2-D1	1.03603	2.26632	3.30236	0.000412382
Ctgf	-7.44649	-6.66947	-2.59008	0.000463231
2410006H16Rik	1.10079	2.55771	3.85275	0.00049884
Siglecg	-6.76659	-5.73056	-2.88147	0.000538157
H2-T9	2.10444	4.56502	8.67678	0.000637035
Btg2	1.42455	3.46424	5.82769	0.000637484
H2-K1	1.06841	2.46058	3.788	0.000641358
Fahd1	-5.73056	-4.88878	-2.91384	0.000727901
2300009A05Rik	-6.31333	-5.34205	-2.84909	0.000775259
Atp6v0b	1.03603	2.49296	3.72325	0.000777551
Apex2	-5.47155	-4.66215	-2.91384	0.000792188
Acta2	-10.1661	-5.14779	-1.91019	0.000820693
Rpl32	0.420889	0.971281	1.45692	0.000858631
Cyp2e1	1.68355	4.01463	7.51124	0.00103311
4930519G04Rik	1.65118	4.14413	6.47521	0.00106031
Cmtm7	-5.60106	-4.5974	-2.78434	0.00106404
Mgst2	2.26632	4.98591	8.06164	0.00114192
Mpv17l	1.32742	3.52899	5.69818	0.0011455
Fam64a	-5.79531	-4.53265	-2.68721	0.00115107
Tmsb4x	-2.81672	-1.6188	-0.647521	0.00115454
Plau	-5.69818	-4.50027	-2.78434	0.00115827
Ino80e	-5.43918	-4.5974	-2.71959	0.00117375
Rpl37a	0.679897	1.68355	2.33108	0.00119339
Gm5113	1.6188	4.43552	7.0256	0.00119354
Gm15645	1.42455	3.9175	6.2162	0.00119679
Wnt5a	-5.30967	-4.40314	-2.75196	0.00120314
Fam105b	-5.21254	-4.40314	-2.71959	0.00129139
Rplp2	0.712273	1.78068	2.81672	0.00135452
Pmm1	0.971281	2.49296	3.98225	0.00136922
Csk	-5.14779	-4.37077	-2.62246	0.00141492
Olfr856-ps1	1.29504	3.33473	5.50393	0.00141501
Fam58b	-5.34205	-4.53265	-2.52533	0.00148399
Rmnd1	2.1692	5.34205	8.3854	0.00150714
Dclre1c	1.19791	3.20523	5.63343	0.00151567
Gm19757	1.32742	3.26998	5.37442	0.00153474
Gprc5c	-5.11542	-4.24126	-2.62246	0.00157661
Rps26	0.679897	1.74831	2.68721	0.00158443
Kif22	-5.47155	-4.30601	-2.49296	0.00166199
Tmem41a	-5.4068	-4.40314	-2.52533	0.00169826
Klhl26	-5.30967	-4.30601	-2.52533	0.00175312
Clu	1.4893	4.27364	7.89976	0.0017778
Il18	-6.18383	-4.79166	-2.4282	0.00194409
Ndufaf3	-5.82769	-4.95354	-2.36345	0.00196138
Rab33b	1.32742	3.69087	6.0867	0.00198646
Gm8580	-5.34205	-4.33839	-2.36345	0.0020637
Cdr2	-4.98591	-4.11176	-2.46058	0.00206529
Arpc3	-5.86006	-4.69453	-2.26632	0.00208161
Mt1	0.809401	2.1692	3.26998	0.00210953
Rps2	0.712273	2.00731	3.2376	0.00222212
Tnfsf10	1.4893	4.04701	6.70184	0.00231188
Zfp488	1.03603	2.91384	4.92116	0.0024068
1500012F01Rik	1.16554	3.07572	4.50027	0.00243713
Tox	-4.79166	-3.98225	-2.36345	0.00246511
Yars2	-5.5363	-4.30601	-2.20157	0.00266764
Rrm2	-7.54362	-3.62612	-1.19791	0.00272052
Has2	-4.85641	-3.98225	-2.2987	0.00272214
March2	-5.05066	-4.17651	-2.26632	0.00273435
Msrb2	1.4893	3.82037	6.18383	0.00276647
Gatsl3	-5.63343	-4.50027	-2.20157	0.00279438
Mtap1s	-5.24492	-4.27364	-2.10444	0.00283297
Zfp64	-5.21254	-4.01463	-2.26632	0.00295769
Rnf26	-4.82403	-3.9175	-2.23395	0.00298804
Usf1	-4.79166	-3.98225	-2.20157	0.0030125
6430548G04	1.16554	3.75562	6.34571	0.00306541
D4Wsu53e	1.29504	3.2376	4.79166	0.00308733
Chic2	-5.11542	-4.24126	-1.97494	0.00310871
1700012B09Rik	-6.60471	-5.86006	-1.71593	0.00311252
Csrp1	-4.75928	-3.94988	-2.1692	0.003144
Rn45s	0.356137	0.744649	1.10079	0.00317572
H2-T24	1.13316	3.39949	5.37442	0.00326714
Aurka	-6.63709	-5.4068	-2.10444	0.00331965
Ttk	-5.50393	-4.14413	-1.94256	0.00340921
Ctdnep1	-4.98591	-4.01463	-2.03969	0.0034904
R3hcc1	-5.73056	-4.5974	-1.81306	0.00352212
2810459M11Rik	-4.79166	-3.82037	-2.13682	0.00358536
Tinf2	-5.60106	-4.43552	-1.81306	0.00362177
Ube2cbp	-5.2773	-4.14413	-1.84543	0.0038252
D2Wsu81e	-6.05432	-5.11542	-1.81306	0.00397305
Asf1b	-6.31333	-5.37442	-1.74831	0.0039867
Slc35b3	-5.14779	-4.11176	-1.81306	0.0041604
Pde8a	-4.7269	-3.65849	-2.07207	0.00417541
Lrrc57	-5.69818	-4.75928	-1.81306	0.00429315
2310011J03Rik	-5.37442	-4.53265	-1.87781	0.00433063
G0s2	-7.576	-6.60471	-1.84543	0.00444335
Tk1	-7.576	-6.92847	-1.39217	0.00446405
Luc7l2	0.841777	2.81672	4.5974	0.00456524
Loxl2	0.712273	2.46058	4.62977	0.00462676
Gnb5	-5.43918	-4.11176	-1.74831	0.00467456
Phf10	-4.69453	-3.65849	-1.87781	0.00483832
Poc1a	-5.98957	-4.79166	-1.65118	0.00489292
Hint3	-5.4068	-4.17651	-1.58643	0.00492105
4632427E13Rik	-6.11907	-5.08304	-1.29504	0.00493955
Rps20	0.356137	1.29504	1.81306	0.00497893
Casc4	0.906529	3.14048	5.76294	0.0049832
Mccc2	-4.85641	-3.75562	-1.81306	0.00499617
Prmt3	-4.43552	-3.59374	-1.91019	0.00507252
Incenp	-6.2162	-4.82403	-1.55405	0.00508077
Kat2a	-4.82403	-3.59374	-1.87781	0.00520206
BC016495	1.00366	5.2773	6.8961	0.00535127
Alyref2	-4.69453	-3.788	-1.68355	0.0053918
Ldhb	0.777025	2.84909	5.01829	0.00542506
Chst1	-4.66215	-3.49661	-1.84543	0.00546408
Taz	-4.82403	-3.62612	-1.78068	0.00549242
Zfp275	-5.34205	-4.5974	-1.55405	0.00579236
Rpl10a	0.388513	1.42455	2.36345	0.00581618
Serpinb9b	-5.5363	-3.59374	-1.68355	0.00581663
Capn7	-5.08304	-3.9175	-1.68355	0.00592642
Lox	-7.15511	-2.81672	-0.841777	0.00595653
Neil3	-4.85641	-3.69087	-1.58643	0.00601518
Sdcbp2	-5.63343	-3.72325	-1.52167	0.00615949
Lars2	0.647521	2.49296	4.24126	0.00620352
Snora26	-10.9755	-10.1661	-1.81306	0.00620736
Lyrm1	-4.66215	-3.43186	-1.71593	0.00629572
Klhdc9	-4.5974	-3.65849	-1.58643	0.00630186
Tmem69	0.938905	3.39949	5.69818	0.00640516
Ppp2r3a	-4.46789	-3.49661	-1.71593	0.00645831
Iqgap3	-4.79166	-3.49661	-1.71593	0.00648608
Kctd17	-4.82403	-3.52899	-1.58643	0.00673574
Rpl36	0.291384	1.13316	1.55405	0.0067523
Cutc	-4.7269	-3.56137	-1.6188	0.00681955
Ano3	1.00366	3.49661	6.0867	0.00687895
Rpl37	0.420889	1.52167	2.46058	0.00690517
Ppif	-5.34205	-4.27364	-1.6188	0.0070088
Mios	-4.46789	-3.36711	-1.68355	0.00703874
Rps23	0.420889	1.4893	2.46058	0.00710593
Dlat	-4.37077	-3.36711	-1.68355	0.00713479
Tram2	-4.5974	-3.36711	-1.65118	0.00718563
2210408I21Rik	-4.50027	-3.49661	-1.6188	0.00721344
Tapt1	-4.24126	-3.33473	-1.65118	0.00730887
Rpl8	0.32376	1.29504	1.94256	0.00731412
Nosip	-5.05066	-4.14413	-1.55405	0.00731792
4932411L15	0.712273	2.71959	5.21254	0.00734097
Tnn	-4.50027	-3.49661	-1.4893	0.00739474
Dysf	-4.27364	-3.33473	-1.65118	0.00746472
Jun	0.906529	3.30236	5.66581	0.00772672
Skp2	-4.17651	-3.2376	-1.65118	0.00773874
Il18bp	-4.82403	-3.65849	-1.39217	0.00778302
Col7a1	-4.17651	-3.26998	-1.65118	0.00778344
Micall2	1.23029	5.18017	7.80263	0.00779064
Lmf1	-5.34205	-3.94988	-1.39217	0.00783086
D4Bwg0951e	-4.88878	-3.59374	-1.35979	0.00794262
Trmt2b	-4.53265	-3.26998	-1.58643	0.00799469
Mcf2l	-4.01463	-3.26998	-1.58643	0.00800257
Atp5k	0.485641	1.84543	3.14048	0.00802223
Masp1	-4.50027	-3.49661	-1.52167	0.00804382
Taco1	-4.46789	-3.30236	-1.55405	0.00809024
Rps19	0.388513	1.39217	1.78068	0.0081916
Haus8	-5.95719	-4.82403	-1.35979	0.00825574
Ctdp1	-4.27364	-3.30236	-1.55405	0.00826308
Epm2aip1	-4.66215	-3.30236	-1.58643	0.0083101
Lcmt2	0.841777	3.33473	5.2773	0.00832246
Gpx3	0.712273	2.91384	4.50027	0.00844169
Mllt1	-4.46789	-3.30236	-1.52167	0.00845759
Siah2	-4.46789	-3.36711	-1.39217	0.00865366
Omd	0.874153	4.82403	6.50759	0.00870095
Dsel	-4.7269	-3.52899	-1.35979	0.00872047
Zfyve19	-4.82403	-3.56137	-1.29504	0.00872919
Rps24	0.420889	1.65118	2.84909	0.00879641
Gm11974	0.647521	2.46058	4.24126	0.00881024
Rpl38	0.291384	1.26267	1.81306	0.00882579
Rnaseh1	-4.50027	-3.33473	-1.42455	0.00890963
Lysmd3	-4.20889	-3.33473	-1.39217	0.00895124
Gm8773	-4.14413	-3.20523	-1.4893	0.0090923
Foxj3	-4.20889	-3.2376	-1.4893	0.00911046
Cd209c	1.10079	4.24126	6.53996	0.00914998
2410076I21Rik	-4.95354	-3.85275	-1.06841	0.0091501
Tdg	-4.53265	-3.46424	-1.32742	0.00917618
Unc119b	-4.04701	-3.20523	-1.4893	0.00918816
Rbbp9	-4.56502	-3.33473	-1.39217	0.00918952
Trmt2a	-4.17651	-3.17285	-1.4893	0.00923844
Serpinb1b	-4.66215	-3.49661	-1.29504	0.0092718
Klraq1	-4.11176	-3.14048	-1.52167	0.00928033
6030458C11Rik	0.777025	2.94622	4.79166	0.00932469
Ctbp1	-4.04701	-3.2376	-1.42455	0.00937836
Pisd-ps1	0.679897	2.84909	4.85641	0.00939495
Trps1	1.16554	3.9175	6.41046	0.00946379
D130040H23Rik	-4.14413	-3.14048	-1.4893	0.00950052
Zfp280b	-4.17651	-3.14048	-1.45692	0.0095016
Pwp2	-4.37077	-3.2376	-1.42455	0.00951585
Slc27a1	0.906529	4.62977	7.25223	0.00955505
Taldo1	-7.576	-2.46058	-0.615145	0.00956245
Serpinb9g	-5.18017	-3.43186	-1.10079	0.00957604
Acot10	-3.98225	-3.17285	-1.45692	0.00958327
Ndufaf1	-6.11907	-5.34205	-1.16554	0.00960255
Churc1	0.615145	2.36345	3.88513	0.00970155
Spry2	0.647521	2.65484	4.62977	0.00987747
2310022A10Rik	-5.05066	-3.82037	-1.10079	0.0100106
Mybl2	-4.04701	-3.07572	-1.42455	0.0100429
ORF61	-4.75928	-3.56137	-1.13316	0.0100512
Cstb	0.32376	1.39217	2.2987	0.0101209
Scap	-4.75928	-3.82037	-1.13316	0.0102131
BC052688	-4.11176	-3.04335	-1.45692	0.0102234
9430038I01Rik	-4.40314	-3.46424	-1.19791	0.0102368
Klhdc3	-4.82403	-3.62612	-1.03603	0.010272
Rfc5	-5.47155	-4.37077	-1.26267	0.0103657
Cxx1c	-4.53265	-3.52899	-1.00366	0.0105693
Oip5	-4.24126	-3.01097	-1.39217	0.0107002
Cdkn1a	0.518017	2.2987	3.72325	0.0107266
Pura	-5.76294	-4.56502	-0.712273	0.0109082
Mfap3l	-4.24126	-3.04335	-1.35979	0.0109209
Zc4h2	-4.40314	-3.07572	-1.35979	0.0109696
Thbd	-6.44283	-1.87781	-0.485641	0.0110699
Itgb6	-4.5974	-3.43186	-1.26267	0.0111076
Art3	0.938905	4.82403	7.89976	0.011301
Trabd	-4.24126	-3.33473	-1.16554	0.0113486
Foxf2	-4.20889	-3.2376	-1.23029	0.0113644
1600002H07Rik	-3.98225	-3.07572	-1.29504	0.0114018
Rnls	0.777025	4.82403	7.09035	0.0114081
Leprel2	0.615145	2.91384	5.18017	0.0114831
Glrx5	-6.47521	-5.73056	-1.10079	0.0114918
Stim1	-4.20889	-3.01097	-1.32742	0.011532
Atl3	-3.85275	-2.94622	-1.35979	0.0115443
1500011K16Rik	-4.46789	-3.30236	-1.10079	0.0115534
Uchl4	-4.24126	-3.2376	-1.16554	0.0115763
Rnf125	-4.37077	-3.14048	-1.16554	0.0116743
Scfd2	-4.04701	-3.04335	-1.29504	0.011711
Crlf1	-4.82403	-3.72325	-0.971281	0.0117599
D18Ertd653e	-4.62977	-3.30236	-1.03603	0.0117853
Sergef	-4.85641	-3.88513	-0.971281	0.0119239
Tmem129	-4.24126	-3.14048	-1.23029	0.0119292
Mib1	-3.82037	-2.94622	-1.32742	0.0119915
Tmem48	-4.37077	-3.33473	-1.16554	0.0120243
0610038B21Rik	0.938905	4.33839	6.73422	0.0120628
Zfp12	0.550393	2.65484	5.05066	0.0120875
Cenpa	-6.37808	-5.08304	-1.13316	0.0122275
Gm8615	1.00366	4.40314	6.50759	0.0123011
Gamt	-4.37077	-3.14048	-1.16554	0.0123369
Hoxa9	-4.14413	-3.07572	-1.13316	0.0124815
Snap29	-3.88513	-2.94622	-1.23029	0.0126192
H2-T23	0.550393	2.33108	3.69087	0.012676
Pde8b	-4.5974	-3.2376	-1.06841	0.0126882
Pbld1	0.485641	2.33108	4.85641	0.0127579
Bcas2	0.453265	2.13682	3.62612	0.0129428
Ggct	1.06841	4.7269	7.44649	0.0129872
Trim56	1.23029	3.98225	6.60471	0.0129886
Tagln	-7.47887	-3.30236	-0.777025	0.0130026
Gm15772	0.32376	1.68355	2.55771	0.013066
Ifrd2	-4.40314	-3.14048	-1.06841	0.0130882
Bloc1s2	0.420889	2.10444	3.65849	0.0131931
5330426P16Rik	-3.94988	-2.94622	-1.19791	0.0132025
Prrg1	-4.33839	-3.33473	-0.971281	0.0132421
Bag2	-6.8961	-6.05432	-0.744649	0.0132668
Ids	-3.788	-2.91384	-1.23029	0.0133098
Asb13	-3.88513	-2.94622	-1.23029	0.0133138
Uck2	-6.31333	-5.43918	-1.10079	0.0135352
Elac2	-4.04701	-2.91384	-1.16554	0.0135733
Trip10	-4.66215	-3.65849	-1.03603	0.0136468
H2afj	0.777025	3.39949	6.02194	0.0137713
Myl12b	0.582769	2.81672	4.56502	0.0138257
Ppp5c	-4.95354	-4.07938	-1.03603	0.0139039
Tbc1d8	-3.9175	-2.78434	-1.19791	0.0139255
C1ra	0.615145	2.84909	4.5974	0.0139669
Lins	-3.69087	-2.81672	-1.19791	0.0141346
Zhx1	-5.2773	-4.40314	-0.938905	0.0142264
Stard4	-3.88513	-2.81672	-1.16554	0.0142525
Tapbpl	0.582769	3.14048	5.4068	0.0143982
Prkd1	-4.01463	-3.01097	-0.971281	0.0145764
Slc25a43	-4.7269	-3.49661	-0.841777	0.0145978
Morn4	-4.5974	-3.59374	-0.744649	0.0146003
Lsm14b	-3.788	-2.81672	-1.13316	0.0146443
Akirin2	-4.56502	-3.56137	-0.777025	0.0147394
Pik3ca	0.518017	2.55771	4.30601	0.0147812
Rapgef1	-3.59374	-2.75196	-1.16554	0.0147991
Nlrp2	-5.43918	-4.17651	-0.453265	0.0148482
Ncf2	-3.9175	-2.94622	-1.00366	0.0149374
Tfrc	-6.44283	-5.60106	-0.744649	0.0150035
Dnajc12	-3.98225	-3.07572	-1.00366	0.0151191
Foxr1	0.874153	3.9175	6.18383	0.0151218
Vmn2r79	-3.9175	-2.94622	-1.00366	0.0151235
Slc25a16	-3.65849	-2.75196	-1.13316	0.0151967
Des	0.32376	5.14779	8.25589	0.0152079
Lpin3	-3.9175	-2.88147	-1.03603	0.0152778
Elp3	-5.05066	-3.72325	-1.03603	0.0153068
Gm5065	0.388513	3.65849	6.11907	0.0153732
Cnn1	-6.47521	-5.56868	-0.809401	0.0154379
March8	-4.11176	-2.75196	-1.03603	0.0155584
Zbtb17	-4.01463	-3.01097	-0.971281	0.0156093
Gm7102	0.582769	3.30236	5.98957	0.0156945
Pycr1	-3.75562	-2.75196	-1.06841	0.0157959
Fabp3	1.00366	5.2773	7.96451	0.0158032
Ube2e1	-6.50759	-5.79531	-0.874153	0.0158379
Sh2d1b1	-3.88513	-2.91384	-0.938905	0.0158836
Rbm38	1.06841	4.7269	6.96085	0.0159933
4930556M19Rik	0.712273	3.85275	6.60471	0.0160335
Alg1	-4.46789	-3.17285	-0.777025	0.0160522
Ube2j1	-4.56502	-3.72325	-0.971281	0.0162425
Sh3bgr	0.550393	3.9175	7.21986	0.01632
Map3k1	0.485641	2.84909	5.30967	0.0163857
Rps21	0.226632	1.29504	2.23395	0.0164556
Nfib	0.550393	2.91384	4.85641	0.0164969
Sox5	0.777025	3.9175	6.41046	0.0165644
Spag5	-5.08304	-3.85275	-1.00366	0.0165649
Spc25	-7.31699	-6.60471	-0.712273	0.0165994
S100pbp	-4.33839	-2.78434	-0.841777	0.0166292
Camta2	-3.82037	-2.75196	-0.971281	0.0167796
Tnfrsf22	-3.62612	-2.71959	-1.00366	0.0168522
2010015L04Rik	0.744649	3.65849	6.53996	0.0169777
Atg13	-3.88513	-2.84909	-0.906529	0.0169918
Itpr3	-3.56137	-2.68721	-1.03603	0.017005
Adal	-4.20889	-2.94622	-0.841777	0.0170324
Serpinb9d	-3.9175	-2.78434	-0.938905	0.0171321
Tsku	-3.65849	-2.65484	-1.00366	0.0171492
Tk2	-4.40314	-3.39949	-0.615145	0.0172422
Slc35b2	-5.50393	-4.75928	-0.777025	0.0173348
Fgfrl1	-4.07938	-2.94622	-0.874153	0.0174582
Thoc3	-3.9175	-2.65484	-0.906529	0.0174643
Mudeng	-3.788	-2.68721	-0.971281	0.0175717
Rel	-3.65849	-2.71959	-0.938905	0.0176947
Polr3h	-4.37077	-3.49661	-0.906529	0.0178591
Npr1	0.485641	4.04701	6.47521	0.0179183
Arrdc1	-4.04701	-2.62246	-0.938905	0.0179322
Wrb	0.420889	2.36345	4.14413	0.0181689
Nsun7	-3.62612	-2.62246	-0.971281	0.018204
Dcdc2c	0.485641	3.07572	5.30967	0.0182096
Slc33a1	-3.65849	-2.65484	-0.938905	0.0182426
Eid3	-3.82037	-2.81672	-0.777025	0.0183184
Sgcd	-3.75562	-2.71959	-0.906529	0.018405
Rpap1	-3.9175	-2.78434	-0.906529	0.0184053
Amn1	0.518017	2.88147	4.75928	0.0184605
Spryd4	-4.88878	-3.98225	-0.841777	0.0184733
Rbfox2	0.420889	2.39583	4.07938	0.0184748
Gmeb1	0.453265	2.75196	5.18017	0.0185063
Atxn7l3	-3.85275	-2.62246	-0.874153	0.0185224
Pcdh19	-3.43186	-2.62246	-0.938905	0.0186846
Bre	-6.99323	-6.31333	-0.679897	0.0186858
Tet2	0.453265	2.94622	4.95354	0.018825
1810063B07Rik	0.453265	2.78434	4.66215	0.0188456
Gm4951	0.420889	2.62246	4.85641	0.0188662
Gprc5a	-6.86372	-6.18383	-0.712273	0.0190257
Phkg1	0.518017	3.69087	5.98957	0.0190507
Chst14	-4.43552	-3.26998	-0.518017	0.0191051
Fkbp15	-3.75562	-2.71959	-0.841777	0.0191959
Irx2	-4.01463	-3.1081	-0.744649	0.0192678
Zbtb2	-3.46424	-2.59008	-0.906529	0.0193074
Rpusd4	-4.5974	-2.65484	-0.777025	0.0193188
Phlpp1	-3.59374	-2.55771	-0.906529	0.0195403
Ints5	-3.788	-2.78434	-0.679897	0.0196181
Rora	-4.07938	-3.14048	-0.518017	0.0196972
Ift81	0.388513	2.49296	4.46789	0.0197856
Tln2	-3.56137	-2.71959	-0.809401	0.0198127
Txnip	0.453265	3.36711	6.15145	0.019972
Fam160b1	-4.46789	-3.65849	-0.615145	0.0200393
Timp3	-6.76659	-3.01097	-0.453265	0.0203719
Suv39h1	-5.2773	-4.14413	-0.777025	0.0204439
5730507C01Rik	-3.9175	-3.1081	-0.679897	0.020528
Rpsa	0.194256	1.29504	2.33108	0.0205305
Gmppb	-5.14779	-4.07938	-0.679897	0.0205832
Tbc1d2b	-3.82037	-2.78434	-0.679897	0.0205865
A930001N09Rik	0.485641	3.07572	5.73056	0.0206386
Kitl	-3.75562	-2.59008	-0.679897	0.0207139
Pcca	-3.9175	-2.75196	-0.679897	0.0209317
Zfp334	-3.30236	-2.49296	-0.874153	0.0209759
Mon1b	-3.46424	-2.46058	-0.841777	0.0210088
Chchd2	0.226632	1.55405	2.65484	0.0210713
Alg9	-3.72325	-2.68721	-0.712273	0.0212247
Rps18	0.0971281	0.744649	1.13316	0.0212531
Lpcat1	-4.53265	-3.52899	-0.388513	0.0213417
2010305A19Rik	-3.59374	-2.62246	-0.647521	0.0213725
Ang2	-4.79166	-3.65849	-0.356137	0.0213974
Asrgl1	0.582769	4.07938	6.76659	0.0214514
Ska1	-3.88513	-2.91384	-0.582769	0.0214686
Hibadh	0.453265	2.81672	4.53265	0.0215472
Wdr55	-6.63709	-5.89244	-0.615145	0.0216278
Lepr	0.420889	3.46424	6.50759	0.0216956
Sntb2	0.356137	2.52533	4.30601	0.0217071
Nusap1	-5.30967	-3.56137	-0.809401	0.0217666
Ndn	-5.79531	-4.95354	-0.647521	0.0217789
B3galnt1	-5.01829	-4.27364	-0.615145	0.0218659
Gm6634	-3.39949	-2.55771	-0.744649	0.0218696
Fam71f2	0.194256	5.18017	7.47887	0.0220817
Zdhhc18	-3.788	-2.68721	-0.582769	0.0221041
Adsl	0.388513	2.55771	4.30601	0.0222908
Mfsd11	0.420889	3.01097	5.2773	0.0223964
Serpine1	-6.02194	-2.65484	-0.485641	0.0224002
Rlf	-3.62612	-2.4282	-0.777025	0.0224863
Snora81	-9.42143	-0.647521	-0.259008	0.0225778
Klhdc8a	-3.69087	-2.68721	-0.550393	0.022607
Ppil1	-6.99323	-6.34571	-0.550393	0.0227481
Ankrd12	0.420889	3.04335	4.98591	0.0229101
Gm5148	0.356137	2.62246	4.5974	0.0229429
Frrs1	0.32376	2.33108	4.17651	0.0230702
Il1rap	-3.72325	-2.75196	-0.550393	0.0231551
Adamts4	-3.39949	-2.46058	-0.744649	0.0231913
Gm10416	-3.85275	-2.65484	-0.582769	0.0232206
Cnn2	-5.43918	-2.55771	-0.32376	0.0232618
Gpr157	0.485641	3.69087	6.05432	0.0232828
Pmvk	-5.50393	-4.30601	-0.647521	0.0233425
Rbbp7	-4.69453	-2.10444	-0.291384	0.0234469
Cd248	-3.98225	-2.9786	-0.485641	0.0234612
Map3k7	0.388513	2.68721	4.75928	0.0237057
Rpl21	0.194256	1.55405	2.78434	0.0238193
4833420G17Rik	-5.08304	-4.11176	-0.615145	0.0239441
Psd	0.291384	4.37077	7.0256	0.0240409
Klhl20	-3.46424	-2.52533	-0.582769	0.0241209
Ovgp1	0.194256	3.59374	6.28095	0.0242687
Gata2	0.518017	3.82037	6.11907	0.0243488
Nphs1	0.259008	3.788	6.28095	0.0243896
Slc7a14	0.388513	3.07572	6.02194	0.0244715
Traf2	0.356137	3.46424	5.56868	0.0245625
Fam54a	-3.49661	-2.68721	-0.518017	0.0246517
4930519F09Rik	0.388513	3.46424	6.53996	0.0246658
Postn	-7.835	-2.65484	-0.388513	0.0247493
4930534B04Rik	-3.36711	-2.46058	-0.647521	0.0248404
Pmp22	-6.18383	-2.55771	-0.32376	0.024959
Kif4	-4.92116	-4.01463	-0.582769	0.0249694
Serpinb6b	-3.72325	-2.55771	-0.550393	0.0250888
Pofut1	-3.49661	-2.33108	-0.679897	0.025135
Lrp8	-3.56137	-2.26632	-0.647521	0.0254578
Casp2	-3.98225	-2.88147	-0.453265	0.0254714
Wdr48	-4.07938	-2.94622	-0.32376	0.0255738
Prcc	-3.788	-2.68721	-0.356137	0.0256061
7530420F21Rik	-3.72325	-2.71959	-0.356137	0.0257779
Ttll4	-3.69087	-2.33108	-0.550393	0.0258925
Wdr34	0.356137	2.9786	5.86006	0.0260463
A230046K03Rik	0.259008	2.59008	4.24126	0.0262083
Rpl29	0.129504	1.29504	2.26632	0.0262215
Fam69b	-4.43552	-2.4282	-0.420889	0.0262844
Cep55	-6.24858	-5.24492	-0.615145	0.0262905
Pold2	-5.5363	-4.40314	-0.550393	0.0263037
Rasgrp3	-3.72325	-2.78434	-0.291384	0.0263378
B230216N24Rik	-4.40314	-1.87781	-0.420889	0.0264181
Rpl28	0.129504	1.23029	2.13682	0.0264989
Siah1a	0.388513	3.1081	5.01829	0.0265143
Ap4m1	-4.37077	-3.26998	-0.356137	0.0265481
Ccl9	-3.85275	-2.62246	-0.356137	0.0267493
Rftn2	-3.62612	-2.39583	-0.485641	0.0268402
Ascc1	-6.24858	-5.50393	-0.615145	0.0268649
AI607873	0.259008	2.26632	3.88513	0.0269195
2700060E02Rik	0.194256	1.91019	3.43186	0.0269526
Rpl31	0.194256	1.78068	3.04335	0.0269715
Rrm1	-6.0867	-5.30967	-0.388513	0.0271463
Rpl17	0.129504	1.19791	2.13682	0.0271496
Stxbp5	0.32376	3.07572	5.43918	0.027204
Eps15	-4.95354	-4.01463	-0.518017	0.0272533
Sp140	0.259008	2.49296	4.53265	0.0273747
Nbr1	0.259008	2.39583	4.33839	0.027782
Syt13	-3.98225	-2.88147	-0.291384	0.0278603
Bicd2	-4.62977	-3.69087	-0.485641	0.027876
Zfp449	-3.2376	-2.33108	-0.485641	0.0280353
Uba52	0.0971281	0.971281	1.39217	0.0280534
Cnot3	0.16188	4.11176	6.41046	0.0281048
Prosapip1	-3.65849	-2.39583	-0.420889	0.028119
Pfkm	-4.07938	-2.78434	-0.32376	0.0281883
Pnrc1	0.356137	3.17285	5.2773	0.0282763
Spred3	0.259008	4.11176	6.47521	0.0283409
Padi2	0.259008	2.62246	5.43918	0.0284073
Mapk6	-5.37442	-4.53265	-0.453265	0.0284289
Rpl18a	0.0971281	1.10079	1.94256	0.0285095
Lrig1	0.32376	3.17285	6.15145	0.0285177
Prss46	-4.40314	-3.04335	-0.226632	0.0285255
Ndufa6	0.16188	1.52167	2.65484	0.0285585
4930451C15Rik	-3.14048	-2.36345	-0.420889	0.0286352
Gjb4	-4.75928	-3.56137	-0.226632	0.0286404
Hspb8	0.420889	3.52899	6.99323	0.0287179
Prpf38b	0.194256	2.00731	4.20889	0.0289076
Gnpda1	0.259008	2.4282	4.20889	0.0290116
Rad51l1	-4.14413	-2.39583	-0.32376	0.0292578
Arhgap23	-3.30236	-2.26632	-0.453265	0.0293543
Gpr180	-4.07938	-3.2376	-0.485641	0.0294828
Lipi	-3.36711	-2.39583	-0.356137	0.0295239
Daam2	-3.49661	-2.46058	-0.356137	0.0298241
Csnk2a2	0.194256	2.23395	3.98225	0.0301435
Setbp1	0.356137	3.88513	6.11907	0.0302181
Psme4	0.194256	2.2987	4.14413	0.0304653
Alg10b	-3.59374	-2.2987	-0.356137	0.0305183
Traip	-3.59374	-2.2987	-0.356137	0.0305269
Rpl18	0.129504	1.35979	2.39583	0.030881
Lrrc2	0.259008	2.94622	5.56868	0.0309213
Rg9mtd3	0.16188	3.59374	6.34571	0.0309307
Slc22a15	-3.04335	-2.26632	-0.388513	0.0309368
Cep63	-5.11542	-4.20889	-0.453265	0.031115
2610005L07Rik	0.194256	2.33108	4.37077	0.0311489
Rps15a	0.194256	2.4282	4.37077	0.0312258
Gm14308	-3.20523	-2.36345	-0.32376	0.031306
Ncoa5	-4.01463	-3.04335	-0.226632	0.0313295
Snapc4	-3.65849	-2.46058	-0.291384	0.031367
AI480653	-4.04701	-2.4282	-0.259008	0.0314751
Kif26b	-4.01463	-2.33108	-0.259008	0.031742
Anxa3	-4.20889	-1.6188	-0.16188	0.0318106
Foxn3	0.194256	2.46058	4.43552	0.0318714
Lrr1	-3.75562	-2.84909	-0.226632	0.031874
Stard6	-3.59374	-2.39583	-0.259008	0.0318754
Endod1	-4.33839	-3.20523	-0.453265	0.0318942
5730469M10Rik	-4.04701	-2.4282	-0.259008	0.0320111
Myl4	0.32376	3.69087	9.16242	0.0320713
Ctcfl	0.0647521	3.1081	5.43918	0.0320964
4930562F07Rik	-4.40314	-2.9786	-0.226632	0.0321388
Zbtb48	-3.46424	-2.39583	-0.291384	0.0322799
Ccdc51	-3.36711	-2.36345	-0.291384	0.0326249
Zfp788	-3.98225	-2.20157	-0.259008	0.0326915
Mtmr7	-3.26998	-2.4282	-0.259008	0.0327939
Gm1976	-3.07572	-2.20157	-0.32376	0.0328794
D430020J02Rik	-3.36711	-2.46058	-0.226632	0.0330062
Ada	-4.82403	-3.59374	-0.388513	0.0331867
Gfra2	-3.49661	-2.4282	-0.259008	0.0333318
Sspn	-3.46424	-2.2987	-0.259008	0.0334206
Coch	-3.98225	-2.46058	-0.194256	0.0334773
Cox15	-3.07572	-2.13682	-0.356137	0.0335288
Mdm2	0.194256	2.20157	3.94988	0.0335994
Gm6682	-4.07938	-3.07572	-0.388513	0.0336727
2400009B08Rik	-4.7269	-2.78434	-0.16188	0.0336823
Actg1	-2.59008	-1.19791	-0.0971281	0.0337586
Ripk2	-5.4068	-4.33839	-0.32376	0.0338811
Gsg2	-3.56137	-2.49296	-0.194256	0.0338878
Fbxo5	-6.02194	-5.08304	-0.388513	0.0339139
Fam171b	-3.59374	-2.33108	-0.226632	0.0340318
Smox	0.226632	3.04335	5.08304	0.034072
Rassf5	-3.52899	-2.2987	-0.259008	0.0340779
Mmachc	-3.46424	-2.39583	-0.226632	0.0340892
A430078G23Rik	0.226632	3.43186	6.11907	0.0342911
Rchy1	0.129504	2.13682	4.30601	0.0343153
Taf1d	0.129504	1.81306	3.17285	0.0345233
2810474O19Rik	0.16188	2.2987	3.82037	0.0345495
Oraov1	-3.65849	-2.46058	-0.194256	0.0346603
Tnnt2	0.291384	4.50027	7.28461	0.0347257
Abhd5	0.16188	2.39583	4.30601	0.0347439
Zc3h11a	0.129504	1.94256	3.39949	0.0348659
Zfp655	0.129504	1.94256	3.46424	0.0352589
Lphn2	0.194256	3.75562	6.02194	0.0352688
4930470H14Rik	0.129504	2.10444	4.37077	0.0352806
Morf4l1	0.129504	2.1692	3.75562	0.0352809
1110032A03Rik	-3.788	-2.55771	-0.16188	0.0352822
6720463M24Rik	-4.50027	-3.46424	-0.32376	0.0354846
Rbm28	0.16188	2.13682	3.788	0.035569
Mboat7	-4.07938	-3.07572	-0.356137	0.0356717
Rbm34	-4.46789	-3.62612	-0.291384	0.0358016
Nfia	0.129504	2.23395	4.07938	0.0358497
Dpp8	-3.59374	-2.4282	-0.16188	0.0359841
Cbx4	0.16188	2.71959	5.21254	0.0363014
Dgcr8	-4.62977	-3.75562	-0.32376	0.0364097
Zfyve21	-5.82769	-4.95354	-0.226632	0.0364226
Mad2l1	-7.60837	-6.83135	-0.291384	0.0364428
Tbc1d24	0.16188	2.71959	5.37442	0.0364692
Cbr3	-6.24858	-5.43918	-0.291384	0.036667
Cox4i1	0.0647521	1.26267	2.20157	0.0367949
Agfg2	-3.26998	-2.26632	-0.194256	0.0370336
Pskh1	-3.72325	-2.00731	-0.194256	0.0371287
Bcl7c	-4.85641	-2.91384	-0.129504	0.0374701
Prr12	-3.30236	-2.2987	-0.16188	0.0376531
Mars	-5.73056	-4.98591	-0.259008	0.0378644
Cgrrf1	0.16188	2.59008	4.20889	0.0381725
Plxdc2	-3.98225	-2.88147	-0.0971281	0.0382609
Pkig	0.0971281	1.97494	3.46424	0.0382903
Tfcp2	0.129504	2.4282	4.46789	0.0383135
Stxbp2	0.129504	2.65484	4.88878	0.0383193
Timp1	-2.88147	-1.29504	-0.0647521	0.0385473
Uhmk1	-3.98225	-2.94622	-0.259008	0.0385948
BC031361	-3.2376	-1.94256	-0.226632	0.0386626
Gm12504	-3.46424	-2.2987	-0.129504	0.038663
Card6	-3.30236	-2.23395	-0.16188	0.0387564
Tubb6	-4.24126	-1.45692	-0.0971281	0.038896
Lrrc32	-6.79897	-6.24858	-0.16188	0.0392682
Dst	0.0647521	1.87781	3.65849	0.0394852
6230427J02Rik	-4.27364	-3.1081	-0.0971281	0.0395431
Banp	0.194256	3.43186	5.89244	0.039571
Atox1	0.0647521	1.4893	2.81672	0.0396109
Ddhd2	0.0971281	2.1692	3.788	0.0396117
Herc1	0.129504	2.55771	4.62977	0.039614
Ralgapb	-3.39949	-2.23395	-0.129504	0.0397887
Gm10389	0.0971281	2.13682	4.07938	0.0398118
Ppp1r16b	0.0971281	3.56137	6.2162	0.0398986
Plod1	-3.94988	-2.33108	-0.129504	0.039935
Prpf38a	0.0971281	2.33108	4.07938	0.0399686
Gemin5	-3.788	-2.94622	-0.194256	0.0401269
Neat1	0.129504	2.75196	4.62977	0.0403493
Cgref1	-7.12273	-6.44283	-0.194256	0.040464
Spin2	-3.98225	-2.26632	-0.129504	0.0404994
Gabbr1	-3.43186	-2.20157	-0.129504	0.0405839
2610039C10Rik	-5.4068	-4.62977	-0.16188	0.0406406
Lemd2	0.129504	3.75562	7.09035	0.0407257
Cyb561d2	-5.11542	-4.24126	-0.194256	0.0407318
Slc1a3	-3.69087	-2.71959	-0.0971281	0.040854
Sh2b1	-3.49661	-2.07207	-0.129504	0.0410082
Taf4b	-4.01463	-2.9786	-0.0971281	0.0411282
Gzmc	-4.07938	-2.52533	-0.0971281	0.04148
Cdkn1b	0.0647521	2.26632	4.04701	0.041531
Sap30	-4.50027	-3.39949	-0.0647521	0.0415809
D130009I18Rik	-2.91384	-2.10444	-0.129504	0.0416372
Tagap1	0.129504	3.1081	5.2773	0.0419246
Rpl22	0.0647521	1.81306	3.46424	0.0420072
Tbc1d17	-4.92116	-3.33473	-0.194256	0.0420178
Clk1	0.0647521	1.81306	3.26998	0.0420239
Gm2382	0.129504	3.88513	7.44649	0.0420936
Gmip	-3.2376	-2.13682	-0.0971281	0.0420942
Xbp1	0.0971281	2.52533	4.27364	0.0420988
Ippk	-4.46789	-3.56137	-0.16188	0.0421949
Nuak1	-2.91384	-2.10444	-0.0971281	0.0423242
Men1	-3.59374	-2.49296	-0.0971281	0.0424022
Tmem63b	0.129504	3.46424	5.82769	0.0424653
Nkrf	-4.14413	-3.1081	-0.16188	0.0424791
Etnk1	0.0647521	2.1692	4.17651	0.0425599
D6Wsu116e	0.032376	1.91019	3.75562	0.0425799
Usf2	0.0971281	3.30236	5.86006	0.042607
Irak1	0.0647521	2.10444	4.04701	0.0426407
Numb	-3.65849	-2.23395	-0.0971281	0.0426529
Pbk	-7.38174	-6.70184	-0.129504	0.042719
Meaf6	-5.43918	-4.27364	-0.16188	0.0427479
Pelp1	-3.26998	-2.2987	-0.0971281	0.0428602
E2f5	-4.66215	-3.62612	-0.0647521	0.042982
5430405H02Rik	0.0971281	3.59374	7.09035	0.0429867
Lrrn4cl	0.0971281	3.43186	6.15145	0.0430181
Zbed3	-3.72325	-2.36345	-0.0971281	0.0431259
Zfp566	-3.65849	-2.46058	-0.0647521	0.0432485
Glb1l	-3.39949	-2.36345	-0.0971281	0.0433415
Cwc22	-5.47155	-4.5974	-0.129504	0.0433873
Rps14	0	0.615145	0.971281	0.0434
Sept11	-3.39949	-1.39217	-0.0647521	0.0435843
Lpgat1	0.0647521	2.13682	3.88513	0.0435982
Tstd2	0.032376	2.10444	3.9175	0.0437941
Gpatch1	-4.27364	-3.14048	-0.129504	0.0438058
Det1	-3.788	-2.52533	-0.0647521	0.043811
Foxs1	-6.73422	-5.89244	-0.129504	0.0438411
Rfxank	0.0647521	2.84909	5.47155	0.0438658
Aprt	0.032376	1.58643	2.88147	0.0439837
Snx1	-5.4068	-4.53265	-0.129504	0.044019
Pcbp3	-4.20889	-2.46058	-0.0647521	0.0441095
Tmem53	-5.86006	-4.85641	-0.129504	0.0442097
Intu	0.032376	3.46424	6.0867	0.044219
Zfp316	0.0647521	2.94622	5.95719	0.0444016
Zfp937	0.032376	2.20157	4.17651	0.0445227
Retsat	-5.63343	-4.7269	-0.129504	0.0446051
Maf1	0.032376	2.75196	4.88878	0.0447711
Hivep3	-3.39949	-2.23395	-0.0647521	0.0447973
Rps6	0	1.26267	2.39583	0.0448148
Rras	-6.02194	-5.14779	-0.0971281	0.0450061
Aplf	-4.33839	-3.56137	-0.0971281	0.0450268
Rsc1a1	-4.30601	-3.26998	-0.129504	0.0451006
Nat10	-3.88513	-2.68721	-0.129504	0.0451285
Abhd2	-3.788	-2.65484	-0.0647521	0.0452901
Rps25	0	1.26267	2.23395	0.0456225
Eno2	0.0647521	3.9175	6.92847	0.0457118
Gm5512	0.032376	2.78434	5.2773	0.0457462
Chrna1	0.032376	2.49296	5.82769	0.0457779
Gcc1	-3.9175	-2.78434	-0.0971281	0.0458755
Mapk9	0.032376	2.62246	4.53265	0.0458971
Ccdc14	-3.30236	-1.94256	-0.0647521	0.0459132
Cit	-4.04701	-3.04335	-0.0647521	0.0459962
Eif1ax	-5.30967	-1.35979	-0.032376	0.0460223
Slc16a4	-3.85275	-2.33108	-0.0647521	0.0460518
Ccne1	-6.70184	-5.63343	-0.0971281	0.046258
Ncor1	0	1.87781	3.75562	0.0463304
Rusc2	-3.36711	-2.2987	-0.032376	0.0465698
Taf5l	-3.07572	-2.20157	-0.032376	0.0466428
Utp23	0.032376	2.39583	4.30601	0.0466659
Kif13a	0.032376	2.62246	5.14779	0.0466848
Mx2	0.032376	3.36711	5.50393	0.0467452
Prss22	-6.31333	-5.08304	-0.0647521	0.046871
Ms4a4d	-5.18017	-4.27364	-0.0647521	0.0468941
Klhdc4	-4.85641	-4.01463	-0.0647521	0.046905
Pdk1	-3.33473	-2.49296	-0.032376	0.046941
Vmp1	0	1.68355	3.30236	0.0470067
Hint2	0.032376	4.20889	8.35302	0.0471047
Cklf	-7.18748	-6.34571	-0.0647521	0.0471601
Aldh1l2	-4.24126	-3.07572	-0.0647521	0.0471753
Neo1	0	2.4282	4.37077	0.0474243
Mrpl4	-6.53996	-5.79531	-0.0647521	0.0474575
Slc39a11	-3.39949	-2.20157	-0.032376	0.0477214
Cbr4	-5.79531	-4.88878	-0.0647521	0.0477673
Grb14	-6.34571	-5.82769	-0.032376	0.0479711
Qpctl	-4.50027	-3.39949	-0.032376	0.048087
Ddx47	0	2.36345	4.01463	0.0482192
D830005E20Rik	-3.43186	-2.62246	-0.0647521	0.0483519
Tmem206	0	3.46424	5.76294	0.0483909
Znhit2-ps	-4.56502	-3.62612	-0.032376	0.0485109
Zzef1	0	2.1692	4.30601	0.0486655
Qtrt1	-6.24858	-5.5363	-0.032376	0.0487023
Mtif3	0	2.4282	4.46789	0.0487578
Mnt	-3.04335	-2.00731	-0.032376	0.0488839
Tmem214	-5.21254	-4.33839	-0.032376	0.0489298
Hook3	0	2.39583	4.27364	0.0491068
Nr6a1	-3.17285	-2.07207	-0.032376	0.049372
Snx30	0	3.17285	5.95719	0.0493926
Igsf8	-3.88513	-2.49296	-0.032376	0.0495171
Tubb2b	-3.72325	-2.33108	-0.032376	0.0495393
Ivd	-4.27364	-3.2376	-0.032376	0.0497776
Pfkfb4	-5.2773	-4.46789	-0.032376	0.0498225
S100a4	-9.55093	-9.06529	-0.032376	0.0499
A130077B15Rik	0	1.84543	3.85275	0.0499313
Dpysl2	-3.85275	-1.6188	-0.032376	0.0499858

## Sheet: Sig Gene Unique Fusion vs HL1cm
SCDE Unique Fusions vs HL1cm
	Lower bound	log2 fold change	Upper bound	p-value
Mir1954	-12.8253	-12.8253	-11.2542	8.01803e-13
Ccl2	7.98377	9.71519	12.6009	8.02e-13
Ccl7	10.1	11.9596	12.7291	8.02e-13
S100a11	9.93963	11.7672	12.5688	8.02e-13
Spp1	6.47679	7.6952	8.40059	8.02e-13
Anxa1	7.6952	10.4847	11.5428	8.02e-13
S100a10	8.3044	9.74725	10.7733	8.02e-13
Cd9	8.24028	10.7733	11.7672	8.02e-13
Ccl5	3.46284	4.90569	10.5488	8.02017e-13
Mir669h	-12.8253	-12.8253	-11.2542	8.02025e-13
S100a6	5.93172	8.01583	11.4145	8.02076e-13
Mir1935	-12.8253	-12.8253	-11.2542	8.02247e-13
Gpc1	7.21425	8.88154	10.0679	8.02478e-13
Efemp2	7.37457	9.619	10.7733	9.0608e-13
Col1a2	6.98981	9.13805	10.4526	1.11094e-12
Gpx8	6.79743	10.0038	11.3825	1.11342e-12
Lgals3	5.57902	7.47076	10.5809	1.11414e-12
Marcks	6.70124	8.91361	10.132	1.55714e-12
Maf	5.99584	8.17615	9.49075	2.05369e-12
AA467197	6.34854	8.81742	10.1	2.68775e-12
B2m	2.21237	2.91776	3.4949	4.34528e-12
Cd63	3.07808	4.4568	5.06601	6.62448e-12
Serpinf1	6.70124	9.58694	10.7733	7.27092e-12
Actc1	-11.3504	-10.8053	-7.24631	2.62836e-11
Mndal	6.22029	8.14409	9.52281	4.82526e-11
Tes	6.3806	8.3044	9.58694	5.7076e-11
Bgn	6.34854	9.39456	10.5809	9.08036e-11
Pdpn	5.57902	7.88758	10.132	1.11825e-10
AI607873	6.47679	8.43266	9.81138	1.91971e-10
Smpx	-10.5168	-10.0038	-7.31044	3.36564e-10
Mlf1	-11.6711	-11.3184	-4.13617	3.38967e-10
Btg1	2.94983	4.32855	5.67521	4.77829e-10
Rpl39l	6.18822	8.40059	9.71519	5.91192e-10
Pla2g4a	5.32251	7.24631	8.75329	7.22089e-10
Anxa3	5.51489	7.95171	9.33043	7.66204e-10
Serpine2	6.02791	9.9717	10.9977	7.83407e-10
Sox9	5.67521	7.63107	9.29837	9.7005e-10
Hddc2	5.00188	7.59901	8.97773	1.15096e-09
Timp1	3.71935	5.38664	6.79743	1.1976e-09
Cd44	5.86759	7.91964	9.20218	1.2729e-09
Ttyh2	5.83553	7.95171	9.33043	1.33192e-09
S100a16	4.8095	7.91964	9.20218	2.33807e-09
Mmp2	5.13013	7.24631	8.75329	2.50845e-09
Ano3	5.00188	7.05393	8.56091	2.7119e-09
Vcan	4.48887	6.47679	8.36853	2.95784e-09
Myl7	-8.17615	-4.03998	-2.46888	3.9092e-09
Fabp3	-9.2663	-5.54696	-3.30252	4.28484e-09
Dse	4.58506	6.57298	8.07996	5.36184e-09
Myl1	-11.639	-11.1901	-4.71331	5.5112e-09
Nppa	-10.1961	-9.33043	-7.91964	7.36964e-09
Aebp1	5.35458	7.3425	8.72123	8.62719e-09
Acta2	-11.7672	-6.7333	-3.4949	1.09307e-08
Sgk1	3.71935	5.70727	7.59901	1.18051e-08
H2-D1	2.78951	4.16823	5.54696	1.88163e-08
Hmga2	4.84156	7.6952	9.42662	2.34253e-08
Sat1	2.59713	4.07204	5.64315	2.85696e-08
Olfml3	6.1241	8.68916	10.1	3.63479e-08
Col5a2	4.68125	6.70124	8.20821	6.8192e-08
Ifi203	4.36061	6.86155	8.40059	1.49878e-07
Rpl32	0.9619	1.3146	1.60317	2.3343e-07
Gbp2	4.16823	7.59901	9.39456	2.59568e-07
Fn1	3.55903	5.64315	7.50282	2.61786e-07
Cd302	4.64918	7.72726	9.23424	2.80096e-07
Rai14	4.32855	6.76536	8.52885	3.0672e-07
Pmaip1	3.87966	6.47679	8.07996	3.19911e-07
Ecm1	4.74537	9.29837	10.4206	3.56936e-07
Krt19	3.91173	7.40663	9.07392	4.44297e-07
Hmga1-rs1	4.13617	7.50282	9.29837	4.66455e-07
Fxyd1	-8.46472	-7.79139	-6.28441	5.99031e-07
1190002H23Rik	4.29649	6.82949	8.94567	6.60058e-07
Nid1	4.10411	6.34854	7.85552	7.24216e-07
Adprhl1	-8.3044	-7.63107	-6.18822	7.42343e-07
1810014F10Rik	-8.27234	-7.59901	-6.18822	7.66717e-07
Eps8	3.36665	6.09203	7.95171	8.04852e-07
Bin1	4.13617	6.70124	8.3044	8.23591e-07
Epb4.1l3	3.81554	6.22029	7.85552	1.33136e-06
H2-M3	4.4568	6.82949	8.33647	1.36533e-06
Rps26	1.53904	2.56507	3.39871	1.44015e-06
Rtp4	3.68728	6.60505	10.2282	1.5035e-06
Tgif1	4.36061	6.82949	8.52885	1.54415e-06
Ptgs2	3.94379	6.50886	8.3044	1.64735e-06
Ccnd2	3.78347	6.60505	8.52885	1.71398e-06
Rps14	1.02603	1.53904	1.85967	1.82106e-06
Rbm47	4.32855	6.76536	8.40059	1.93522e-06
Col1a1	3.87966	6.57298	8.33647	1.96136e-06
Ifi204	4.71331	8.59297	10.0038	1.98247e-06
Klhl13	-7.85552	-7.21425	-5.70727	2.36983e-06
Npc2	2.34062	3.8476	5.1622	2.37149e-06
Prl2c2	3.55903	7.79139	9.42662	3.13284e-06
Rpl35	0.993963	1.50698	1.79555	3.37408e-06
C1ra	4.00792	6.34854	7.88758	3.89254e-06
Sdf2l1	-7.53488	-6.89362	-5.45077	4.28478e-06
Tagln	-9.2663	-8.81742	-3.07808	4.5043e-06
Fbln2	3.97585	6.92568	8.52885	4.63942e-06
Fli1	3.39871	5.70727	7.43869	4.67523e-06
Rrm2	-9.23424	-4.90569	-2.59713	5.02369e-06
Myocd	-7.50282	-6.86155	-5.38664	5.15039e-06
Palmd	-7.72726	-6.92568	-5.38664	5.30692e-06
2300009A05Rik	-7.59901	-6.92568	-5.32251	5.36638e-06
Kif22	-7.72726	-6.86155	-5.35458	5.78249e-06
Myzap	-7.37457	-6.66917	-5.22632	7.46307e-06
Atp6v0e2	-7.40663	-6.7333	-5.22632	7.54162e-06
Aurka	-8.01583	-7.37457	-4.42474	8.02467e-06
Tnni1	-10.9336	-10.5168	-4.26442	8.41753e-06
Rps23	1.44285	2.50094	3.39871	8.44514e-06
Sp8	-7.31044	-6.60505	-5.13013	8.69501e-06
Syngr1	-7.43869	-6.70124	-5.13013	8.88709e-06
Uchl1	-7.50282	-6.76536	-5.09807	9.17942e-06
Cited1	-7.31044	-6.60505	-5.13013	9.40072e-06
Cstb	1.41079	2.46888	3.36665	1.03141e-05
2310046A06Rik	-7.18219	-6.50886	-5.03394	1.09734e-05
Cmbl	-7.24631	-6.57298	-5.03394	1.10956e-05
Asf1b	-8.14409	-7.53488	-4.10411	1.19095e-05
Malat1	1.28253	2.46888	3.07808	1.20947e-05
Hddc3	-6.98981	-6.3806	-4.96982	1.28628e-05
Ckmt2	-8.33647	-7.6952	-4.26442	1.30736e-05
Xdh	4.55299	6.92568	8.49678	1.3444e-05
Myl9	-8.78535	-4.71331	-2.2765	1.35192e-05
Stard10	-7.3425	-6.50886	-4.96982	1.46292e-05
Il15	3.65522	6.70124	8.43266	1.48276e-05
Unc93b1	3.78347	6.41267	8.07996	1.59714e-05
H2-K1	1.79555	3.20633	4.64918	1.6e-05
Dclk1	4.03998	6.60505	8.17615	1.70375e-05
Fahd1	-7.21425	-6.41267	-4.8095	1.85095e-05
Pold2	-8.24028	-7.59901	-3.94379	1.94979e-05
Pls1	-6.98981	-6.28441	-4.8095	2.03564e-05
Poc1a	-7.15012	-6.3806	-4.77744	2.06603e-05
Tnni3	-12.2161	-11.8314	-2.34062	2.12548e-05
Ldb3	-6.86155	-6.18822	-4.77744	2.14829e-05
Rpl17	1.3146	2.37269	3.27046	2.19319e-05
Fam64a	-7.086	-6.41267	-4.68125	2.31087e-05
Rfc5	-7.66314	-6.95774	-4.03998	2.51112e-05
Myof	3.14221	5.67521	7.40663	2.53328e-05
Ifi205	4.2003	7.88758	9.42662	2.77518e-05
Mnda	4.26442	7.66314	9.20218	2.83944e-05
Amotl1	2.94983	5.09807	6.89362	3.11417e-05
Soat1	2.56507	4.61712	6.41267	3.12068e-05
2310050B05Rik	-7.6952	-6.92568	-4.68125	3.22283e-05
Neurl1b	-6.76536	-6.05997	-4.58506	3.27792e-05
Klra33	3.14221	6.44473	8.24028	3.4722e-05
Tnnt2	-7.43869	-3.52697	-1.82761	3.54003e-05
Tbx5	-6.66917	-5.99584	-4.52093	3.63813e-05
Myo10	3.27046	5.61108	7.56695	3.90214e-05
Arl4c	3.17427	5.83553	8.20821	4.11779e-05
Ier3	2.14824	4.13617	6.34854	4.12533e-05
Ltbp1	3.11014	5.80346	7.66314	4.26152e-05
Spa17	-7.11806	-6.18822	-4.39268	4.57228e-05
Tnfrsf10b	2.21237	4.23236	6.50886	4.7067e-05
Dapk2	-7.11806	-6.25235	-4.39268	4.84105e-05
Gstm6	-6.79743	-5.96378	-4.39268	5.14538e-05
Cyb5	1.9238	3.55903	4.90569	5.20876e-05
Ino80e	-6.50886	-5.80346	-4.36061	5.26074e-05
Lmcd1	3.14221	7.27838	8.72123	5.36259e-05
Ptn	3.14221	8.3044	9.74725	5.70035e-05
Tbx20	-6.79743	-6.05997	-3.71935	5.9743e-05
Tk1	-8.72123	-8.20821	-2.82157	6.28974e-05
Chrm2	-6.60505	-5.80346	-4.29649	6.35596e-05
Foxg1	3.07808	6.22029	7.95171	6.64634e-05
Gm12295	-6.57298	-5.7714	-4.26442	6.89365e-05
Idh2	-8.91361	-8.36853	-3.30252	7.01104e-05
Col6a1	2.98189	5.4187	7.3425	7.14036e-05
2610203C20Rik	3.30252	6.98981	8.49678	7.15324e-05
Myl2	-7.02187	-6.25235	-4.16823	7.16248e-05
Art3	-8.72123	-5.00188	-2.24443	7.27348e-05
4930502E18Rik	-6.98981	-6.18822	-4.13617	7.35454e-05
Tnnc1	-8.6571	-7.82345	-3.46284	7.3873e-05
Hck	-6.3806	-5.67521	-4.2003	7.74445e-05
Cxcl1	3.4949	7.82345	10.613	7.75219e-05
Lhpp	-6.66917	-5.86759	-4.2003	7.8245e-05
Aldoc	-6.86155	-6.02791	-4.13617	7.84903e-05
Ddit3	1.89174	3.65522	5.32251	7.90873e-05
Nupr1	1.73142	3.52697	5.51489	8.07558e-05
Nusap1	-7.086	-6.3806	-3.78347	8.09223e-05
Pmp22	-7.95171	-4.23236	-2.08412	8.16706e-05
Xlr	-8.20821	-7.50282	-3.39871	8.1802e-05
Fam83d	-6.79743	-5.86759	-4.10411	8.35897e-05
Tgtp2	3.17427	5.67521	7.43869	8.51518e-05
Pmvk	-7.63107	-6.95774	-3.46284	8.64122e-05
Mif4gd	-6.70124	-5.83553	-4.10411	9.12998e-05
1500012F01Rik	2.14824	4.16823	5.86759	9.29668e-05
Gapdh	1.21841	2.40475	3.43078	9.55866e-05
Nfkbiz	2.8857	5.73934	7.72726	9.6996e-05
Ndufaf3	-6.50886	-5.61108	-4.10411	9.96537e-05
Cenpa	-7.88758	-7.11806	-3.36665	0.000100466
Xist	2.78951	5.48283	7.3425	0.000107878
Bst2	1.66729	3.46284	5.13013	0.000108686
Rnf26	-6.31648	-5.57902	-4.03998	0.000112224
Nrn1	3.17427	8.72123	10.0358	0.000112334
Pdlim3	-6.50886	-5.73934	-3.97585	0.000114297
Ifi47	3.59109	7.27838	8.91361	0.000120072
Parp14	3.11014	5.7714	7.50282	0.000120915
5730469M10Rik	-6.18822	-5.48283	-3.97585	0.000122849
Gstp2	-6.3806	-5.57902	-3.94379	0.000124492
Riiad1	-6.63711	-5.7714	-3.91173	0.000124828
Hrct1	-6.82949	-5.7714	-3.91173	0.000135476
Gm8773	-6.28441	-5.45077	-3.94379	0.00013638
Sox5	2.62919	5.64315	7.50282	0.000137463
[truncated: 1,533 more rows]

## Sheet: SCDE vs mMSC
SCDE output for unique fusions vs. mMSC				*Only genes with a FPKM >1 for any sample included
[truncated: 12,386 more rows]

[truncated: 1 more sheets: SCDE vs HL1cm]
