# Supplementary material for: Single-cell RNA-seq reveals activation of unique gene groups as a consequence of stem cell-parenchymal cell fusion
Source: Sci Rep. 2016 Mar 21;6:23270. doi: 10.1038/srep23270 (PMC4800419; doi:10.1038/srep23270)
Supplement: Supplementary Table S2 [file srep23270-s3.xlsx]

## Sheet: SingulaR Coding
R version 3.1.1 (2014-07-10) -- "Sock it to Me"
Copyright (C) 2014 The R Foundation for Statistical Computing
Platform: x86_64-apple-darwin13.1.0 (64-bit)
R is free software and comes with ABSOLUTELY NO WARRANTY.
You are welcome to redistribute it under certain conditions.
Type 'license()' or 'licence()' for distribution details.
Natural language support but running in an English locale
R is a collaborative project with many contributors.
Type 'contributors()' for more information and
'citation()' on how to cite R or R packages in publications.
Type 'demo()' for some demos, 'help()' for on-line help, or
'help.start()' for an HTML browser interface to help.
Type 'q()' to quit R.
[R.app GUI 1.65 (6784) x86_64-apple-darwin13.1.0]
> firstRun ()
#installs SingulaR single-cell package during the first time using SingulaR
#Fluidigm website has detailed manual for installation and use for SingulaR
> library (fluidigmSC)
#loads SingulaR for analysis
> identifyOutliers()
#Run to create (.fso) file for each sample set of gene expression (Fusion_Products.txt, HL1cm_controls.txt, or mMSC_controls.txt)
#set Limit of Detection (LoD) to 1 and RNA-seq for options
#confirmed there were no outliers and saved .fso files for autoAnalysis() step
Retrieving Expression Data ...
Identifying outliers ...
No outlier was identified.
Expression data is saved.
> exp <- autoAnalysis()
#Runs the automatic analysis for single-cell RNA-seq
#Follow dialog box that appears.
#Selected all three samples (Fusion_Products (outlier_analysis).fso, HL1cm_controls (outlier_analysis).fso, mMSC_controls (outlier_analysis).fso )
#Selected sample annotated list from file (Single_cell_Fusion_Sample_list.txt)
#Selected ‘Defined in the expression files(s)’
#Selected desired output folder
#Clicked analyze
Retrieving expression data ...
Retrieving sample annotation file ...
Retreiving gene list file ...
Finding differentially expressed genes by PCA Analysis ...
Finding differentially expressed genes by ANOVA analysis ...
Performing PCA analysis ...
Saving analysis results to output folder ...
Dislaying analysis results ...
To locate the samples of interest in the PCA Score plot, please run:
	displayPCAScore()
To locate the genes of interest in the PCA Loading plot, please run:
	displayPCALoading()
> exp <- setSampleGroupColorAndSymbols(exp)
#sets colors and symbols for sample groups
> hc <- HC (exp, dendrogram="both", color_scheme="blue_white_red", display="gene_z_score", display_sample_names=TRUE, display_gene_names=FALSE, heatmap_display=TRUE)
There are too many genes (>12000) to be analyzed and it can take a long time. Do you want to continue?
1: Yes.
2: No.
Choice:
1
#created hierarchal clustering file of all 12000 genes
#set display_gene_names=FALSE since there are too many genes for one plot to be displayed
> pca <- PCA(exp)
#created principal component plot of all 12000 genes
> exp <- autoAnalysis()
#Repeat the automatic analysis for single-cell RNA-seq but for specific gene lists
#Follow dialog box that appears.
#Selected all three samples (Fusion_Products (outlier_analysis).fso, HL1cm_controls (outlier_analysis).fso, mMSC_controls (outlier_analysis).fso )
#Selected sample annotated list from file (Single_cell_Fusion_Sample_list.txt)
#Selected ‘From file’ and uploaded desired gene list (Cardiac, MSC, Oncogene, TumorInhibitor)
#Selected desired output folder
#Clicked analyze
Retrieving expression data ...
Retrieving sample annotation file ...
Retreiving gene list file ...
Finding differentially expressed genes by PCA Analysis ...
Finding differentially expressed genes by ANOVA analysis ...
Performing PCA analysis ...
Saving analysis results to output folder ...
Dislaying analysis results ...
To locate the samples of interest in the PCA Score plot, please run:
	displayPCAScore()
To locate the genes of interest in the PCA Loading plot, please run:
	displayPCALoading()
#repeat same steps as above for setting colors and symbols, HC, PCA and violin plot
> exp <- setSampleGroupColorAndSymbols(exp)
> hc <- HC (exp, dendrogram="both", color_scheme="blue_white_red", display="gene_z_score", display_sample_names=TRUE, display_gene_names=TRUE, heatmap_display=TRUE)
#set display_gene_names=TRUE since the gene list was much more manageable
> pca <- PCA(exp)

## Sheet: SCDE Coding
R version 3.2.3 (2015-12-10) -- "Wooden Christmas-Tree"
Copyright (C) 2015 The R Foundation for Statistical Computing
Platform: x86_64-apple-darwin13.4.0 (64-bit)
R is free software and comes with ABSOLUTELY NO WARRANTY.
You are welcome to redistribute it under certain conditions.
Type 'license()' or 'licence()' for distribution details.
Natural language support but running in an English locale
R is a collaborative project with many contributors.
Type 'contributors()' for more information and
'citation()' on how to cite R or R packages in publications.
Type 'demo()' for some demos, 'help()' for on-line help, or
'help.start()' for an HTML browser interface to help.
Type 'q()' to quit R.
[R.app GUI 1.66 (7060) x86_64-apple-darwin13.4.0]
> library(scde)
#installs SCDE single-cell package
#SCDE website has detailed manual for installation and use of SCDE
>
> UniqMSC <- read.table("UniqueGroupedvsMSC.txt",sep="\t", header=TRUE)
> dim(UniqMSC)
[1] 23284 31
> UniqHL1 <- read.table("UniqueGroupedvsHL1.txt",sep="\t", header=TRUE)
> dim(UniqHL1)
[1] 23284 31
> head(UniqMSC)
Unique_1 Unique_2 Unique_3 Unique_4 Unique_5 Unique_6 Unique_7 Unique_8 Unique_9 Unique_10 mMSC_1 mMSC_2 mMSC_3
0610005C13Rik 0 0 0 0 0 0 0 0 0 0 0 0 0
0610007C21Rik 9 182 0 0 83 0 0 130 0 53 120 15 26
0610007L01Rik 11 2 0 0 33 57 18 0 6 0 25 35 9
0610007N19Rik 21 9 0 20 58 0 0 0 0 44 21 81 12
0610007P08Rik 0 0 0 0 0 0 9 0 0 0 0 0 1
0610007P14Rik 96 0 0 0 0 0 0 0 69 0 22 47 13
mMSC_4 mMSC_5 mMSC_6 mMSC_7 mMSC_8 mMSC_9 mMSC_10 mMSC_11 mMSC_12 mMSC_13 mMSC_14 mMSC_15 mMSC_16 mMSC_17 mMSC_18
0610005C13Rik 0 0 0 0 0 0 0 0 0 0 0 0 0 0 0
0610007C21Rik 12 10 114 94 26 15 54 51 47 62 88 84 67 34 44
0610007L01Rik 48 13 47 53 81 20 32 11 24 56 71 34 7 49 0
0610007N19Rik 6 35 41 30 7 39 10 38 13 8 10 64 11 18 37
0610007P08Rik 26 1 2 0 1 0 6 17 0 5 0 0 3 0 0
0610007P14Rik 66 42 6 117 94 8 67 65 39 61 0 31 40 35 50
mMSC_19 mMSC_20 mMSC_21
0610005C13Rik 0 0 0
0610007C21Rik 64 0 21
0610007L01Rik 6 49 32
0610007N19Rik 15 39 40
0610007P08Rik 2 0 0
0610007P14Rik 77 64 45
> head(UniqHL1)
Unique_1 Unique_2 Unique_3 Unique_4 Unique_5 Unique_6 Unique_7 Unique_8 Unique_9 Unique_10 HL1cm_1 HL1cm_2 HL1cm_3
0610005C13Rik 0 0 0 0 0 0 0 0 0 0 0 0 0
0610007C21Rik 9 182 0 0 83 0 0 130 0 53 14 0 5
0610007L01Rik 11 2 0 0 33 57 18 0 6 0 9 12 31
0610007N19Rik 21 9 0 20 58 0 0 0 0 44 0 7 7
0610007P08Rik 0 0 0 0 0 0 9 0 0 0 11 0 0
0610007P14Rik 96 0 0 0 0 0 0 0 69 0 59 88 30
HL1cm_4 HL1cm_5 HL1cm_6 HL1cm_7 HL1cm_8 HL1cm_9 HL1cm_10 HL1cm_11 HL1cm_12 HL1cm_13 HL1cm_14 HL1cm_15 HL1cm_16
0610005C13Rik 0 0 0 0 0 0 0 0 0 0 0 0 0
0610007C21Rik 34 27 5 34 0 81 8 0 0 13 0 23 24
0610007L01Rik 0 26 34 46 46 5 6 11 21 75 88 53 5
0610007N19Rik 13 44 28 3 32 48 18 0 40 25 0 4 22
0610007P08Rik 0 3 2 0 2 4 7 0 5 0 0 0 0
0610007P14Rik 39 32 48 41 13 16 28 0 18 24 28 42 59
HL1cm_17 HL1cm_18 HL1cm_19 HL1cm_20 HL1cm_21
0610005C13Rik 0 0 0 0 0
0610007C21Rik 10 17 29 61 61
0610007L01Rik 1 12 17 56 73
0610007N19Rik 7 0 0 1 11
0610007P08Rik 0 0 5 4 13
0610007P14Rik 3 0 0 29 34
> sgMSC <- factor(gsub("(Unique|mMSC).*", "\\1", colnames(UniqMSC)), levels = c("Unique", "mMSC"))
> names(sgMSC) <- colnames(UniqMSC)
> table(sgMSC)
sgMSC
Unique mMSC
10 21
> sgHL1 <- factor(gsub("(Unique|HL1cm).*", "\\1", colnames(UniqHL1)), levels = c("Unique", "HL1cm"))
> names(sgHL1) <- colnames(UniqHL1)
> table(sgHL1)
sgHL1
Unique HL1cm
10 21
> cdUMSC <- clean.counts(UniqMSC, min.lib.size=1000, min.reads = 1, min.detected = 1)
> cdUHL1 <- clean.counts(UniqHL1, min.lib.size=1000, min.reads = 1, min.detected = 1)
> dim(cdUMSC)
[1] 12385 31
> dim(cdUHL1)
[1] 12659 31
> o.ifmUMSC <- scde.error.models(counts = cdUMSC, groups = sgMSC, n.cores = 1, threshold.segmentation = TRUE, save.crossfit.plots = FALSE, save.model.plots = FALSE, verbose = 1)
> o.ifmUHL1 <- scde.error.models(counts = cdUHL1, groups = sgHL1, n.cores = 1, threshold.segmentation = TRUE, save.crossfit.plots = FALSE, save.model.plots = FALSE, verbose = 1)
> valid.cellsUMSC <- o.ifmUMSC$corr.a > 0
> table(valid.cellsUMSC)
valid.cellsUMSC
TRUE
31
> valid.cellsUHL1 <- o.ifmUHL1$corr.a > 0
> table(valid.cellsUHL1)
valid.cellsUHL1
TRUE
31
> o.ifmUMSC <- o.ifmUMSC[valid.cells, ]
> o.ifmUHL1 <- o.ifmUHL1[valid.cells, ]
> o.priorUMSC <- scde.expression.prior(models = o.ifmUMSC, counts = cdUMSC, length.out = 400, show.plot = FALSE)
> o.priorUHL1 <- scde.expression.prior(models = o.ifmUHL1, counts = cdUHL1, length.out = 400, show.plot = FALSE)
> groupsUMSC <- factor(gsub("(Unique|mMSC).*", "\\1", rownames(o.ifmUMSC)), levels = c("Unique", "mMSC"))
> names(groupsUMSC) <- row.names(o.ifmUMSC)
> groupsUHL1 <- factor(gsub("(Unique|HL1cm).*", "\\1", rownames(o.ifmUHL1)), levels = c("Unique", "HL1cm"))
> names(groupsUHL1) <- row.names(o.ifmUHL1)
> ediffUMSC <- scde.expression.difference(o.ifmUMSC, cdUMSC, o.priorUMSC, groups = groupsUMSC, n.randomizations = 100, n.cores = 1, verbose = 1)
comparing groups:
mMSC Unique
21 10
calculating difference posterior
summarizing differences
> ediffUHL1 <- scde.expression.difference(o.ifmUHL1, cdUHL1, o.priorUHL1, groups = groupsUHL1, n.randomizations = 100, n.cores = 1, verbose = 1)
comparing groups:
HL1cm Unique
21 10
calculating difference posterior
summarizing differences
> p.valuesUMSC <- 2*pnorm(abs(ediffUMSC$Z),lower.tail=F)
> significant.genesUMSCp <- which(p.valuesUMSC<0.05)
> length(significant.genesUMSCp)
[1] 702
> p.valuesUHL1 <- 2*pnorm(abs(ediffUHL1$Z),lower.tail=F)
> significant.genesUHL1p <- which(p.valuesUHL1<0.05)
> length(significant.genesUHL1p)
[1] 1730
> ordUMSC <- order(p.values.adjUMSC[significant.genesUMSC])
> deUMSC <- cbind(ediffUMSC[significant.genesUMSC,1:3],p.values.adjUMSC[significant.genesUMSC])[ordUMSC,]
> colnames(deUMSC) <- c("Lower bound","log2 fold change","Upper bound","p-value")
> ordUMSCp <- order(p.valuesUMSC[significant.genesUMSCp])
> deUMSCp <- cbind(ediffUMSC[significant.genesUMSCp,1:3],p.valuesUMSC[significant.genesUMSCp])[ordUMSCp,]
> colnames(deUMSCp) <- c("Lower bound","log2 fold change","Upper bound","p-value")
> write.table(deUMSCp, file = "pvalueUMSCresults.txt", row.names = TRUE, col.names = TRUE, sep = "\t", quote = FALSE)
> ordUHL1p <- order(p.valuesUHL1[significant.genesUHL1p])
> deUHL1p <- cbind(ediffUHL1[significant.genesUHL1p,1:3],p.valuesUHL1[significant.genesUHL1p])[ordUHL1p,]
> colnames(deUHL1p) <- c("Lower bound","log2 fold change","Upper bound","p-value")
> write.table(deUHL1p, file = "pvalueUHL1results.txt", row.names = TRUE, col.names = TRUE, sep = "\t", quote = FALSE)
> write.table(ediffUMSC[order(abs(ediffUMSC$Z), decreasing = TRUE), ], file = "UMSCresults.txt", row.names = TRUE, col.names = TRUE, sep = "\t", quote = FALSE)
> write.table(ediffUHL1[order(abs(ediffUHL1$Z), decreasing = TRUE), ], file = "UHL1results.txt", row.names = TRUE, col.names = TRUE, sep = "\t", quote = FALSE)
