# Supplementary material for: Single-cell RNA-seq reveals activation of unique gene groups as a consequence of stem cell-parenchymal cell fusion
Source: Sci Rep. 2016 Mar 21;6:23270. doi: 10.1038/srep23270 (PMC4800419; doi:10.1038/srep23270)
Supplement: Supplementary Table S3 [file srep23270-s4.xlsx]

## Sheet: Sig Genes
Unique Fusion Genes vs mMSC			Unique Fusion Genes vs HL1cm			Unique Fusion Genes vs BOTH
UP vs mMSC	DOWN vs mMSC		UP vs HL1cm	DOWN vs HL1cm		UP vs Both	DOWN vs Both
251	451		597	1133		122	241
0610038B21Rik	1110032A03Rik		0610031J06Rik	0610009L18Rik		0610038B21Rik	1110032A03Rik
1500012F01Rik	1500011K16Rik		0610038B21Rik	0610010F05Rik		1500012F01Rik	1500011K16Rik
1810063B07Rik	1600002H07Rik		1110038B12Rik	1110001J03Rik		2410006H16Rik	1600002H07Rik
2010015L04Rik	1700012B09Rik		1110046J04Rik	1110002B05Rik		2610005L07Rik	2010305A19Rik
2410006H16Rik	2010305A19Rik		1190002H23Rik	1110032A03Rik		4930470H14Rik	2210408I21Rik
2610005L07Rik	2210408I21Rik		1500012F01Rik	1190005I06Rik		4930519G04Rik	2300009A05Rik
2700060E02Rik	2300009A05Rik		1700093K21Rik	1300018I17Rik		4930556M19Rik	2310011J03Rik
2810474O19Rik	2310011J03Rik		1810011O10Rik	1500001M20Rik		4932411L15	2810459M11Rik
4930470H14Rik	2310022A10Rik		1810013L24Rik	1500002O20Rik		6430548G04	4632427E13Rik
4930519F09Rik	2400009B08Rik		2410006H16Rik	1500011K16Rik		A230046K03Rik	4930534B04Rik
4930519G04Rik	2410076I21Rik		2610005L07Rik	1500015O10Rik		A830007P12Rik	5330426P16Rik
4930556M19Rik	2610039C10Rik		2610203C20Rik	1600002H07Rik		Abhd5	5730469M10Rik
4932411L15	2810459M11Rik		2700007P21Rik	1700003M07Rik		AI607873	6720463M24Rik
5430405H02Rik	4632427E13Rik		3110062M04Rik	1700007L15Rik		Ano3	9430038I01Rik
6030458C11Rik	4833420G17Rik		4833439L19Rik	1700008J07Rik		BC016495	Acot10
6430548G04	4930451C15Rik		4930470H14Rik	1700013G23Rik		Bloc1s2	Acta2
A130077B15Rik	4930534B04Rik		4930519G04Rik	1700021C14Rik		C1ra	Ada
A230046K03Rik	4930562F07Rik		4930556M19Rik	1700040I03Rik		Cbx4	Adal
A430078G23Rik	5330426P16Rik		4932411L15	1810014F10Rik		Churc1	Adprh
A830007P12Rik	5730469M10Rik		6330406I15Rik	1810030N24Rik		Csnk2a2	Agfg2
A930001N09Rik	5730507C01Rik		6430548G04	2010003O02Rik		Cstb	Akirin2
Abhd5	6230427J02Rik		9930021J03Rik	2010305A19Rik		Cxcl1	Alyref2
Adsl	6720463M24Rik		A230046K03Rik	2010317E24Rik		Cyp2e1	Ap4m1
AI607873	7530420F21Rik		A830007P12Rik	2200002D01Rik		D4Wsu53e	Apex2
Amn1	9430038I01Rik		AA467197	2210018M11Rik		D6Wsu116e	Arpc3
Ankrd12	Abhd2		Abhd5	2210408I21Rik		Dcdc2c	Arxes2
Ano3	Acot10		Acsl4	2210417K05Rik		Dclre1c	Ascc1
Aprt	Acta2		Adi1	2300009A05Rik		Egr1	Asf1b
Art3	Actg1		Aebp1	2310011J03Rik		Eno2	Atg13
Asrgl1	Ada		Aebp2	2310030G06Rik		Etnk1	Aurka
Atox1	Adal		Aga	2310030N02Rik		Fam71f2	B230216N24Rik
Atp5k	Adamts4		AI607873	2310042D19Rik		Frrs1	Bag2
Atp6v0b	Adprh		Aldh3b1	2310046A06Rik		Gapdh	Bre
Banp	Agfg2		Aldh7a1	2310050B05Rik		Gata2	Capn7
BC016495	AI480653		Amotl1	2310057M21Rik		Gm10389	Casp2
Bcas2	Akirin2		Angptl4	2310067B10Rik		Gm11974	Cbr4
Bloc1s2	Aldh1l2		Ano3	2310069G16Rik		Gm15645	Ccdc14
Btg2	Alg1		Ano6	2510009E07Rik		Gm16702	Ccdc51
C1ra	Alg10b		Antxr1	2610002D18Rik		Gm2382	Cdr2
Casc4	Alg9		Anxa1	2610020C07Rik		Gm4951	Cenpa
Cbx4	Alyref2		Anxa2	2610021K21Rik		Gm5065	Cep55
Cd209c	Ang2		Anxa3	2810422O20Rik		Gm5113	Cit
Cdkn1a	Anxa3		Anxa4	2810429I04Rik		Gm5148	Cklf
Cdkn1b	Ap4m1		Anxa5	2810432L12Rik		Gm8615	Cox15
Cgrrf1	Apex2		Anxa8	2810459M11Rik		Gnpda1	Csk
Chchd2	Aplf		Ap3s1	2900092E17Rik		H2-D1	Csrp1
Chrna1	Arhgap23		Apobec1	3010026O09Rik		H2-K1	Ctbp1
Churc1	Arpc3		Arglu1	3110045C21Rik		H2-T23	Ctdnep1
Clk1	Arrdc1		Arhgef25	3632451O06Rik		H2-T24	Cxx1c
Clu	Arxes2		Arhgef5	3830403N18Rik		H2-T9	D430020J02Rik
Cnot3	Asb13		Arid5b	4430402I18Rik		Hook3	D830005E20Rik
Cox4i1	Ascc1		Arl4c	4632415K11Rik		Jun	Daam2
Csnk2a2	Asf1b		Atf4	4632427E13Rik		Lars2	Dgcr8
Cstb	Atg13		Atp2b1	4632434I11Rik		Leprel2	Dlat
Ctcfl	Atl3		Atp6v1f	4833424O15Rik		Loxl2	Dnajc12
Cxcl1	Atxn7l3		Atp6v1h	4930502E18Rik		Lrig1	Dpysl2
Cyp2e1	Aurka		B2m	4930534B04Rik		Luc7l2	Dysf
D4Wsu53e	B230216N24Rik		BC016495	4930538K18Rik		Mpv17l	Elac2
D6Wsu116e	B3galnt1		BC032203	4932415G12Rik		Msrb2	Elp3
Dcdc2c	Bag2		Bcat1	4933413L06Rik		Mx2	Epm2aip1
Dclre1c	BC031361		Bgn	5330426P16Rik		Nbr1	Eps15
Ddhd2	BC052688		Bin1	5430417L22Rik		Neat1	Fahd1
Ddx47	Bcl7c		Bloc1s2	5730469M10Rik		Nfkbia	Fam105b
Des	Bicd2		Bmp1	6720463M24Rik		Nphs1	Fam160b1
Dst	Bre		Brd1	8430423G03Rik		Olfr856-ps1	Fam54a
Egr1	Camta2		Brd2	8430427H17Rik		Omd	Fam58b
Eno2	Capn7		Bst2	8430429K09Rik		Padi2	Fam64a
Etnk1	Card6		Btg1	9130206I24Rik		Pbld1	Fbxo5
Fabp3	Casp2		C1ra	9230112D13Rik		Pik3ca	Fkbp15
Fam71f2	Cbr3		C1s	9330162B11Rik		Rbfox2	Foxj3
Fos	Cbr4		Capg	9430038I01Rik		Rbm28	Gamt
Foxn3	Ccdc14		Car13	A030009H04Rik		Rmnd1	Gatsl3
Foxr1	Ccdc51		Casp6	A830082K12Rik		Rpl10a	Gemin5
Frrs1	Ccl9		Cbx4	Aaas		Rpl17	Gfra2
Gapdh	Ccne1		Ccdc109a	Abat		Rpl18a	Glrx5
Gata2	Cd248		Ccdc109b	Abcb6		Rpl21	Gm12504
Ggct	Cdr2		Ccdc80	Abcc8		Rpl28	Gm1976
Gm10389	Cenpa		Ccdc85b	Abcd3		Rpl29	Gm6682
Gm11974	Cep55		Ccl2	Abtb1		Rpl31	Gm8580
Gm15645	Cep63		Ccl5	Acadvl		Rpl32	Gm8773
Gm15772	Cgref1		Ccl7	Acot10		Rpl36	Gmip
Gm16702	Chic2		Ccnd1	Acss2		Rpl37	Gnb5
Gm19757	Chst1		Ccnd2	Acta2		Rpl37a	Gprc5c
Gm2382	Chst14		Cd109	Actc1		Rpl38	Grb14
Gm4951	Cit		Cd164	Actn2		Rpl8	Gsg2
Gm5065	Cklf		Cd302	Ada		Rplp2	Haus4
Gm5113	Cmtm7		Cd44	Adal		Rps14	Haus8
Gm5148	Cnn1		Cd63	Adam19		Rps18	Hint3
Gm5512	Cnn2		Cd9	Add3		Rps2	Ifrd2
Gm7102	Coch		Cdh11	Adk		Rps20	Incenp
Gm8615	Col7a1		Cdk9	Adprh		Rps21	Ino80e
Gmeb1	Cox15		Cebpb	Adprhl1		Rps23	Iqgap3
Gnpda1	Crlf1		Celf4	Adrb1		Rps24	Ivd
Gpr157	Csk		Cgnl1	Afap1l1		Rps26	Kat2a
Gpx3	Csrp1		Churc1	Aff2		Rpsa	Kctd17
H2-D1	Ctbp1		Col1a1	Afmid		Setbp1	Kif22
H2-K1	Ctdnep1		Col1a2	Agfg2		Siah1a	Kif26b
H2-T23	Ctdp1		Col3a1	Aggf1		Slc27a1	Kif4
H2-T24	Ctgf		Col5a2	Agphd1		Slc7a14	Klhdc3
H2-T9	Cutc		Col6a1	Agtrap		Smox	Klhdc4
H2afj	Cwc22		Col6a2	AI314976		Sntb2	Klhdc8a
Herc1	Cxx1c		Col6a3	Aif1l		Sox5	Klhdc9
Hibadh	Cyb561d2		Colec12	Aifm1		Sp140	Klhl20
Hint2	D130009I18Rik		Cox7c	Airn		Spred3	Klraq1
Hook3	D130040H23Rik		Cpne8	Ak2		Spry2	Lipi
Hspb8	D18Ertd653e		Csgalnact1	Ak3		Stxbp5	Lmf1
Ift81	D2Wsu81e		Csnk2a2	Akap1		Taf1d	Lrr1
Intu	D430020J02Rik		Cstb	Akirin2		Tapbpl	Lrrc57
Irak1	D4Bwg0951e		Ctsb	Aldh1b1		Tet2	Lsm14b
Jun	D830005E20Rik		Ctsl	Aldh5a1		Tmem69	Lysmd3
Kif13a	Daam2		Ctsz	Aldoart1		Tnfsf10	Mad2l1
Lars2	Det1		Cxcl1	Aldoc		Trps1	March2
Lcmt2	Dgcr8		Cxcl10	Alg6		Tyr	Mboat7
Ldhb	Dlat		Cxcr7	Alpl		Uba52	Mccc2
Lemd2	Dnajc12		Cyb5	Alyref2		Ubb	Mcf2l
Lepr	Dpp8		Cyba	Amhr2		Utp23	Meaf6
Leprel2	Dpysl2		Cybrd1	Angpt4		Vmp1	Men1
Loxl2	Dsel		Cyp2e1	Ankrd1		Zc3h11a	Mios
Lpgat1	Dysf		D230037D09Rik	Ankrd29		Zfp12	Mir1935
Lphn2	E2f5		D4Wsu53e	Ankrd39		Zfp488	Mir1954
Lrig1	Eid3		D6Wsu116e	Ano4		Zfp655	Mir669h
Lrrc2	Eif1ax		Dab2	Antxr2		Zfp937	Mllt1
Lrrn4cl	Elac2		Dap	Ap4m1			Mmachc
Luc7l2	Elp3		Dcdc2c	Apex2			Mrpl4
Maf1	Endod1		Dclk1	Aph1a			Mtmr7
Map3k1	Epm2aip1		Dclre1c	Aph1b			Mudeng
Map3k7	Eps15		Ddit3	Apitd1			Mybl2
Mapk9	Fahd1		Ddit4l	Apobec2			Ncoa5
Mdm2	Fam105b		Ddx24	Apoo			Ndufaf1
Mfsd11	Fam160b1		Ddx60	Aqp4			Ndufaf3
Mgst2	Fam171b		Dgat1	Arc			Neil3
Micall2	Fam54a		Dok1	Arhgap19			Nosip
Morf4l1	Fam58b		Dpp7	Arhgap32			Nusap1
Mpv17l	Fam64a		Dse	Arhgdib			Oip5
Msrb2	Fam69b		Dusp14	Arhgef11			Oraov1
Mt1	Fbxo5		Dynll1	Arhgef4			Pbk
Mtif3	Fgfrl1		E030030I06Rik	Arpc3			Pcca
Mx2	Fkbp15		Ebf1	Art3			Pde8a
Myl12b	Foxf2		Ece2	Art4			Pdk1
Myl4	Foxj3		Ecm1	Arxes2			Pelp1
Nbr1	Foxs1		Eef1a1	Asb2			Pfkm
Ncor1	G0s2		Efemp2	Ascc1			Phf10
Ndufa6	Gabbr1		Efna5	Asf1b			Plod1
Neat1	Galntl4		Egr1	Atf6b			Pmp22
Neo1	Gamt		Eif2ak2	Atg13			Pmvk
Nfia	Gatsl3		Elf1	Atg16l2			Poc1a
Nfib	Gcc1		Ell2	Atg4d			Pofut1
Nfkbia	Gemin5		Eml1	Athl1			Pold2
Nphs1	Gfra2		Emp1	Atl1			Polr3h
Npr1	Gjb3		Eno2	Atp1b1			Ppif
Olfr856-ps1	Gjb4		Epb4.1l3	Atp2a2			Ppil1
Omd	Glb1l		Eps8	Atp5g1			Ppp2r3a
Ovgp1	Glrx5		Errfi1	Atp5j			Ppp5c
Padi2	Gm10416		Esd	Atp5o			Prkd1
Pbld1	Gm12504		Etnk1	Atp6v0e2			Prmt3
Phkg1	Gm14308		Fabp5	Atpaf1			Prr12
Pik3ca	Gm1976		Fam102b	Atpif1			Prrg1
Pisd-ps1	Gm6634		Fam161a	AU022252			Pskh1
Pkig	Gm6682		Fam46a	Aurka			Pwp2
Pmm1	Gm8580		Fam71f2	Aurkb			Pycr1
Pnrc1	Gm8773		Fau	B230216N24Rik			Qpctl
Ppp1r16b	Gmip		Fbln2	B230217C12Rik			R3hcc1
Prpf38a	Gmppb		Fbxo11	B3galt1			Rad51l1
Prpf38b	Gnb5		Fgf7	Bag2			Rasgrp3
Psd	Gpatch1		Fgfr1	Bard1			Rbbp7
Psme4	Gpr180		Fli1	Batf3			Rbbp9
Rab33b	Gprc5a		Fn1	Bbs9			Rbm34
Rbfox2	Gprc5c		Fndc3a	BC003266			Rel
Rbm28	Grb14		Fosl1	BC029722			Retsat
Rbm38	Gsg2		Foxg1	BC046331			Rfc5
Rchy1	Gzmc		Frrs1	BC046404			Rlf
Rfxank	Gzme		Fth1	BC048355			Rnaseh1
Rg9mtd3	Has2		Fubp3	Bc1			Rnf26
Rmnd1	Haus4		Fut8	Bckdha			Rpap1
Rn45s	Haus8		Fxyd5	Bend4			Rrm1
Rnls	Hint3		Fyb	Bex4			Rrm2
Rpl10a	Hivep3		Fyttd1	Bhlhb9			Rusc2
Rpl17	Hoxa9		Gabarap	Bicd1			Sap30
Rpl18	Ids		Gadd45g	Birc5			Scap
Rpl18a	Ifrd2		Galnt7	Bnip1			Sergef
Rpl21	Igsf8		Gapdh	Bok			Serpinb6b
Rpl22	Il18		Gata2	Bop1			Sgcd
Rpl28	Il18bp		Gbp2	Brca2			Sh2b1
Rpl29	Il1rap		Gbp3	Brd9			Siah2
Rpl31	Incenp		Gbp7	Bre			Ska1
Rpl32	Ino80e		Gla	Brp44l			Skp2
Rpl36	Ints5		Gli3	Bub1b			Slc1a3
Rpl37	Ippk		Gm10389	Bves			Slc25a16
Rpl37a	Iqgap3		Gm11974	C130080G10Rik			Slc33a1
Rpl38	Irx2		Gm13363	C2cd2l			Slc35b2
Rpl8	Itgb6		Gm14005	C530008M17Rik			Snap29
Rplp2	Itpr3		Gm15645	Cabp1			Snapc4
Rps14	Ivd		Gm16702	Cacna2d3			Snora81
Rps15a	Kat2a		Gm19705	Cadm1			Snx1
Rps18	Kctd17		Gm2382	Calhm2			Spag5
Rps19	Kif22		Gm4951	Camta1			Spc25
Rps2	Kif26b		Gm5065	Cap2			Spryd4
Rps20	Kif4		Gm5113	Capn7			Sspn
Rps21	Kitl		Gm5148	Car14			Stard4
Rps23	Klhdc3		Gm8615	Car2			Suv39h1
Rps24	Klhdc4		Gng11	Carm1			Taco1
Rps25	Klhdc8a		Gnpda1	Casc5			Taf5l
Rps26	Klhdc9		Golgb1	Casp2			Tagln
Rps6	Klhl20		Gpc1	Casq2			Taldo1
Rpsa	Klhl26		Gpnmb	Cav3			Tapt1
Setbp1	Klraq1		Gpr137b-ps	Cbfa2t3			Taz
Sh3bgr	Lins		Gpx8	Cbr4			Tbc1d17
Siah1a	Lipi		Grina	Ccbl2			Tbc1d8
Slc27a1	Lmf1		Grn	Ccdc107			Tdg
Slc7a14	Lox		Gsn	Ccdc117			Tfrc
Smox	Lpcat1		Gsto1	Ccdc14			Thoc3
Sntb2	Lpin3		Gstp1	Ccdc45			Tinf2
Snx30	Lrp8		H2-D1	Ccdc51			Tk1
Sox5	Lrr1		H2-K1	Ccdc69			Tmem129
Sp140	Lrrc32		H2-M3	Ccnb2			Tmem214
Spred3	Lrrc57		H2-T23	Ccnjl			Tmem41a
Spry2	Lsm14b		H2-T24	Cd3d			Tmem48
Stxbp2	Lyrm1		H2-T9	Cd81			Tmem53
Stxbp5	Lysmd3		Hddc2	Cdc20			Tox
Taf1d	Mad2l1		Hist1h2bc	Cdc25c			Traip
Tagap1	Mapk6		Hmga1-rs1	Cdca3			Trmt2b
Tapbpl	March2		Hmga2	Cdca5			Ttk
Tbc1d24	March8		Hook3	Cdca8			Ttll4
Tet2	Mars		Hoxa7	Cdh13			Ube2cbp
Tfcp2	Masp1		Hoxc10	Cdk1			Ube2e1
Tmem206	Mboat7		Hps1	Cdk5rap1			Ube2j1
Tmem63b	Mccc2		I830012O16Rik	Cdk5rap2			Uchl4
Tmem69	Mcf2l		Id3	Cdkn2aipnl			Uck2
Tnfsf10	Mcpt8		Ier3	Cdkn2c			Unc119b
Tnnt2	Meaf6		Ifi203	Cdkn2d			Usf1
Traf2	Men1		Ifi204	Cdkn3			Wdr55
Trim56	Mfap3l		Ifi205	Cdr2			Zbtb48
Trps1	Mib1		Ifi44	Celsr2			Zc4h2
Tstd2	Mios		Ifi47	Cenpa			Zfp275
Txnip	Mir1935		Ifit1	Cenpi			Zfp280b
Tyr	Mir1954		Ifit3	Cenpm			Zfp449
Uba52	Mir3470a		Ifitm3	Cep135			Zfp566
Ubb	Mir669h		Igf2r	Cep55			Zfp788
Usf2	Mllt1		Igfbp7	Cep97			Zfyve21
Utp23	Mmachc		Ik	Cfl2			Zhx1
Vmp1	Mnt		Il15	Chaf1a			Znhit2-ps
Wdr34	Mon1b		Il1r1	Chchd7
Wrb	Morn4		Il1rl1	Chmp6
Xbp1	Mrpl4		Il3ra	Chrac1
Zc3h11a	Ms4a4d		Il6	Chrm2
Zfp12	Mtap1s		Impact	Cideb
Zfp316	Mtmr7		Inhbb	Cit
Zfp488	Mudeng		Irf1	Cited1
Zfp655	Mybl2		Irf5	Ckap2
Zfp937	Nat10		Irf9	Cklf
Zzef1	Ncf2		Irgm1	Ckmt2
	Ncoa5		Isg20	Cldn12
	Ndn		Itgav	Clic5
	Ndufaf1		Itgb5	Clip4
	Ndufaf3		Itgb7	Cmbl
	Neil3		Itih2	Cmtm5
	Nkrf		Itm2b	Cnksr1
	Nlrp2		Itpr2	Cobl
	Nosip		Jmjd1c	Cog5
	Nr6a1		Jun	Cog7
	Nsun7		Kcnj15	Col4a3
	Nuak1		Kcnn4	Colq
	Numb		Kdm5b	Coq6
	Nusap1		Kif21a	Corin
	Oip5		Klf6	Cox15
	Oraov1		Klra33	Cox5a
	ORF61		Krt19	Cox6a2
	Pbk		Lamp2	Cox7b2
	Pcbp3		Laptm4b	Cpd
	Pcca		Lars2	Cradd
	Pcdh19		Leprel2	Csad
	Pde8a		Lgals1	Csk
	Pde8b		Lgals3	Csrp1
	Pdk1		Lgals3bp	Csrp3
	Pelp1		Lhfpl2	Cst3
	Pfkfb4		Llph	Ctbp1
	Pfkm		Lmcd1	Ctdnep1
	Phf10		LOC545261	Ctu2
	Phlpp1		Loxl2	Cul7
	Plau		Loxl3	Cxx1c
	Plod1		Lpar6	Cxxc5
	Plxdc2		Lpcat2	Cyc1
	Pmp22		Lrig1	Cyp2d22
	Pmvk		Lrp1	Cyp2j9
	Poc1a		Lrrk1	Cyp2u1
	Pofut1		Lsm7	Cyp39a1
	Pold2		Ltbp1	Cysltr1
	Polr3h		Ltbp3	D0H4S114
	Postn		Luc7l2	D330028D13Rik
	Ppif		Ly6a	D330045A20Rik
	Ppil1		Ly6c1	D430020J02Rik
	Ppp2r3a		Ly6e	D730040F13Rik
	Ppp5c		Maf	D830005E20Rik
	Prcc		Malat1	Daam2
	Prkd1		Man2b1	Dapk2
	Prmt3		Maoa	Dctpp1
	Prosapip1		Map1lc3b	Ddc
	Prr12		Map2k2	Ddhd1
	Prrg1		Marcks	Ddo
	Prss22		Matn2	Def8
	Prss46		Mbnl3	Depdc1a
	Pskh1		Mitd1	Depdc7
	Pura		Mmp2	Derl3
	Pwp2		Mmp23	Dffa
	Pycr1		Mnda	Dgcr8
	Qpctl		Mndal	Dhcr7
	Qtrt1		Mov10	Dhdds
	R3hcc1		Mpv17l	Dhrs3
	Rad51l1		Msrb2	Dhx16
	Ralgapb		Mta3	Diablo
	Rapgef1		Mtdh	Disp1
	Rasgrp3		Mtpn	Dixdc1
	Rassf5		Mx2	Dkk3
	Rbbp7		Myo10	Dlat
	Rbbp9		Myo1b	Dld
	Rbm34		Myof	Dmd
	Rel		Napa	Dnajc11
	Retsat		Nav3	Dnajc12
	Rfc5		Nbr1	Dnajc16
	Rftn2		Ncoa7	Dnajc22
	Ripk2		Neat1	Dnajc27
	Rlf		Nfe2l2	Dnajc30
	Rnaseh1		Nfkbia	Dnajc4
	Rnf125		Nfkbiz	Dntt
	Rnf26		Nid1	Doc2a
	Rora		Nip7	Dot1l
	Rpap1		Nmnat2	Dpysl2
	Rpusd4		Npc2	Dsc2
	Rras		Nphs1	Dsg2
	Rrm1		Nrg1	Dsp
	Rrm2		Nrn1	Dynll2
	Rsc1a1		Nsg1	Dynlt1f
	Rusc2		Nudt4	Dysf
	S100a4		Nup37	E130306D19Rik
	S100pbp		Nupr1	E130309F12Rik
	Sap30		Oas1a	E2f2
	Scap		Oas1b	E2f7
	Scfd2		Oas2	Ears2
	Sdcbp2		Oasl1	Echs1
	Sept11		Oasl2	Eci1
	Sergef		Ociad2	Ecscr
	Serpinb1b		Olfml3	Ect2
	Serpinb2		Olfr856-ps1	Eefsec
	Serpinb6b		Omd	Eepd1
	Serpinb9b		Ophn1	Efhd2
	Serpinb9d		Pabpc1	Efnb3
	Serpinb9e		Padi2	Egfl7
	Serpinb9g		Pak1	Egln3
	Serpine1		Parp11	Eif4ebp2
	Sgcd		Parp14	Elac2
	Sh2b1		Pbld1	Elp3
	Sh2d1b1		Pcolce	Enpp4
	Siah2		Pde4c	Eomes
	Siglecg		Pdgfrb	Epb4.1
	Ska1		Pdpn	Epcam
	Skp2		Pfdn1	Ephx4
	Slc16a4		Phf23	Epm2aip1
	Slc1a3		Phlda1	Epn3
	Slc22a15		Pik3ca	Eps15
	Slc25a16		Pla2g4a	Erbb2
	Slc25a43		Plk2	Eri3
	Slc33a1		Pltp	Esco2
	Slc35b2		Plxna2	Espl1
	Slc35b3		Pmaip1	Esrrg
	Slc39a11		Pmepa1	Etfa
	Snap29		Pnp	Etfb
	Snapc4		Pnpla7	Exosc3
	Snora26		Poglut1	Extl1
	Snora2b		Polrmt	Ezh2
	Snora81		Pparg	F11r
	Snx1		Ppfibp1	F630111L10Rik
	Spag5		Ppm1h	F8a
	Spc25		Ppp1r18	Fabp3
	Spin2		Ppp4r2	Fads2
	Spryd4		Prdx5	Fahd1
	Sspn		Prl2c2	Fam105b
	Stard4		Prpf39	Fam13a
	Stard6		Prrx1	Fam160b1
	Stim1		Psmb11	Fam173a
	Suv39h1		Psmb8	Fam174b
	Syt13		Psme2	Fam179a
	Taco1		Ptgfrn	Fam189a2
	Taf4b		Ptgs2	Fam195a
	Taf5l		Ptk2b	Fam40b
	Tagln		Ptn	Fam53b
	Taldo1		Ptpn12	Fam54a
	Tapt1		Ptpn14	Fam57a
	Taz		Ptpn2	Fam58b
	Tbc1d17		Ptpn9	Fam64a
	Tbc1d2b		Ptprs	Fam73a
	Tbc1d8		Rab3gap2	Fam81a
	Tdg		Rab43	Fam82b
	Tfrc		Rabgap1	Fam83d
	Thbd		Rai14	Fancd2
	Thoc3		Rap1b	Fancg
	Timp1		Rarg	Fbxl22
	Timp3		Rbfox2	Fbxl8
	Tinf2		Rbm25	Fbxo5
	Tk1		Rbm28	Fem1a
	Tk2		Rbm47	Fen1
	Tln2		Rgs3	Fetub
	Tmem129		Rhoc	Fgf12
	Tmem214		Rhoj	Fgf13
	Tmem41a		Rmnd1	Fgl2
	Tmem48		Rpl10a	Fh1
	Tmem53		Rpl12	Fhl1
	Tmsb4x		Rpl17	Fhl2
	Tnfrsf22		Rpl18a	Filip1
	Tnn		Rpl21	Fkbp15
	Tox		Rpl22l1	Fndc5
	Trabd		Rpl24	Folr1
	Traip		Rpl28	Foxj3
	Tram2		Rpl29	Foxm1
	Trip10		Rpl31	Foxp2
	Trmt2a		Rpl32	Foxred1
	Trmt2b		Rpl35	Fras1
	Tsku		Rpl35a	Frem2
	Ttk		Rpl36	Fry
	Ttll4		Rpl37	Fsd1l
	Tubb2b		Rpl37a	Fsd2
	Tubb6		Rpl38	Fuk
	Ube2cbp		Rpl39l	Fxyd1
	Ube2e1		Rpl41	Gale
	Ube2j1		Rpl8	Galm
	Uchl4		Rplp1	Gamt
	Uck2		Rplp2	Gata4
	Uhmk1		Rpph1	Gata5
	Unc119b		Rps12	Gatsl3
	Usf1		Rps14	Gcat
	Vmn2r79		Rps15	Gcdh
	Wdr48		Rps18	Gchfr
	Wdr55		Rps2	Gcnt1
	Wnt5a		Rps20	Gdf6
	Yars2		Rps21	Gemin5
	Zbed3		Rps23	Gfra2
	Zbtb17		Rps24	Gins2
	Zbtb2		Rps26	Gins4
	Zbtb48		Rps28	Gipc2
	Zc4h2		Rps5	Gjc1
	Zdhhc18		Rps7	Glrx5
	Zfp275		Rpsa	Gltp
	Zfp280b		Rrbp1	Gm11627
	Zfp334		Rsad2	Gm11744
	Zfp449		Rtp4	Gm11837
	Zfp566		Runx1	Gm12295
	Zfp64		S100a10	Gm12504
	Zfp788		S100a11	Gm15107
	Zfyve19		S100a16	Gm16515
	Zfyve21		S100a6	Gm1673
	Zhx1		S1pr1	Gm16907
	Znhit2-ps		Samd9l	Gm1976
			Sat1	Gm5918
			Sbsn	Gm6682
			Scd1	Gm7120
			Sco2	Gm8580
			Sdc3	Gm8773
			Sdc4	Gm9958
			Sept9	Gmfg
			Sepw1	Gmip
			Serf2	Gmpr
			Serpinb1a	Gmpr2
			Serpinb6a	Gna14
			Serpine2	Gna15
			Serpinf1	Gnb5
			Setbp1	Gng2
			Sgk1	Gpd1l
			Sgms2	Gpn3
			Sgpl1	Gpr22
			Sh3kbp1	Gpr56
			Sh3rf1	Gprasp1
			Shisa5	Gprasp2
			Siah1a	Gprc5c
			Skil	Gpsm1
			Slc17a5	Grb14
			Slc20a1	Grtp1
			Slc25a37	Gsg2
			Slc27a1	Gstm6
			Slc38a2	Gstp2
			Slc7a14	Gtse1
			Slfn10-ps	Gucy1a3
			Slfn2	Gucy1b3
			Smox	Gyg
			Snai2	Gyk
			Sntb2	H1f0
			Snx10	H2afx
			Snx2	H2afz
			Soat1	Hacl1
			Sox5	Hadhb
			Sox9	Haus4
			Sp100	Haus5
			Sp140	Haus8
			Sp3	Hck
			Spin1	Hddc3
			Spp1	Hdhd3
			Spred3	Heatr5b
			Spry2	Heg1
			Spry4	Hes6
			Sqrdl	Hey1
			Stat2	Hhatl
			Ston2	Hhex
			Stxbp5	Hibch
			Sugp2	Hint3
			Sulf1	Hirip3
			Syt12	Hist1h4d
			Taf1d	Hist2h2be
			Tagln2	Hlcs
			Tapbp	Hmbs
			Tapbpl	Hmgb1-rs17
			Tbc1d23	Hmgb3
			Tcf4	Hmgcl
			Tcirg1	Hmgn2
			Tcp11l2	Hmmr
			Tes	Hn1
			Tet2	Hook1
			Tgif1	Hrasls
			Tgoln1	Hrct1
			Tgtp2	Hs3st3b1
			Thbs1	Hsd11b1
			Timp1	Hsdl2
			Timp2	Hspb2
			Timp3	Hyou1
			Tm4sf1	Idh2
			Tmbim4	Ifrd2
			Tmem140	Ift122
			Tmem173	Ift140
			Tmem188	Igf2bp1
			Tmem39a	Igsf9b
			Tmem69	Il17re
			Tmsb4x	Il23a
			Tnc	Ildr2
			Tnfaip2	Immp2l
			Tnfaip8	Incenp
			Tnfrsf10b	Ino80e
			Tnfrsf12a	Ints3
			Tnfrsf9	Iqgap3
			Tnfsf10	Isyna1
			Tor1aip2	Itga1
			Tor3a	Ivd
			Tpt1	Jazf1
			Trex1	Jmjd4
			Trib1	Jmjd5
			Trim26	Jrk
			Trim30a	Kat2a
			Trps1	Kbtbd12
			Trub1	Kcne1
			Tsc22d2	Kcnj11
			Tshz3	Kcnj5
			Tspan6	Kctd13
			Tspo	Kctd17
			Ttc39c	Kctd7
			Ttyh2	Kif11
			Tubb6	Kif13b
			Twf1	Kif22
			Tyr	Kif23
			Uaca	Kif26b
			Uap1l1	Kif4
			Uba52	Klc1
			Ubb	Klc4
			Ubc	Klhdc3
			Ube2h	Klhdc4
			Ube2l6	Klhdc8a
			Ubox5	Klhdc9
			Ugt1a6b	Klhl13
			Unc93b1	Klhl20
			Use1	Klhl23
			Usp18	Klhl31
			Utp23	Klraq1
			Vcan	Kpna2
			Vegfa	Krt18
			Vmp1	Lamp3
			Wbp5	Ldb3
			Wdfy1	Ldha
			Wdr60	Lhpp
			Wipf1	Lhx1
			Xaf1	Lipe
			Xdh	Lipi
			Xist	Llgl2
			Ypel5	Lmf1
			Zc3h11a	Lmo7
			Zc3h12c	Lmod2
			Zcchc9	Lmod3
			Zeb1	LOC106740
			Zfc3h1	LOC626904
			Zfp113	Lpar3
			Zfp12	Lpcat4
			Zfp187	Lpl
			Zfp281	Lrba
			Zfp295	Lrdd
			Zfp365	Lrr1
			Zfp36l2	Lrrc10
			Zfp488	Lrrc14b
			Zfp503	Lrrc57
			Zfp57	Lsm11
			Zfp655	Lsm14b
			Zfp937	Lsp1
			Zmynd8	Lypla2
			Znfx1	Lyrm7
				Lysmd3
				Macrod1
				Mad2l1
				Mamld1
				Man1a
				Man1c1
				Mapk1ip1
				March2
				Mb
				Mbnl1
				Mboat2
				Mboat7
				Mccc2
				Mcf2l
				Mcm6
				Mdh1
				Mdh2
				Me3
				Meaf6
				Mef2c
				Megf6
				Melk
				Men1
				Mesdc1
				Mettl21d
				Mettl22
				Mfn2
				Mfsd2b
				Mif4gd
				Miip
				Mios
				Mir1935
				Mir1954
				Mir669h
				Mknk1
				Mlana
				Mlf1
				Mlf1ip
				Mlh1
				Mllt1
				Mmachc
				Mms22l
				Morn2
				Mrap
				Mrpl12
				Mrpl18
				Mrpl4
				Mrpl55
				Mrps24
				Mrvi1
				Mtap1b
				Mtap6
				Mtcp1
				Mtfp1
				Mtmr7
				Mtr
				Mtss1l
				Mtus2
				Mudeng
				Mum1
				Mvd
				Mybl2
				Mybpc3
				Mybphl
				Myh13
				Myh6
				Myh8
				Myl1
				Myl2
				Myl4
				Myl7
				Myl9
				Mylk3
				Myo1d
				Myo5c
				Myocd
				Myom1
				Myoz2
				Myzap
				Napb
				Narf
				Nbn
				Ncald
				Ncapd2
				Ncaph
				Ncoa5
				Ndc80
				Ndufab1
				Ndufaf1
				Ndufaf3
				Ndufc1
				Ndufc2
				Ndufv1
				Nebl
				Necab1
				Neil3
				Nek2
				Neurl1b
				Nexn
				Nfib
				Ngfrap1
				Ngrn
				Ninj1
				Nme6
				Nmnat1
				Nol3
				Nosip
				Nova1
				Nppa
				Nppb
				Nr1h3
				Nr2c2ap
				Nrap
				Nrip3
				Nrk
				Nrp1
				Nsun4
				Ntn1
				Nubp1
				Nudc
				Nudt1
				Nudt6
				Nup133
				Nup210
				Nusap1
				Nxph1
				Oat
				Odf2l
				Oip5
				Olfml2b
				Opa3
				Oraov1
				Otx1
				Oxct1
				P4ha3
				Palm2
				Palmd
				Pam
				Pank1
				Paqr4
				Paqr6
				Paqr8
				Pard3b
				Pard6a
				Park2
				Parp4
				Pbk
				Pcca
				Pccb
				Pcp4l1
				Pcyt2
				Pde8a
				Pdia6
				Pdik1l
				Pdk1
				Pdk2
				Pdlim3
				Pdlim4
				Pdzd9
				Pelp1
				Pfkm
				Pgam2
				Pgbd5
				Pgm5
				Phf10
				Phkg2
				Phldb1
				Phyhip
				Pif1
				Pigo
				Pik3cd
				Pip5k1b
				Piwil2
				Pkmyt1
				Pla2g6
				Plcg1
				Plek2
				Plk1
				Pln
				Plod1
				Pls1
				Pmp22
				Pmvk
				Pnkd
				Pnkp
				Pnpla2
				Poc1a
				Podn
				Pofut1
				Pold1
				Pold2
				Pole
				Polh
				Polr1e
				Polr3h
				Popdc2
				Pou4f1
				Ppargc1a
				Ppif
				Ppil1
				Ppp1cb
				Ppp1cc
				Ppp1r14c
				Ppp1r35
				Ppp1r3a
				Ppp1r3b
				Ppp2r3a
				Ppp5c
				Pqlc1
				Prdm6
				Prdx1
				Prkaa2
				Prkag1
				Prkar2a
				Prkd1
				Prkg1
				Prmt3
				Prr12
				Prrg1
				Pskh1
				Ptdss2
				Ptgds
				Ptp4a2
				Ptplad2
				Ptpn18
				Pwp2
				Pycr1
				Pycr2
				Pygb
				Qpctl
				R3hcc1
				Rab13
				Rab20
				Rab4a
				Racgap1
				Rad51c
				Rad51l1
				Raly
				Rarb
				Rars2
				Rasgrp3
				Rassf3
				Rassf7
				Rbbp7
				Rbbp9
				Rbm12
				Rbm24
				Rbm34
				Rbpms
				Rcan2
				Rcc1
				Rdh14
				Rdm1
				Recql4
				Reep1
				Reep6
				Rel
				Retsat
				Rfc2
				Rfc4
				Rfc5
				Rgma
				Rhd
				Rhebl1
				Riiad1
				Rlf
				Rnaseh1
				Rnf123
				Rnf26
				Rnf8
				Rpa1
				Rpa2
				Rpap1
				Rpgr
				Rps6ka6
				Rpusd3
				Rrm1
				Rrm2
				Rtn4ip1
				Rtn4rl1
				Rusc1
				Rusc2
				Ryr2
				Sap30
				Sat2
				Scap
				Scarb1
				Scn5a
				Scrn2
				Sdf2l1
				Sdhb
				Sdpr
				Selenbp1
				Sergef
				Serpinb6b
				Sgcd
				Sgk3
				Sh2b1
				Sh3bgr
				Sh3bgrl2
				Shmt1
				Siah2
				Sigmar1
				Ska1
				Skp2
				Slc16a1
				Slc1a3
				Slc25a16
				Slc25a20
				Slc25a23
				Slc25a4
				Slc25a5
				Slc2a4
				Slc31a2
				Slc33a1
				Slc35a3
				Slc35b2
				Slc37a4
				Slc38a3
				Slc40a1
				Slc41a3
				Slc47a1
				Slc4a3
				Slc5a6
				Slc8a1
				Sln
				Smc4
				Smpdl3b
				Smpx
				Smtnl2
				Smyd1
				Snap29
				Snapc4
				Sncaip
				Snora81
				Snrnp25
				Snrpa1
				Snx1
				Sod1
				Sorbs2
				Sox6
				Sp8
				Spa17
				Spag5
				Spats2l
				Spc24
				Spc25
				Sphkap
				Spint2
				Spna1
				Spnb1
				Spry1
				Spryd4
				Srebf2
				Srl
				Sspn
				Ssx2ip
				Stap2
				Stard10
				Stard4
				Stbd1
				Stil
				Stip1
				Stk11ip
				Stk39
				Stmn1
				Stoml2
				Stra13
				Supt3h
				Suv39h1
				Suv420h2
				Syngr1
				Synpo2
				Synpo2l
				Tacc3
				Taco1
				Taf5
				Taf5l
				Tagln
				Taldo1
				Tapt1
				Tarsl2
				Taz
				Tbc1d17
				Tbc1d22b
				Tbc1d8
				Tbx20
				Tbx5
				Tcap
				Tceal1
				Tcf19
				Tdg
				Tead2
				Telo2
				Tet1
				Tfrc
				Tgfbr1
				Tgm4
				Thbs4
				Thoc3
				Thrb
				Thsd4
				Tinf2
				Tk1
				Tlcd1
				Tmed1
				Tmed8
				Tmem109
				Tmem120b
				Tmem129
				Tmem144
				Tmem175
				Tmem214
				Tmem215
				Tmem41a
				Tmem41b
				Tmem48
				Tmem50b
				Tmem51
				Tmem53
				Tmem8
				Tmem98
				Tmod1
				Tnfrsf18
				Tnnc1
				Tnni1
				Tnni3
				Tnni3k
				Tnnt1
				Tnnt2
				Tom1l1
				Top2a
				Tox
				Tpm1
				Tprgl
				Traf4
				Traip
				Trappc1
				Trdn
				Trim55
				Trim65
				Trmt2b
				Trpt1
				Tspan14
				Tspan7
				Tssc4
				Tst
				Ttf2
				Ttk
				Ttll4
				Tuba8
				Tubb4b
				Tubd1
				Tubg1
				Tubgcp2
				Txlna
				Tyms-ps
				Ube2c
				Ube2cbp
				Ube2e1
				Ube2j1
				Uchl1
				Uchl4
				Uck2
				Ucp2
				Uhrf1
				Ulbp1
				Unc119
				Unc119b
				Unc45b
				Upp1
				Uqcr10
				Urb1
				Usf1
				Usp13
				Usp2
				Usp24
				Vmn2r55
				Vps13c
				Vps25
				Vps33b
				Vps4a
				Vwc2
				Wdr11
				Wdr44
				Wdr47
				Wdr54
				Wdr55
				Wdr6
				Wdr62
				Wdtc1
				Wee1
				Wfdc1
				Wif1
				Xirp1
				Xkr8
				Xlr
				Xlr3c
				Xpa
				Xrcc3
				Ypel3
				Zbtb48
				Zbtb5
				Zbtb8a
				Zbtb8os
				Zc3h18
				Zc3h7b
				Zc4h2
				Zcchc3
				Zdhhc15
				Zdhhc2
				Zfand1
				Zfp101
				Zfp275
				Zfp280b
				Zfp385a
				Zfp385b
				Zfp449
				Zfp524
				Zfp566
				Zfp592
				Zfp599
				Zfp672
				Zfp691
				Zfp773
				Zfp788
				Zfyve21
				Zhx1
				Zik1
				Zkscan17
				Zmiz2
				Zmym3
				Znhit2-ps
				Znrd1as
				Zranb3
				Zscan21

## Sheet: UP vs MSC
Unique Fusions UP vs MSC
Annotation Cluster 1	Enrichment Score: 20.10302649805098
Category	Term	Count	%	PValue	Genes	List Total	Pop Hits	Pop Total	Fold Enrichment	Bonferroni	Benjamini	FDR
KEGG_PATHWAY	mmu03010:Ribosome	31	13.0252	1.56105e-32	459931, 434032, 426161, 420676, 435853, 467516, 426641, 477868, 423753, 440789, 480855, 482418, 460893, 459877, 422855, 432506, 474680, 426618, 472386, 432496, 442047, 424031, 448774, 428637, 450431, 455515, 461687, 448344, 482650, 444236, 467221	99	89	5738	20.1882	1.57666e-30	1.57666e-30	1.73591e-29
GOTERM_MF_FAT	GO:0003735~structural constituent of ribosome	30	12.605	6.43463e-27	459931, 434032, 426161, 420676, 435853, 467516, 426641, 477868, 440789, 480855, 423753, 482418, 460893, 459877, 422855, 432506, 474680, 426618, 432496, 442047, 424031, 448774, 428637, 450431, 455515, 461687, 448344, 482650, 444236, 467221	163	151	13288	16.1963	2.03978e-24	2.03978e-24	8.67085e-24
GOTERM_CC_FAT	GO:0005840~ribosome	31	13.0252	1.09687e-26	459931, 434032, 426161, 420676, 435853, 467516, 426641, 477868, 423753, 440789, 480855, 482418, 460893, 459877, 422855, 432506, 474680, 426618, 472386, 432496, 442047, 424031, 448774, 428637, 450431, 455515, 461687, 448344, 482650, 444236, 467221	137	192	12504	14.7363	1.94146e-24	1.94146e-24	1.34728e-23
SP_PIR_KEYWORDS	ribosomal protein	31	13.0252	3.45516e-26	459931, 434032, 426161, 420676, 435853, 467516, 426641, 477868, 423753, 440789, 480855, 482418, 460893, 459877, 422855, 432506, 474680, 426618, 472386, 432496, 442047, 424031, 448774, 428637, 450431, 455515, 461687, 448344, 482650, 444236, 467221	213	177	17854	14.6806	8.98343e-24	8.98343e-24	4.51628e-23
SP_PIR_KEYWORDS	ribonucleoprotein	31	13.0252	6.89903e-21	459931, 434032, 426161, 420676, 435853, 467516, 426641, 477868, 423753, 440789, 480855, 482418, 460893, 459877, 422855, 432506, 474680, 426618, 472386, 432496, 442047, 424031, 448774, 428637, 450431, 455515, 461687, 448344, 482650, 444236, 467221	213	266	17854	9.76868	1.79375e-18	8.96873e-19	9.01778e-18
GOTERM_BP_FAT	GO:0006412~translation	32	13.4454	1.56535e-19	459931, 434032, 426161, 420676, 435853, 467516, 461029, 426641, 477868, 423753, 440789, 480855, 482418, 460893, 459877, 422855, 432506, 474680, 426618, 432496, 479608, 442047, 424031, 448774, 428637, 450431, 455515, 461687, 448344, 482650, 444236, 467221	167	319	13588	8.16203	1.72971e-16	1.72971e-16	2.50467e-16
GOTERM_CC_FAT	GO:0030529~ribonucleoprotein complex	35	14.7059	2.15688e-19	459931, 426161, 420676, 435853, 434032, 467516, 426641, 477868, 423753, 440789, 480855, 482418, 460893, 459877, 466015, 422855, 432506, 474680, 426618, 472386, 432496, 442047, 424031, 448774, 428637, 432251, 450431, 455515, 461687, 448344, 482650, 450263, 444236, 467221, 453165	137	462	12504	6.9144	3.81767e-17	1.90883e-17	2.64927e-16
GOTERM_MF_FAT	GO:0005198~structural molecule activity	32	13.4454	2.78074e-15	459931, 426161, 420676, 435853, 434032, 467516, 426641, 477868, 423753, 454486, 440789, 480855, 482418, 460893, 459877, 422855, 432506, 474680, 426618, 432496, 474036, 442047, 424031, 448774, 428637, 450431, 455515, 461687, 448344, 482650, 444236, 467221	163	450	13288	5.79708	8.79852e-13	4.3987e-13	3.74145e-12
GOTERM_CC_FAT	GO:0043228~non-membrane-bounded organelle	52	21.8487	1.94488e-10	447204, 420676, 426161, 434032, 467516, 454486, 440789, 460893, 434487, 466015, 432506, 474680, 426618, 436640, 472386, 432496, 466921, 442047, 424031, 448774, 451806, 441775, 432251, 436379, 461687, 455515, 448344, 445998, 444236, 433801, 459931, 435853, 426641, 477868, 480855, 423753, 426189, 482418, 432341, 426027, 459877, 422855, 474036, 429145, 465020, 428637, 450431, 482650, 443216, 423828,…	137	1919	12504	2.47319	3.44244e-08	1.14748e-08	2.38888e-07
GOTERM_CC_FAT	GO:0043232~intracellular non-membrane-bounded organelle	52	21.8487	1.94488e-10	447204, 420676, 426161, 434032, 467516, 454486, 440789, 460893, 434487, 466015, 432506, 474680, 426618, 436640, 472386, 432496, 466921, 442047, 424031, 448774, 451806, 441775, 432251, 436379, 461687, 455515, 448344, 445998, 444236, 433801, 459931, 435853, 426641, 477868, 480855, 423753, 426189, 482418, 432341, 426027, 459877, 422855, 474036, 429145, 465020, 428637, 450431, 482650, 443216, 423828,…	137	1919	12504	2.47319	3.44244e-08	1.14748e-08	2.38888e-07
Annotation Cluster 2	Enrichment Score: 2.0810858236955188
Category	Term	Count	%	PValue	Genes	List Total	Pop Hits	Pop Total	Fold Enrichment	Bonferroni	Benjamini	FDR
SP_PIR_KEYWORDS	ubl conjugation	16	6.72269	0.00153432	478853, 454853, 468587, 461326, 424031, 426641, 426027, 459877, 478366, 454635, 480835, 460094, 469633, 423828, 466921, 465100	213	524	17854	2.55944	0.329163	0.0554369	1.98705
SP_PIR_KEYWORDS	isopeptide bond	9	3.78151	0.0178993	478366, 454635, 468587, 424031, 460094, 426641, 426027, 459877, 466921	213	277	17854	2.72345	0.990868	0.323844	21.0285
UP_SEQ_FEATURE	cross-link:Glycyl lysine isopeptide (Lys-Gly) (interchain with G-Cter in ubiquitin)	7	2.94118	0.0207965	478366, 454635, 468587, 424031, 426641, 459877, 466921	205	168	16021	3.2563	0.999999	0.902632	27.0032
Annotation Cluster 3	Enrichment Score: 1.7999959472777256
Category	Term	Count	%	PValue	Genes	List Total	Pop Hits	Pop Total	Fold Enrichment	Bonferroni	Benjamini	FDR
PIR_SUPERFAMILY	PIRSF001990:class I histocompatibility antigen	5	2.10084	0.000345575	479528, 435041, 456055, 463559, 427873	118	24	8136	14.3644	0.0495391	0.0495391	0.410457
GOTERM_BP_FAT	GO:0002474~antigen processing and presentation of peptide antigen via MHC class I	4	1.68067	0.00107352	435041, 428827, 456055, 463559	167	17	13588	19.1448	0.694827	0.447575	1.70395
GOTERM_CC_FAT	GO:0042612~MHC class I protein complex	5	2.10084	0.00108781	479528, 435041, 456055, 463559, 427873	137	42	12504	10.8655	0.175226	0.0211777	1.32797
INTERPRO	IPR001039:MHC class I, alpha chain, alpha1 and alpha2	5	2.10084	0.00118278	479528, 435041, 456055, 463559, 427873	203	41	17763	10.671	0.428668	0.428668	1.67674
SMART	SM00407:IGc1	6	2.52101	0.00229748	479528, 435041, 428827, 456055, 463559, 427873	103	83	9131	6.40847	0.198133	0.198133	2.50153
INTERPRO	IPR011161:MHC class I-like antigen recognition	5	2.10084	0.00230575	479528, 435041, 456055, 463559, 427873	203	49	17763	8.92882	0.664415	0.420703	3.24446
GOTERM_CC_FAT	GO:0042611~MHC protein complex	5	2.10084	0.00241973	479528, 435041, 456055, 463559, 427873	137	52	12504	8.77597	0.348717	0.0419748	2.9319
INTERPRO	IPR003597:Immunoglobulin C1-set	6	2.52101	0.00256383	479528, 435041, 428827, 456055, 463559, 427873	203	83	17763	6.32548	0.703066	0.332856	3.60144
UP_SEQ_FEATURE	domain:Ig-like C1-type	4	1.68067	0.00380573	435041, 428827, 456055, 463559	205	25	16021	12.5042	0.920789	0.718555	5.55073
GOTERM_BP_FAT	GO:0019882~antigen processing and presentation	6	2.52101	0.00422902	479528, 435041, 428827, 456055, 463559, 427873	167	87	13588	5.6114	0.990749	0.487777	6.55628
INTERPRO	IPR003006:Immunoglobulin/major histocompatibility complex, conserved site	6	2.52101	0.005232	479528, 435041, 428827, 456055, 463559, 427873	203	98	17763	5.35729	0.91636	0.462221	7.2211
UP_SEQ_FEATURE	region of interest:Alpha-3	3	1.2605	0.00547634	435041, 456055, 463559	205	9	16021	26.0504	0.974055	0.703959	7.89536
SP_PIR_KEYWORDS	mhc i	3	1.2605	0.00719247	435041, 456055, 463559	213	11	17854	22.8604	0.846921	0.188226	9.00387
UP_SEQ_FEATURE	region of interest:Alpha-1	3	1.2605	0.00822762	435041, 456055, 463559	205	11	16021	21.314	0.995889	0.746781	11.6386
UP_SEQ_FEATURE	region of interest:Alpha-2	3	1.2605	0.00822762	435041, 456055, 463559	205	11	16021	21.314	0.995889	0.746781	11.6386
GOTERM_BP_FAT	GO:0048002~antigen processing and presentation of peptide antigen	4	1.68067	0.00879921	435041, 428827, 456055, 463559	167	35	13588	9.29889	0.999943	0.52822	13.1873
KEGG_PATHWAY	mmu05332:Graft-versus-host disease	5	2.10084	0.0167923	479528, 435041, 456055, 463559, 427873	99	58	5738	4.99652	0.81921	0.434554	17.1649
KEGG_PATHWAY	mmu05330:Allograft rejection	5	2.10084	0.0167923	479528, 435041, 456055, 463559, 427873	99	58	5738	4.99652	0.81921	0.434554	17.1649
KEGG_PATHWAY	mmu04612:Antigen processing and presentation	6	2.52101	0.0192028	479528, 425462, 435041, 456055, 463559, 427873	99	91	5738	3.82151	0.858909	0.387121	19.3955
KEGG_PATHWAY	mmu04940:Type I diabetes mellitus	5	2.10084	0.0221082	479528, 435041, 456055, 463559, 427873	99	63	5738	4.59997	0.895438	0.363389	22.0112
GOTERM_BP_FAT	GO:0006955~immune response	12	5.04202	0.0298494	479528, 426161, 477608, 480835, 435041, 428523, 456055, 454513, 463559, 437726, 474149, 427873	167	471	13588	2.073	1	0.738006	38.4232
KEGG_PATHWAY	mmu05320:Autoimmune thyroid disease	5	2.10084	0.0340269	479528, 435041, 456055, 463559, 427873	99	72	5738	4.02497	0.969698	0.39317	31.953
UP_SEQ_FEATURE	region of interest:Connecting peptide	3	1.2605	0.0491101	435041, 456055, 463559	205	28	16021	8.37334	1	0.975786	52.9613
SP_PIR_KEYWORDS	transmembrane protein	9	3.78151	0.0747218	435041, 434774, 429208, 430648, 462697, 456055, 463559, 461786, 427873	213	370	17854	2.0389	1	0.716909	63.7638
KEGG_PATHWAY	mmu05416:Viral myocarditis	5	2.10084	0.0762897	479528, 435041, 456055, 463559, 427873	99	94	5738	3.08296	0.99967	0.435888	58.6235
SP_PIR_KEYWORDS	heterodimer	3	1.2605	0.0815955	435041, 456055, 463559	213	40	17854	6.28662	1	0.707553	67.1289
KEGG_PATHWAY	mmu04514:Cell adhesion molecules (CAMs)	6	2.52101	0.12245	479528, 435041, 460505, 456055, 463559, 427873	99	154	5738	2.25817	0.999998	0.519501	76.6022
KEGG_PATHWAY	mmu04144:Endocytosis	7	2.94118	0.130455	463079, 479528, 435041, 456055, 463559, 423828, 427873	99	202	5738	2.0085	0.999999	0.524347	78.8689
KEGG_PATHWAY	mmu04650:Natural killer cell mediated cytotoxicity	5	2.10084	0.154884	435041, 456055, 454513, 463559, 438184	99	122	5738	2.37539	1	0.572507	84.6078
SP_PIR_KEYWORDS	immune response	5	2.10084	0.174059	435041, 428523, 456055, 463559, 437726	213	184	17854	2.27776	1	0.852262	91.7883
INTERPRO	IPR007110:Immunoglobulin-like	10	4.20168	0.250554	451908, 479528, 474688, 435041, 428827, 434774, 460505, 456055, 463559, 427873	203	604	17763	1.44872	1	0.999999	98.3771
INTERPRO	IPR013783:Immunoglobulin-like fold	9	3.78151	0.4505	451908, 479528, 474688, 435041, 428827, 460505, 456055, 463559, 427873	203	644	17763	1.22286	1	1	99.9807
GOTERM_CC_FAT	GO:0044459~plasma membrane part	13	5.46218	0.951794	451908, 479528, 435041, 434774, 430648, 455931, 456055, 463559, 432341, 436640, 434487, 451461, 427873	137	1633	12504	0.726584	1	0.999973	100
Annotation Cluster 4	Enrichment Score: 1.4906274512192053
Category	Term	Count	%	PValue	Genes	List Total	Pop Hits	Pop Total	Fold Enrichment	Bonferroni	Benjamini	FDR
GOTERM_BP_FAT	GO:0016052~carbohydrate catabolic process	6	2.52101	0.00310879	458826, 478133, 429745, 429657, 460582, 480749	167	81	13588	6.02706	0.967954	0.682366	4.85997
GOTERM_BP_FAT	GO:0046365~monosaccharide catabolic process	5	2.10084	0.00422552	458826, 478133, 429745, 460582, 480749	167	54	13588	7.53382	0.990713	0.541525	6.55102
GOTERM_BP_FAT	GO:0019318~hexose metabolic process	8	3.36134	0.00471161	458826, 478133, 429745, 467082, 460582, 462944, 480749, 438184	167	169	13588	3.85161	0.994585	0.479169	7.27827
GOTERM_BP_FAT	GO:0044275~cellular carbohydrate catabolic process	5	2.10084	0.00615806	458826, 478133, 429745, 460582, 480749	167	60	13588	6.78044	0.998914	0.494683	9.41106
GOTERM_BP_FAT	GO:0046164~alcohol catabolic process	5	2.10084	0.00815818	458826, 478133, 429745, 460582, 480749	167	65	13588	6.25887	0.999883	0.529667	12.2845
GOTERM_BP_FAT	GO:0005996~monosaccharide metabolic process	8	3.36134	0.0091206	458826, 478133, 429745, 467082, 460582, 462944, 480749, 438184	167	191	13588	3.40797	0.99996	0.514792	13.6366
GOTERM_BP_FAT	GO:0006091~generation of precursor metabolites and energy	9	3.78151	0.0149042	472355, 454157, 478133, 429745, 467082, 460582, 480749, 462529, 451577	167	261	13588	2.8057	1	0.669189	21.3587
UP_SEQ_FEATURE	binding site:NAD	4	1.68067	0.0206741	458826, 429745, 480749, 474625	205	46	16021	6.79576	0.999999	0.937867	26.8664
GOTERM_BP_FAT	GO:0006007~glucose catabolic process	4	1.68067	0.0255698	458826, 429745, 460582, 480749	167	52	13588	6.25887	1	0.778299	33.9301
GOTERM_BP_FAT	GO:0019320~hexose catabolic process	4	1.68067	0.0255698	458826, 429745, 460582, 480749	167	52	13588	6.25887	1	0.778299	33.9301
GOTERM_BP_FAT	GO:0006006~glucose metabolic process	6	2.52101	0.0286216	458826, 429745, 467082, 460582, 480749, 438184	167	140	13588	3.48708	1	0.752203	37.1644
SP_PIR_KEYWORDS	glycolysis	3	1.2605	0.0887145	429745, 460582, 480749	213	42	17854	5.98726	1	0.701112	70.308
GOTERM_BP_FAT	GO:0006096~glycolysis	3	1.2605	0.100648	429745, 460582, 480749	167	44	13588	5.54763	1	0.885905	81.6835
GOTERM_BP_FAT	GO:0034637~cellular carbohydrate biosynthetic process	3	1.2605	0.149395	478133, 467082, 462944	167	56	13588	4.35885	1	0.9334	92.4907
UP_SEQ_FEATURE	nucleotide phosphate-binding region:NAD	3	1.2605	0.238096	458826, 429745, 480749	205	73	16021	3.21169	1	1	98.297
GOTERM_BP_FAT	GO:0016051~carbohydrate biosynthetic process	3	1.2605	0.269413	478133, 467082, 462944	167	83	13588	2.94091	1	0.966649	99.3414
KEGG_PATHWAY	mmu00010:Glycolysis / Gluconeogenesis	3	1.2605	0.324184	429745, 460582, 480749	99	68	5738	2.55704	1	0.756687	98.7187
SP_PIR_KEYWORDS	nad	4	1.68067	0.325103	458826, 429745, 480749, 474625	213	169	17854	1.98394	1	0.922368	99.4139
Annotation Cluster 5	Enrichment Score: 1.412549415694477
Category	Term	Count	%	PValue	Genes	List Total	Pop Hits	Pop Total	Fold Enrichment	Bonferroni	Benjamini	FDR
GOTERM_BP_FAT	GO:0033673~negative regulation of kinase activity	5	2.10084	0.00343468	478853, 473068, 461326, 443216, 444266	167	51	13588	7.97699	0.977671	0.613438	5.3564
GOTERM_BP_FAT	GO:0006469~negative regulation of protein kinase activity	5	2.10084	0.00343468	478853, 473068, 461326, 443216, 444266	167	51	13588	7.97699	0.977671	0.613438	5.3564
GOTERM_BP_FAT	GO:0051348~negative regulation of transferase activity	5	2.10084	0.00394953	478853, 473068, 461326, 443216, 444266	167	53	13588	7.67597	0.987385	0.58296	6.13573
GOTERM_MF_FAT	GO:0030291~protein serine/threonine kinase inhibitor activity	3	1.2605	0.00502715	478853, 461326, 444266	163	9	13288	27.1738	0.797624	0.412889	6.56584
GOTERM_BP_FAT	GO:0044092~negative regulation of molecular function	7	2.94118	0.00561186	478853, 454635, 473068, 461326, 434774, 443216, 444266	167	132	13588	4.31482	0.998008	0.498902	8.61115
GOTERM_BP_FAT	GO:0043086~negative regulation of catalytic activity	6	2.52101	0.00791406	478853, 473068, 461326, 434774, 443216, 444266	167	101	13588	4.83358	0.999846	0.549846	11.9385
SP_PIR_KEYWORDS	protein kinase inhibitor	3	1.2605	0.00856386	478853, 461326, 444266	213	12	17854	20.9554	0.893135	0.200381	10.6332
GOTERM_MF_FAT	GO:0004860~protein kinase inhibitor activity	3	1.2605	0.024306	478853, 461326, 444266	163	20	13288	12.2282	0.99959	0.857732	28.2208
GOTERM_BP_FAT	GO:0045859~regulation of protein kinase activity	7	2.94118	0.0265522	478853, 473068, 480835, 461326, 443216, 464566, 444266	167	186	13588	3.06213	1	0.773913	34.9879
GOTERM_MF_FAT	GO:0019210~kinase inhibitor activity	3	1.2605	0.0290868	478853, 461326, 444266	163	22	13288	11.1166	0.999914	0.8461	32.8181
GOTERM_BP_FAT	GO:0043549~regulation of kinase activity	7	2.94118	0.030418	478853, 473068, 480835, 461326, 443216, 464566, 444266	167	192	13588	2.96644	1	0.717538	38.9981
GOTERM_BP_FAT	GO:0051338~regulation of transferase activity	7	2.94118	0.0356707	478853, 473068, 480835, 461326, 443216, 464566, 444266	167	199	13588	2.86209	1	0.726025	44.0765
GOTERM_BP_FAT	GO:0042325~regulation of phosphorylation	8	3.36134	0.065344	478853, 473068, 480835, 461326, 426470, 443216, 464566, 444266	167	290	13588	2.24456	1	0.867101	66.0838
GOTERM_BP_FAT	GO:0019220~regulation of phosphate metabolic process	8	3.36134	0.0763176	478853, 473068, 480835, 461326, 426470, 443216, 464566, 444266	167	301	13588	2.16253	1	0.851477	71.9239
GOTERM_BP_FAT	GO:0051174~regulation of phosphorus metabolic process	8	3.36134	0.0763176	478853, 473068, 480835, 461326, 426470, 443216, 464566, 444266	167	301	13588	2.16253	1	0.851477	71.9239
GOTERM_BP_FAT	GO:0043405~regulation of MAP kinase activity	4	1.68067	0.0834727	473068, 480835, 443216, 464566	167	84	13588	3.87454	1	0.865551	75.2087
GOTERM_MF_FAT	GO:0019887~protein kinase regulator activity	3	1.2605	0.161698	478853, 461326, 444266	163	59	13288	4.14516	1	0.997996	90.7146
GOTERM_MF_FAT	GO:0019207~kinase regulator activity	3	1.2605	0.223474	478853, 461326, 444266	163	73	13288	3.3502	1	0.998746	96.6901
GOTERM_BP_FAT	GO:0008285~negative regulation of cell proliferation	5	2.10084	0.293148	478853, 461326, 426470, 443216, 479694	167	224	13588	1.81619	1	0.971265	99.6117
GOTERM_MF_FAT	GO:0004857~enzyme inhibitor activity	5	2.10084	0.344208	478853, 468587, 461326, 444266, 438772	163	243	13288	1.6774	1	0.997018	99.6605
KEGG_PATHWAY	mmu04630:Jak-STAT signaling pathway	4	1.68067	0.483832	473068, 434774, 443216, 438184	99	152	5738	1.52525	1	0.859777	99.936
GOTERM_BP_FAT	GO:0007423~sensory organ development	3	1.2605	0.825304	478853, 443216, 464566	167	257	13588	0.949789	1	0.999925	100
Annotation Cluster 6	Enrichment Score: 1.2090966667083014
Category	Term	Count	%	PValue	Genes	List Total	Pop Hits	Pop Total	Fold Enrichment	Bonferroni	Benjamini	FDR
SP_PIR_KEYWORDS	rrna-binding	3	1.2605	0.0133096	474680, 426618, 428637	213	15	17854	16.7643	0.969307	0.271453	16.066
GOTERM_MF_FAT	GO:0019843~rRNA binding	3	1.2605	0.0342083	474680, 426618, 428637	163	24	13288	10.1902	0.999984	0.84102	37.4395
SP_PIR_KEYWORDS	rna-binding	7	2.94118	0.518099	450909, 436379, 474680, 477868, 426618, 428637, 432251	213	485	17854	1.2098	1	0.975806	99.9928
Annotation Cluster 7	Enrichment Score: 1.2004582721178967
Category	Term	Count	%	PValue	Genes	List Total	Pop Hits	Pop Total	Fold Enrichment	Bonferroni	Benjamini	FDR
SP_PIR_KEYWORDS	muscle protein	5	2.10084	0.0029033	447204, 474036, 467082, 454486, 433801	213	50	17854	8.38216	0.530438	0.0901672	3.72913
GOTERM_CC_FAT	GO:0015629~actin cytoskeleton	5	2.10084	0.184378	447204, 454486, 436640, 433801, 434487	137	205	12504	2.2261	1	0.923974	91.8187
GOTERM_CC_FAT	GO:0044430~cytoskeletal part	10	4.20168	0.467761	447204, 474036, 443216, 426189, 465020, 454486, 432341, 436640, 433801, 451806	137	774	12504	1.1792	1	0.998593	99.9568
Annotation Cluster 8	Enrichment Score: 1.1731893460570235
Category	Term	Count	%	PValue	Genes	List Total	Pop Hits	Pop Total	Fold Enrichment	Bonferroni	Benjamini	FDR
BIOCARTA	m_il1rPathway:Signal transduction through IL1R	5	2.10084	0.00129009	454635, 480835, 426470, 464566, 458054	25	25	1171	9.368	0.121107	0.121107	1.42262
BIOCARTA	m_mapkPathway:MAPKinase Signaling Pathway	7	2.94118	0.00419659	478366, 454635, 426470, 464566, 469633, 468214, 458054	25	80	1171	4.0985	0.343309	0.189635	4.56048
BIOCARTA	m_41bbPathway:The 4-1BB-dependent immune response	4	1.68067	0.00426483	454635, 426470, 464566, 469633	25	17	1171	11.0212	0.347794	0.132782	4.63305
KEGG_PATHWAY	mmu04620:Toll-like receptor signaling pathway	7	2.94118	0.00664462	478366, 454635, 480835, 426470, 468214, 438184, 458054	99	99	5738	4.09815	0.490001	0.285858	7.14543
BIOCARTA	m_nfkbPathway:NF-kB Signaling Pathway	4	1.68067	0.00790238	454635, 480835, 464566, 458054	25	21	1171	8.9219	0.547685	0.146727	8.42938
BIOCARTA	m_stressPathway:TNF/Stress Related Signaling	4	1.68067	0.0129472	454635, 426470, 464566, 469633	25	25	1171	7.4944	0.728333	0.169866	13.467
GOTERM_BP_FAT	GO:0046328~regulation of JNK cascade	4	1.68067	0.0174615	480835, 464566, 469633, 458054	167	45	13588	7.23247	1	0.681783	24.5624
BIOCARTA	m_egfPathway:EGF Signaling Pathway	4	1.68067	0.0177101	478366, 426470, 464566, 438184	25	28	1171	6.69143	0.832519	0.200173	17.9903
GOTERM_BP_FAT	GO:0070302~regulation of stress-activated protein kinase signaling pathway	4	1.68067	0.0185157	480835, 464566, 469633, 458054	167	46	13588	7.07524	1	0.682511	25.8471
BIOCARTA	m_tnfr1Pathway:TNFR1 Signaling Pathway	4	1.68067	0.0213649	426470, 464566, 469633, 458054	25	30	1171	6.24533	0.884633	0.213341	21.3141
GOTERM_BP_FAT	GO:0043408~regulation of MAPKKK cascade	5	2.10084	0.0271041	480835, 443216, 464566, 469633, 458054	167	93	13588	4.37448	1	0.76446	35.5751
KEGG_PATHWAY	mmu04622:RIG-I-like receptor signaling pathway	5	2.10084	0.0283492	454635, 464566, 469633, 468214, 458054	99	68	5738	4.26173	0.945232	0.383753	27.3707
BIOCARTA	m_cdMacPathway:Cadmium induces DNA synthesis and proliferation in macrophages	3	1.2605	0.0315351	478366, 454635, 426470	25	14	1171	10.0371	0.959413	0.274163	29.9287
BIOCARTA	m_tcrPathway:T Cell Receptor Signaling Pathway	4	1.68067	0.0346588	478366, 454635, 426470, 464566	25	36	1171	5.20444	0.970618	0.274337	32.3968
GOTERM_BP_FAT	GO:0010627~regulation of protein kinase cascade	6	2.52101	0.0415684	480835, 443216, 464566, 469633, 465100, 458054	167	155	13588	3.14962	1	0.758689	49.305
BIOCARTA	m_keratinocytePathway:Keratinocyte Differentiation	4	1.68067	0.0426104	454635, 426470, 464566, 469633	25	39	1171	4.8041	0.987151	0.304326	38.3267
BIOCARTA	m_tnfr2Pathway:TNFR2 Signaling Pathway	3	1.2605	0.0454001	454635, 464566, 469633	25	17	1171	8.26588	0.990403	0.300513	40.2923
KEGG_PATHWAY	mmu04660:T cell receptor signaling pathway	6	2.52101	0.0506093	478366, 454635, 426470, 468214, 438184, 458054	99	118	5738	2.9471	0.994728	0.441681	43.8713
KEGG_PATHWAY	mmu04012:ErbB signaling pathway	5	2.10084	0.0608344	478853, 461326, 426470, 468214, 438184	99	87	5738	3.33101	0.998234	0.438016	50.239
GOTERM_BP_FAT	GO:0080135~regulation of cellular response to stress	4	1.68067	0.0639302	480835, 464566, 469633, 458054	167	75	13588	4.33948	1	0.86838	65.2535
KEGG_PATHWAY	mmu04722:Neurotrophin signaling pathway	6	2.52101	0.0707752	454635, 480835, 426470, 464566, 468214, 438184	99	130	5738	2.67506	0.999397	0.434643	55.7922
BIOCARTA	m_gleevecpathway:Inhibition of Cellular Proliferation by Gleevec	3	1.2605	0.0724752	478366, 426470, 464566	25	22	1171	6.38727	0.99946	0.415734	56.6155
BIOCARTA	m_HivnefPathway:HIV-I Nef: negative effector of Fas and TNF	4	1.68067	0.086587	454635, 464566, 469633, 423828	25	52	1171	3.60308	0.999883	0.45326	63.4042
KEGG_PATHWAY	mmu04621:NOD-like receptor signaling pathway	4	1.68067	0.0888508	454635, 477608, 468214, 458054	99	62	5738	3.73933	0.999917	0.465556	64.4672
KEGG_PATHWAY	mmu04920:Adipocytokine signaling pathway	4	1.68067	0.106044	454635, 434774, 469633, 468214	99	67	5738	3.46027	0.999988	0.507186	71.2506
BIOCARTA	m_pdgfPathway:PDGF Signaling Pathway	3	1.2605	0.110139	478366, 426470, 464566	25	28	1171	5.01857	0.999991	0.517761	72.6153
BIOCARTA	m_bcrPathway:BCR Signaling Pathway	3	1.2605	0.116854	478366, 426470, 464566	25	29	1171	4.84552	0.999996	0.518558	74.8235
BIOCARTA	m_fasPathway:FAS signaling pathway ( CD95 )	3	1.2605	0.116854	426470, 464566, 458054	25	29	1171	4.84552	0.999996	0.518558	74.8235
BIOCARTA	m_fcer1Pathway:Fc Epsilon Receptor I Signaling in Mast Cells	3	1.2605	0.137607	478366, 426470, 464566	25	32	1171	4.39125	1	0.560654	80.6639
BIOCARTA	m_p38mapkPathway:p38 MAPK Signaling Pathway	3	1.2605	0.137607	464566, 469633, 458054	25	32	1171	4.39125	1	0.560654	80.6639
KEGG_PATHWAY	mmu04662:B cell receptor signaling pathway	4	1.68067	0.156014	478366, 454635, 426470, 438184	99	80	5738	2.89798	1	0.55771	84.8352
KEGG_PATHWAY	mmu05210:Colorectal cancer	4	1.68067	0.181173	478366, 426470, 468214, 438184	99	86	5738	2.6958	1	0.584282	89.1687
KEGG_PATHWAY	mmu05200:Pathways in cancer	9	3.78151	0.18547	478853, 478366, 454635, 461326, 426470, 469633, 423828, 468214, 438184	99	323	5738	1.61497	1	0.578238	89.7842
KEGG_PATHWAY	mmu04310:Wnt signaling pathway	5	2.10084	0.249814	480561, 426470, 447431, 468214, 458054	99	149	5738	1.94495	1	0.672599	95.9087
GOTERM_BP_FAT	GO:0031399~regulation of protein modification process	4	1.68067	0.324376	480835, 426470, 464566, 465100	167	165	13588	1.97249	1	0.975359	99.8116
SP_PIR_KEYWORDS	magnesium	7	2.94118	0.345556	480835, 431170, 479514, 460582, 464566, 437726, 458054	213	403	17854	1.45596	1	0.932023	99.608
GOTERM_MF_FAT	GO:0000287~magnesium ion binding	7	2.94118	0.381533	480835, 431170, 479514, 460582, 464566, 437726, 458054	163	409	13288	1.39523	1	0.997741	99.8459
GOTERM_BP_FAT	GO:0001932~regulation of protein amino acid phosphorylation	3	1.2605	0.436555	480835, 426470, 464566	167	121	13588	2.01732	1	0.986599	99.9897
GOTERM_BP_FAT	GO:0032268~regulation of cellular protein metabolic process	5	2.10084	0.447649	480835, 426470, 464566, 479608, 465100	167	280	13588	1.45295	1	0.987747	99.9925
KEGG_PATHWAY	mmu04010:MAPK signaling pathway	6	2.52101	0.475966	478366, 426470, 464566, 469633, 468214, 458054	99	265	5738	1.31229	1	0.861621	99.9243
KEGG_PATHWAY	mmu04912:GnRH signaling pathway	3	1.2605	0.496708	426470, 464566, 468214	99	97	5738	1.79256	1	0.862108	99.9517
KEGG_PATHWAY	mmu04510:Focal adhesion	4	1.68067	0.663715	426470, 433801, 468214, 438184	99	198	5738	1.1709	1	0.944787	99.9995
UP_SEQ_FEATURE	binding site:Substrate	4	1.68067	0.683631	431170, 479514, 460582, 480749	205	275	16021	1.13675	1	1	100
Annotation Cluster 9	Enrichment Score: 1.1655737540379176
Category	Term	Count	%	PValue	Genes	List Total	Pop Hits	Pop Total	Fold Enrichment	Bonferroni	Benjamini	FDR
BIOCARTA	m_atmPathway:ATM Signaling Pathway	4	1.68067	0.00504904	454635, 461326, 426470, 423828	25	18	1171	10.4089	0.397208	0.118866	5.46339
BIOCARTA	m_RacCycDPathway:Influence of Ras and Rho proteins on G1 to S Transition	4	1.68067	0.0115484	478853, 454635, 461326, 438184	25	24	1171	7.80667	0.687002	0.176007	12.0961
KEGG_PATHWAY	mmu05220:Chronic myeloid leukemia	5	2.10084	0.0403226	478853, 454635, 461326, 423828, 438184	99	76	5738	3.81313	0.984345	0.405254	36.7253
KEGG_PATHWAY	mmu04012:ErbB signaling pathway	5	2.10084	0.0608344	478853, 461326, 426470, 468214, 438184	99	87	5738	3.33101	0.998234	0.438016	50.239
KEGG_PATHWAY	mmu05215:Prostate cancer	5	2.10084	0.0672337	478853, 454635, 461326, 423828, 438184	99	90	5738	3.21998	0.999115	0.443342	53.8821
KEGG_PATHWAY	mmu05222:Small cell lung cancer	4	1.68067	0.176904	478853, 454635, 469633, 438184	99	85	5738	2.72751	1	0.590889	88.5238
KEGG_PATHWAY	mmu05200:Pathways in cancer	9	3.78151	0.18547	478853, 478366, 454635, 461326, 426470, 469633, 423828, 468214, 438184	99	323	5738	1.61497	1	0.578238	89.7842
KEGG_PATHWAY	mmu05214:Glioma	3	1.2605	0.298871	461326, 423828, 438184	99	64	5738	2.71686	1	0.735047	98.0714
KEGG_PATHWAY	mmu05218:Melanoma	3	1.2605	0.343025	461326, 423828, 438184	99	71	5738	2.449	1	0.768491	99.0643
Annotation Cluster 10	Enrichment Score: 0.9896423706846639
Category	Term	Count	%	PValue	Genes	List Total	Pop Hits	Pop Total	Fold Enrichment	Bonferroni	Benjamini	FDR
GOTERM_BP_FAT	GO:0043066~negative regulation of apoptosis	8	3.36134	0.0275151	478853, 426161, 461326, 426473, 469633, 438184, 458054, 443598	167	239	13588	2.72352	1	0.753742	36.0092
GOTERM_BP_FAT	GO:0043069~negative regulation of programmed cell death	8	3.36134	0.0303114	478853, 426161, 461326, 426473, 469633, 438184, 458054, 443598	167	244	13588	2.66771	1	0.729684	38.8908
GOTERM_BP_FAT	GO:0060548~negative regulation of cell death	8	3.36134	0.0309669	478853, 426161, 461326, 426473, 469633, 438184, 458054, 443598	167	245	13588	2.65683	1	0.711023	39.5484
KEGG_PATHWAY	mmu04012:ErbB signaling pathway	5	2.10084	0.0608344	478853, 461326, 426470, 468214, 438184	99	87	5738	3.33101	0.998234	0.438016	50.239
KEGG_PATHWAY	mmu05200:Pathways in cancer	9	3.78151	0.18547	478853, 478366, 454635, 461326, 426470, 469633, 423828, 468214, 438184	99	323	5738	1.61497	1	0.578238	89.7842
GOTERM_BP_FAT	GO:0042981~regulation of apoptosis	10	4.20168	0.235379	478853, 426161, 461326, 479514, 426473, 469633, 468214, 438184, 458054, 443598	167	553	13588	1.47134	1	0.960181	98.6353
GOTERM_BP_FAT	GO:0043067~regulation of programmed cell death	10	4.20168	0.246363	478853, 426161, 461326, 479514, 426473, 469633, 468214, 438184, 458054, 443598	167	560	13588	1.45295	1	0.962743	98.9173
GOTERM_BP_FAT	GO:0010941~regulation of cell death	10	4.20168	0.251124	478853, 426161, 461326, 479514, 426473, 469633, 468214, 438184, 458054, 443598	167	563	13588	1.44521	1	0.962906	99.0217
GOTERM_BP_FAT	GO:0006916~anti-apoptosis	3	1.2605	0.292071	469633, 438184, 443598	167	88	13588	2.77382	1	0.972697	99.6021
Annotation Cluster 11	Enrichment Score: 0.9446566509153264
Category	Term	Count	%	PValue	Genes	List Total	Pop Hits	Pop Total	Fold Enrichment	Bonferroni	Benjamini	FDR
UP_SEQ_FEATURE	zinc finger region:RING-type	7	2.94118	0.025282	454853, 476946, 464566, 447431, 469633, 423828, 452888	205	176	16021	3.10829	1	0.912198	31.854
INTERPRO	IPR017907:Zinc finger, RING-type, conserved site	7	2.94118	0.0705437	454853, 476946, 464566, 447431, 469633, 423828, 452888	203	254	17763	2.41149	1	0.999013	64.8394
BIOCARTA	m_HivnefPathway:HIV-I Nef: negative effector of Fas and TNF	4	1.68067	0.086587	454635, 464566, 469633, 423828	25	52	1171	3.60308	0.999883	0.45326	63.4042
SMART	SM00184:RING	7	2.94118	0.100374	454853, 476946, 464566, 447431, 469633, 423828, 452888	103	286	9131	2.16977	0.999961	0.993763	68.8081
INTERPRO	IPR001841:Zinc finger, RING-type	7	2.94118	0.109209	454853, 476946, 464566, 447431, 469633, 423828, 452888	203	286	17763	2.14167	1	0.99989	80.84
KEGG_PATHWAY	mmu04115:p53 signaling pathway	4	1.68067	0.113262	454853, 461326, 447431, 423828	99	69	5738	3.35998	0.999995	0.5104	73.7292
KEGG_PATHWAY	mmu04120:Ubiquitin mediated proteolysis	5	2.10084	0.202358	451944, 454853, 464566, 447431, 423828	99	136	5738	2.13087	1	0.598852	91.9073
INTERPRO	IPR018957:Zinc finger, C3HC4 RING-type	3	1.2605	0.714396	454853, 476946, 469633	203	219	17763	1.19866	1	1	100
Annotation Cluster 12	Enrichment Score: 0.8873663184776519
Category	Term	Count	%	PValue	Genes	List Total	Pop Hits	Pop Total	Fold Enrichment	Bonferroni	Benjamini	FDR
GOTERM_BP_FAT	GO:0051726~regulation of cell cycle	8	3.36134	0.0159351	478853, 426161, 461326, 480561, 426470, 479040, 423828, 441775	167	214	13588	3.04169	1	0.670238	22.6653
GOTERM_BP_FAT	GO:0007346~regulation of mitotic cell cycle	4	1.68067	0.112945	426161, 479040, 423828, 441775	167	96	13588	3.39022	1	0.902058	85.305
GOTERM_BP_FAT	GO:0051325~interphase	3	1.2605	0.128519	426161, 423828, 441775	167	51	13588	4.78619	1	0.917247	88.9317
GOTERM_BP_FAT	GO:0022402~cell cycle process	8	3.36134	0.205803	478853, 426161, 461326, 447431, 423828, 434487, 452888, 441775	167	393	13588	1.65629	1	0.95518	97.4951
GOTERM_BP_FAT	GO:0022403~cell cycle phase	4	1.68067	0.768291	426161, 447431, 423828, 441775	167	328	13588	0.992259	1	0.999797	100
Annotation Cluster 13	Enrichment Score: 0.8419559692161321
Category	Term	Count	%	PValue	Genes	List Total	Pop Hits	Pop Total	Fold Enrichment	Bonferroni	Benjamini	FDR
GOTERM_BP_FAT	GO:0033043~regulation of organelle organization	5	2.10084	0.119884	478853, 464566, 479040, 434487, 465100	167	154	13588	2.64173	1	0.908527	87.0403
GOTERM_BP_FAT	GO:0010638~positive regulation of organelle organization	3	1.2605	0.132637	478853, 464566, 465100	167	52	13588	4.69415	1	0.920827	89.7395
GOTERM_BP_FAT	GO:0051130~positive regulation of cellular component organization	4	1.68067	0.187371	478853, 468902, 464566, 465100	167	122	13588	2.66771	1	0.951036	96.3842
Annotation Cluster 14	Enrichment Score: 0.7892751748480566
Category	Term	Count	%	PValue	Genes	List Total	Pop Hits	Pop Total	Fold Enrichment	Bonferroni	Benjamini	FDR
GOTERM_BP_FAT	GO:0045944~positive regulation of transcription from RNA polymerase II promoter	10	4.20168	0.0317779	478366, 468902, 425462, 473733, 426470, 478125, 452019, 462149, 479694, 435602	167	358	13588	2.27277	1	0.707855	40.3528
GOTERM_BP_FAT	GO:0006357~regulation of transcription from RNA polymerase II promoter	14	5.88235	0.0388344	468902, 425462, 468587, 478125, 426470, 426027, 452019, 462149, 478366, 473733, 444266, 479694, 465100, 435602	167	616	13588	1.84921	1	0.745317	46.941
GOTERM_BP_FAT	GO:0045893~positive regulation of transcription, DNA-dependent	10	4.20168	0.0692679	478366, 468902, 425462, 473733, 426470, 478125, 452019, 462149, 479694, 435602	167	416	13588	1.9559	1	0.848716	68.2917
SP_PIR_KEYWORDS	transcription regulation	26	10.9244	0.0702161	478868, 468902, 453938, 426470, 426473, 426027, 469452, 473733, 460094, 479694, 448558, 425462, 468587, 432003, 480126, 429145, 478125, 452019, 451187, 462149, 474605, 427263, 436655, 465100, 478030, 435602	213	1546	17854	1.40968	1	0.71689	61.3883
GOTERM_BP_FAT	GO:0051254~positive regulation of RNA metabolic process	10	4.20168	0.0717436	478366, 468902, 425462, 473733, 426470, 478125, 452019, 462149, 479694, 435602	167	419	13588	1.94189	1	0.845821	69.6147
GOTERM_BP_FAT	GO:0045935~positive regulation of nucleobase, nucleoside, nucleotide and nucleic acid metabolic process	11	4.62185	0.0953224	478366, 468902, 425462, 473733, 426470, 478125, 462697, 452019, 462149, 479694, 435602	167	510	13588	1.75494	1	0.885879	79.8688
GOTERM_BP_FAT	GO:0051173~positive regulation of nitrogen compound metabolic process	11	4.62185	0.110772	478366, 468902, 425462, 473733, 426470, 478125, 462697, 452019, 462149, 479694, 435602	167	526	13588	1.70156	1	0.901391	84.7183
GOTERM_BP_FAT	GO:0045941~positive regulation of transcription	10	4.20168	0.12799	478366, 468902, 425462, 473733, 426470, 478125, 452019, 462149, 479694, 435602	167	475	13588	1.71295	1	0.919721	88.8237
GOTERM_BP_FAT	GO:0031328~positive regulation of cellular biosynthetic process	11	4.62185	0.138746	478366, 468902, 425462, 473733, 426470, 478125, 462697, 452019, 462149, 479694, 435602	167	552	13588	1.62141	1	0.927185	90.8367
GOTERM_BP_FAT	GO:0010628~positive regulation of gene expression	10	4.20168	0.143706	478366, 468902, 425462, 473733, 426470, 478125, 452019, 462149, 479694, 435602	167	488	13588	1.66732	1	0.931342	91.6456
GOTERM_BP_FAT	GO:0009891~positive regulation of biosynthetic process	11	4.62185	0.144522	478366, 468902, 425462, 473733, 426470, 478125, 462697, 452019, 462149, 479694, 435602	167	557	13588	1.60685	1	0.929603	91.772
SP_PIR_KEYWORDS	Transcription	27	11.3445	0.149501	478868, 468902, 453938, 426470, 426473, 426027, 469452, 473733, 460094, 479694, 448558, 425462, 468587, 432003, 451466, 480126, 429145, 478125, 452019, 451187, 462149, 474605, 427263, 436655, 465100, 478030, 435602	213	1769	17854	1.27936	1	0.826966	87.9563
SP_PIR_KEYWORDS	dna-binding	22	9.2437	0.16215	448558, 478868, 468902, 425462, 432003, 480126, 453938, 426470, 478125, 462149, 469452, 427263, 478366, 473733, 460094, 436655, 479694, 479254, 478030, 466921, 465100, 435602	213	1404	17854	1.31344	1	0.841172	90.0986
GOTERM_BP_FAT	GO:0045449~regulation of transcription	33	13.8655	0.181315	478868, 468902, 453938, 426470, 460505, 426473, 426027, 469452, 478366, 480835, 473733, 460094, 444266, 479694, 448558, 425462, 468587, 432003, 451466, 480126, 429145, 478125, 451187, 452019, 462149, 474605, 441775, 427263, 454635, 436655, 465100, 478030, 435602	167	2227	13588	1.20568	1	0.949578	95.928
GOTERM_BP_FAT	GO:0006350~transcription	27	11.3445	0.18417	478868, 468902, 453938, 426470, 426473, 426027, 469452, 473733, 460094, 479694, 448558, 425462, 468587, 432003, 451466, 480126, 429145, 478125, 452019, 451187, 462149, 474605, 427263, 436655, 465100, 478030, 435602	167	1772	13588	1.23976	1	0.950161	96.1494
GOTERM_BP_FAT	GO:0010557~positive regulation of macromolecule biosynthetic process	10	4.20168	0.200668	478366, 468902, 425462, 473733, 426470, 478125, 452019, 462149, 479694, 435602	167	530	13588	1.53519	1	0.952902	97.2231
GOTERM_MF_FAT	GO:0030528~transcription regulator activity	19	7.98319	0.216181	448558, 478868, 468902, 480126, 453938, 460505, 478125, 426470, 451187, 452019, 462149, 474605, 427263, 478366, 473733, 460094, 479694, 465100, 435602	163	1206	13288	1.28433	1	0.999106	96.2457
SP_PIR_KEYWORDS	nucleus	51	21.4286	0.232704	450909, 468902, 481931, 469452, 478366, 466015, 473733, 437726, 479694, 479254, 466921, 478853, 425462, 432003, 480126, 451187, 448774, 462149, 432251, 427263, 454635, 436379, 445998, 465100, 435602, 478868, 476153, 453938, 426470, 426641, 426027, 470514, 460094, 447431, 448558, 454853, 451466, 461326, 429145, 478125, 474605, 452041, 482650, 450263, 436655, 423828, 478030, 426919, 453165, 447278,…	213	3808	17854	1.12261	1	0.875935	96.8642
GOTERM_MF_FAT	GO:0003700~transcription factor activity	13	5.46218	0.237751	448558, 478868, 468902, 480126, 478125, 426470, 462149, 427263, 478366, 460094, 479694, 465100, 435602	163	776	13288	1.36569	1	0.99786	97.4224
GOTERM_BP_FAT	GO:0010604~positive regulation of macromolecule metabolic process	11	4.62185	0.246213	478366, 468902, 425462, 473733, 426470, 478125, 452019, 462149, 479694, 465100, 435602	167	633	13588	1.41393	1	0.963941	98.9139
GOTERM_BP_FAT	GO:0006355~regulation of transcription, DNA-dependent	22	9.2437	0.250258	478868, 425462, 468902, 468587, 451466, 480126, 426470, 478125, 426027, 452019, 462149, 474605, 441775, 427263, 478366, 473733, 460094, 436655, 444266, 479694, 465100, 435602	167	1465	13588	1.22187	1	0.963677	99.0034
GOTERM_BP_FAT	GO:0051252~regulation of RNA metabolic process	22	9.2437	0.273741	478868, 425462, 468902, 468587, 451466, 480126, 426470, 478125, 426027, 452019, 462149, 474605, 441775, 427263, 478366, 473733, 460094, 436655, 444266, 479694, 465100, 435602	167	1488	13588	1.20298	1	0.967658	99.4011
GOTERM_MF_FAT	GO:0003677~DNA binding	25	10.5042	0.33094	471474, 478868, 468902, 453938, 426470, 469452, 478366, 473733, 460094, 479254, 479694, 466921, 448558, 425462, 432003, 480126, 478125, 452019, 462149, 427263, 436655, 443031, 478030, 465100, 435602	163	1781	13288	1.14432	1	0.997681	99.5553
SP_PIR_KEYWORDS	DNA binding	5	2.10084	0.36442	478366, 426470, 478125, 426641, 435602	213	258	17854	1.62445	1	0.939531	99.7326
GOTERM_MF_FAT	GO:0043565~sequence-specific DNA binding	9	3.78151	0.367332	478366, 478868, 468902, 480126, 426470, 460094, 478030, 465100, 427263	163	556	13288	1.31959	1	0.997635	99.7907
GOTERM_MF_FAT	GO:0016563~transcription activator activity	5	2.10084	0.388556	473733, 478125, 452019, 462149, 479694	163	259	13288	1.57377	1	0.997516	99.8678
SP_PIR_KEYWORDS	activator	7	2.94118	0.517252	468902, 425462, 478125, 452019, 462149, 479694, 435602	213	484	17854	1.2123	1	0.977336	99.9927
Annotation Cluster 15	Enrichment Score: 0.7882469158171178
Category	Term	Count	%	PValue	Genes	List Total	Pop Hits	Pop Total	Fold Enrichment	Bonferroni	Benjamini	FDR
GOTERM_BP_FAT	GO:0000165~MAPKKK cascade	5	2.10084	0.0510453	451908, 473068, 464566, 468214, 458054	167	114	13588	3.56865	1	0.817829	56.7574
GOTERM_BP_FAT	GO:0007254~JNK cascade	3	1.2605	0.0579452	451908, 464566, 468214	167	32	13588	7.62799	1	0.848103	61.5231
GOTERM_BP_FAT	GO:0031098~stress-activated protein kinase signaling pathway	3	1.2605	0.0678967	451908, 464566, 468214	167	35	13588	6.97417	1	0.8636	67.5359
GOTERM_BP_FAT	GO:0007243~protein kinase cascade	6	2.52101	0.161007	451908, 473068, 464566, 468214, 438184, 458054	167	236	13588	2.06861	1	0.942313	93.9733
GOTERM_BP_FAT	GO:0033554~cellular response to stress	8	3.36134	0.225123	451908, 461326, 429145, 464566, 426473, 437726, 455633, 468214	167	404	13588	1.61119	1	0.96369	98.3109
GOTERM_BP_FAT	GO:0006468~protein amino acid phosphorylation	9	3.78151	0.524967	480835, 480561, 476153, 467082, 464566, 462697, 468214, 438184, 458054	167	640	13588	1.1442	1	0.994695	99.9993
GOTERM_BP_FAT	GO:0007242~intracellular signaling cascade	10	4.20168	0.794427	451908, 473068, 425462, 477309, 464566, 462697, 447609, 468214, 438184, 458054	167	915	13588	0.889238	1	0.999878	100
Annotation Cluster 16	Enrichment Score: 0.7817871221030664
Category	Term	Count	%	PValue	Genes	List Total	Pop Hits	Pop Total	Fold Enrichment	Bonferroni	Benjamini	FDR
SMART	SM00338:BRLZ	3	1.2605	0.121818	478366, 478868, 426470	103	54	9131	4.92503	0.999996	0.984343	76.0866
INTERPRO	IPR004827:Basic-leucine zipper (bZIP) transcription factor	3	1.2605	0.125618	478366, 478868, 426470	203	54	17763	4.86125	1	0.999885	85.3098
UP_SEQ_FEATURE	domain:Leucine-zipper	4	1.68067	0.156007	478366, 478868, 473733, 426470	205	107	16021	2.92154	1	0.999965	92.1155
UP_SEQ_FEATURE	DNA-binding region:Basic motif	4	1.68067	0.312568	478366, 478868, 473733, 426470	205	154	16021	2.0299	1	1	99.6351
Annotation Cluster 17	Enrichment Score: 0.7780632580538813
Category	Term	Count	%	PValue	Genes	List Total	Pop Hits	Pop Total	Fold Enrichment	Bonferroni	Benjamini	FDR
GOTERM_BP_FAT	GO:0030098~lymphocyte differentiation	5	2.10084	0.0510453	426161, 478125, 477868, 437726, 465100	167	114	13588	3.56865	1	0.817829	56.7574
GOTERM_BP_FAT	GO:0030217~T cell differentiation	4	1.68067	0.0659842	426161, 478125, 477868, 465100	167	76	13588	4.28238	1	0.862617	66.4536
GOTERM_BP_FAT	GO:0002521~leukocyte differentiation	5	2.10084	0.0962313	426161, 478125, 477868, 437726, 465100	167	142	13588	2.86497	1	0.883529	80.19
GOTERM_BP_FAT	GO:0042110~T cell activation	4	1.68067	0.169154	426161, 478125, 477868, 465100	167	116	13588	2.8057	1	0.946349	94.8445
GOTERM_BP_FAT	GO:0030097~hemopoiesis	6	2.52101	0.193495	426161, 478125, 477868, 423753, 437726, 465100	167	251	13588	1.94499	1	0.950605	96.7964
GOTERM_BP_FAT	GO:0046649~lymphocyte activation	5	2.10084	0.2082	426161, 478125, 477868, 437726, 465100	167	191	13588	2.12998	1	0.955307	97.6134
GOTERM_BP_FAT	GO:0048534~hemopoietic or lymphoid organ development	6	2.52101	0.26014	426161, 478125, 477868, 423753, 437726, 465100	167	281	13588	1.73734	1	0.964182	99.1941
GOTERM_BP_FAT	GO:0045321~leukocyte activation	5	2.10084	0.277967	426161, 478125, 477868, 437726, 465100	167	219	13588	1.85765	1	0.968583	99.4545
GOTERM_BP_FAT	GO:0002520~immune system development	6	2.52101	0.292966	426161, 478125, 477868, 423753, 437726, 465100	167	295	13588	1.65489	1	0.972129	99.6101
GOTERM_BP_FAT	GO:0001775~cell activation	5	2.10084	0.354165	426161, 478125, 477868, 437726, 465100	167	246	13588	1.65377	1	0.980313	99.9084
Annotation Cluster 18	Enrichment Score: 0.734425307413027
Category	Term	Count	%	PValue	Genes	List Total	Pop Hits	Pop Total	Fold Enrichment	Bonferroni	Benjamini	FDR
GOTERM_BP_FAT	GO:0006479~protein amino acid methylation	3	1.2605	0.0968203	426473, 478030, 435863	167	43	13588	5.67665	1	0.880344	80.3956
GOTERM_BP_FAT	GO:0008213~protein amino acid alkylation	3	1.2605	0.0968203	426473, 478030, 435863	167	43	13588	5.67665	1	0.880344	80.3956
GOTERM_BP_FAT	GO:0043414~biopolymer methylation	3	1.2605	0.215164	426473, 478030, 435863	167	71	13588	3.43797	1	0.95871	97.928
GOTERM_BP_FAT	GO:0032259~methylation	3	1.2605	0.251275	426473, 478030, 435863	167	79	13588	3.08982	1	0.961725	99.0249
GOTERM_BP_FAT	GO:0006730~one-carbon metabolic process	3	1.2605	0.41978	426473, 478030, 435863	167	117	13588	2.08629	1	0.985534	99.9835
Annotation Cluster 19	Enrichment Score: 0.6825815194173697
Category	Term	Count	%	PValue	Genes	List Total	Pop Hits	Pop Total	Fold Enrichment	Bonferroni	Benjamini	FDR
SP_PIR_KEYWORDS	zinc-finger	21	8.82353	0.0806275	471474, 452458, 454853, 468902, 442047, 461326, 453938, 478125, 464566, 426641, 479040, 476946, 460094, 436655, 447431, 426618, 469633, 423828, 432282, 478030, 452888	213	1204	17854	1.462	1	0.723538	66.6732
SP_PIR_KEYWORDS	metal-binding	39	16.3866	0.137835	471474, 452458, 468902, 431170, 453938, 426641, 452499, 433096, 461786, 449526, 460094, 460582, 447431, 426618, 436640, 458054, 448558, 477566, 454853, 442047, 477309, 451466, 461326, 478125, 464566, 479040, 452019, 454157, 476946, 430557, 436655, 434347, 469633, 423828, 432282, 443031, 440198, 452888, 478030	213	2682	17854	1.21888	1	0.8267	85.6087
GOTERM_MF_FAT	GO:0043167~ion binding	54	22.6891	0.214685	447204, 468902, 431170, 433096, 434487, 461786, 480835, 436640, 426618, 437726, 458054, 475933, 477566, 442047, 464566, 479040, 452019, 441775, 454157, 476946, 430557, 429657, 428523, 469633, 433801, 432282, 452458, 471474, 453938, 426641, 432341, 452499, 449526, 460094, 460582, 447431, 448558, 420692, 454853, 477309, 451466, 461326, 478125, 479514, 462697, 435352, 436655, 434347, 466127, 443031,…	163	3934	13288	1.119	1	0.999529	96.148
GOTERM_MF_FAT	GO:0043169~cation binding	53	22.2689	0.234407	447204, 468902, 431170, 433096, 434487, 461786, 480835, 436640, 426618, 437726, 458054, 475933, 477566, 442047, 464566, 479040, 452019, 441775, 454157, 476946, 430557, 429657, 428523, 469633, 433801, 432282, 452458, 471474, 453938, 426641, 432341, 452499, 449526, 460094, 460582, 447431, 448558, 420692, 454853, 477309, 451466, 461326, 478125, 479514, 435352, 436655, 434347, 466127, 443031, 423828,…	163	3885	13288	1.11213	1	0.998516	97.2658
SP_PIR_KEYWORDS	zinc	27	11.3445	0.237937	471474, 452458, 468902, 453938, 426641, 449526, 460094, 426618, 436640, 447431, 448558, 454853, 442047, 461326, 451466, 478125, 464566, 479040, 452019, 476946, 436655, 469633, 443031, 432282, 423828, 478030, 452888	213	1886	17854	1.19999	1	0.874808	97.1326
GOTERM_MF_FAT	GO:0046872~metal ion binding	52	21.8487	0.264991	447204, 468902, 431170, 433096, 434487, 461786, 480835, 436640, 426618, 437726, 458054, 475933, 477566, 442047, 464566, 479040, 452019, 441775, 454157, 476946, 430557, 428523, 469633, 433801, 432282, 452458, 471474, 453938, 426641, 432341, 452499, 449526, 460094, 460582, 447431, 448558, 420692, 454853, 477309, 451466, 461326, 479514, 478125, 435352, 436655, 434347, 466127, 443031, 423828, 440198,…	163	3850	13288	1.10107	1	0.997757	98.4215
GOTERM_MF_FAT	GO:0046914~transition metal ion binding	36	15.1261	0.290435	471474, 452458, 468902, 453938, 426641, 452499, 433096, 461786, 449526, 460094, 426618, 447431, 436640, 448558, 477566, 454853, 442047, 477309, 461326, 451466, 478125, 464566, 479040, 452019, 441775, 454157, 476946, 436655, 434347, 469633, 423828, 432282, 443031, 440198, 452888, 478030	163	2608	13288	1.1253	1	0.997624	99.0181
GOTERM_MF_FAT	GO:0008270~zinc ion binding	29	12.1849	0.338059	471474, 452458, 468902, 453938, 426641, 449526, 460094, 426618, 447431, 436640, 448558, 454853, 442047, 477309, 461326, 451466, 478125, 464566, 479040, 452019, 441775, 476946, 436655, 469633, 443031, 432282, 423828, 478030, 452888	163	2105	13288	1.1231	1	0.997381	99.615
Annotation Cluster 20	Enrichment Score: 0.6385328222909596
Category	Term	Count	%	PValue	Genes	List Total	Pop Hits	Pop Total	Fold Enrichment	Bonferroni	Benjamini	FDR
GOTERM_BP_FAT	GO:0034404~nucleobase, nucleoside and nucleotide biosynthetic process	6	2.52101	0.0686162	431170, 463199, 462697, 450193, 462529, 451577	167	179	13588	2.72733	1	0.852776	67.9346
GOTERM_BP_FAT	GO:0034654~nucleobase, nucleoside, nucleotide and nucleic acid biosynthetic process	6	2.52101	0.0686162	431170, 463199, 462697, 450193, 462529, 451577	167	179	13588	2.72733	1	0.852776	67.9346
GOTERM_BP_FAT	GO:0044271~nitrogen compound biosynthetic process	8	3.36134	0.077366	426076, 420692, 431170, 463199, 462697, 450193, 462529, 451577	167	302	13588	2.15537	1	0.849402	72.4294
GOTERM_BP_FAT	GO:0009165~nucleotide biosynthetic process	5	2.10084	0.163611	431170, 463199, 462697, 462529, 451577	167	174	13588	2.33808	1	0.942799	94.2658
GOTERM_BP_FAT	GO:0006164~purine nucleotide biosynthetic process	4	1.68067	0.234857	463199, 462697, 462529, 451577	167	137	13588	2.37563	1	0.961247	98.6203
GOTERM_BP_FAT	GO:0006163~purine nucleotide metabolic process	4	1.68067	0.310932	463199, 462697, 462529, 451577	167	160	13588	2.03413	1	0.973794	99.7417
GOTERM_BP_FAT	GO:0009152~purine ribonucleotide biosynthetic process	3	1.2605	0.3768	463199, 462529, 451577	167	107	13588	2.28127	1	0.983132	99.9483
GOTERM_BP_FAT	GO:0009260~ribonucleotide biosynthetic process	3	1.2605	0.39416	463199, 462529, 451577	167	111	13588	2.19906	1	0.982438	99.9671
GOTERM_BP_FAT	GO:0009150~purine ribonucleotide metabolic process	3	1.2605	0.4282	463199, 462529, 451577	167	119	13588	2.05123	1	0.986285	99.9869
GOTERM_BP_FAT	GO:0009259~ribonucleotide metabolic process	3	1.2605	0.453066	463199, 462529, 451577	167	125	13588	1.95277	1	0.988266	99.9936
KEGG_PATHWAY	mmu00230:Purine metabolism	3	1.2605	0.75485	463199, 462697, 450193	99	157	5738	1.10751	1	0.971271	100
Annotation Cluster 21	Enrichment Score: 0.6059726911941773
Category	Term	Count	%	PValue	Genes	List Total	Pop Hits	Pop Total	Fold Enrichment	Bonferroni	Benjamini	FDR
GOTERM_BP_FAT	GO:0006396~RNA processing	10	4.20168	0.0877497	450909, 466015, 432506, 426161, 450263, 432496, 435863, 453165, 443191, 432251	167	437	13588	1.86191	1	0.873954	76.9964
SP_PIR_KEYWORDS	Spliceosome	4	1.68067	0.1456	466015, 450263, 453165, 432251	213	111	17854	3.0206	1	0.831159	87.2138
GOTERM_CC_FAT	GO:0005681~spliceosome	4	1.68067	0.152612	466015, 450263, 453165, 432251	137	124	12504	2.9442	1	0.895092	86.9191
SP_PIR_KEYWORDS	mrna splicing	5	2.10084	0.192443	450909, 466015, 450263, 453165, 432251	213	191	17854	2.19428	1	0.843143	93.8813
GOTERM_BP_FAT	GO:0008380~RNA splicing	5	2.10084	0.231285	450909, 466015, 450263, 453165, 432251	167	201	13588	2.02401	1	0.964593	98.5135
SP_PIR_KEYWORDS	mrna processing	5	2.10084	0.318878	450909, 466015, 450263, 453165, 432251	213	240	17854	1.74628	1	0.927738	99.3392
GOTERM_BP_FAT	GO:0006397~mRNA processing	5	2.10084	0.39833	450909, 466015, 450263, 453165, 432251	167	262	13588	1.55277	1	0.982889	99.9705
GOTERM_BP_FAT	GO:0016071~mRNA metabolic process	5	2.10084	0.506127	450909, 466015, 450263, 453165, 432251	167	302	13588	1.34711	1	0.993243	99.9987
KEGG_PATHWAY	mmu03040:Spliceosome	3	1.2605	0.630484	466015, 450263, 453165	99	124	5738	1.40225	1	0.938769	99.9984
Annotation Cluster 22	Enrichment Score: 0.596996010203638
Category	Term	Count	%	PValue	Genes	List Total	Pop Hits	Pop Total	Fold Enrichment	Bonferroni	Benjamini	FDR
GOTERM_BP_FAT	GO:0030218~erythrocyte differentiation	3	1.2605	0.116358	426161, 423753, 465100	167	48	13588	5.08533	1	0.905274	86.1841
GOTERM_BP_FAT	GO:0034101~erythrocyte homeostasis	3	1.2605	0.128519	426161, 423753, 465100	167	51	13588	4.78619	1	0.917247	88.9317
GOTERM_BP_FAT	GO:0030097~hemopoiesis	6	2.52101	0.193495	426161, 478125, 477868, 423753, 437726, 465100	167	251	13588	1.94499	1	0.950605	96.7964
GOTERM_BP_FAT	GO:0048534~hemopoietic or lymphoid organ development	6	2.52101	0.26014	426161, 478125, 477868, 423753, 437726, 465100	167	281	13588	1.73734	1	0.964182	99.1941
GOTERM_BP_FAT	GO:0002520~immune system development	6	2.52101	0.292966	426161, 478125, 477868, 423753, 437726, 465100	167	295	13588	1.65489	1	0.972129	99.6101
GOTERM_BP_FAT	GO:0030099~myeloid cell differentiation	3	1.2605	0.32811	426161, 423753, 465100	167	96	13588	2.54266	1	0.975859	99.8276
GOTERM_BP_FAT	GO:0048872~homeostasis of number of cells	3	1.2605	0.402758	426161, 423753, 465100	167	113	13588	2.16014	1	0.982893	99.9738
GOTERM_BP_FAT	GO:0042592~homeostatic process	8	3.36134	0.574787	477566, 426161, 477309, 473733, 430648, 423753, 437726, 465100	167	584	13588	1.11459	1	0.997071	99.9999
Annotation Cluster 23	Enrichment Score: 0.5203130555597645
Category	Term	Count	%	PValue	Genes	List Total	Pop Hits	Pop Total	Fold Enrichment	Bonferroni	Benjamini	FDR
GOTERM_BP_FAT	GO:0006364~rRNA processing	3	1.2605	0.228662	426161, 432496, 443191	167	74	13588	3.29859	1	0.964418	98.4302
GOTERM_BP_FAT	GO:0034660~ncRNA metabolic process	5	2.10084	0.23244	426161, 461029, 432496, 435863, 443191	167	202	13588	2.01399	1	0.962538	98.5488
GOTERM_BP_FAT	GO:0016072~rRNA metabolic process	3	1.2605	0.233175	426161, 432496, 443191	167	75	13588	3.25461	1	0.961601	98.5709
GOTERM_BP_FAT	GO:0034470~ncRNA processing	4	1.68067	0.305348	426161, 432496, 435863, 443191	167	158	13588	2.05988	1	0.973405	99.7061
GOTERM_BP_FAT	GO:0042254~ribosome biogenesis	3	1.2605	0.398466	426161, 432496, 443191	167	112	13588	2.17943	1	0.982413	99.9706
GOTERM_BP_FAT	GO:0022613~ribonucleoprotein complex biogenesis	3	1.2605	0.500896	426161, 432496, 443191	167	137	13588	1.78172	1	0.992947	99.9985
Annotation Cluster 24	Enrichment Score: 0.5181622234160115
Category	Term	Count	%	PValue	Genes	List Total	Pop Hits	Pop Total	Fold Enrichment	Bonferroni	Benjamini	FDR
SP_PIR_KEYWORDS	chromatin regulator	5	2.10084	0.195242	432003, 429145, 426027, 478030, 465100	213	192	17854	2.18285	1	0.838265	94.1529
SP_PIR_KEYWORDS	repressor	7	2.94118	0.321319	432003, 480126, 460094, 426027, 478030, 474605, 465100	213	391	17854	1.50064	1	0.924531	99.3695
GOTERM_BP_FAT	GO:0016568~chromatin modification	5	2.10084	0.322037	432003, 429145, 426027, 478030, 465100	167	236	13588	1.72384	1	0.975334	99.8009
GOTERM_BP_FAT	GO:0006325~chromatin organization	6	2.52101	0.340972	432003, 429145, 426027, 478030, 466921, 465100	167	315	13588	1.54981	1	0.977808	99.8734
GOTERM_BP_FAT	GO:0051276~chromosome organization	7	2.94118	0.372438	432003, 429145, 426027, 437726, 478030, 466921, 465100	167	404	13588	1.40979	1	0.982644	99.9421
Annotation Cluster 25	Enrichment Score: 0.4907257725899936
Category	Term	Count	%	PValue	Genes	List Total	Pop Hits	Pop Total	Fold Enrichment	Bonferroni	Benjamini	FDR
GOTERM_BP_FAT	GO:0048584~positive regulation of response to stimulus	5	2.10084	0.191787	454635, 480835, 435041, 428523, 458054	167	186	13588	2.18724	1	0.951028	96.6861
GOTERM_BP_FAT	GO:0050778~positive regulation of immune response	4	1.68067	0.231622	454635, 480835, 435041, 428523	167	136	13588	2.3931	1	0.963425	98.5239
GOTERM_BP_FAT	GO:0002684~positive regulation of immune system process	5	2.10084	0.244525	454635, 480835, 435041, 461326, 428523	167	206	13588	1.97489	1	0.964269	98.8743
GOTERM_BP_FAT	GO:0002253~activation of immune response	3	1.2605	0.283014	454635, 480835, 428523	167	86	13588	2.83832	1	0.969841	99.5124
GOTERM_BP_FAT	GO:0009617~response to bacterium	3	1.2605	0.574544	454635, 480835, 435041	167	157	13588	1.55475	1	0.997164	99.9999
GOTERM_BP_FAT	GO:0006952~defense response	6	2.52101	0.643562	477608, 480835, 435041, 428523, 463559, 474149	167	448	13588	1.08971	1	0.998727	100
Annotation Cluster 26	Enrichment Score: 0.4841327848302052
Category	Term	Count	%	PValue	Genes	List Total	Pop Hits	Pop Total	Fold Enrichment	Bonferroni	Benjamini	FDR
GOTERM_BP_FAT	GO:0045892~negative regulation of transcription, DNA-dependent	7	2.94118	0.175746	468587, 478125, 460094, 426027, 444266, 474605, 465100	167	308	13588	1.84921	1	0.948505	95.4615
GOTERM_BP_FAT	GO:0051253~negative regulation of RNA metabolic process	7	2.94118	0.17935	468587, 478125, 460094, 426027, 444266, 474605, 465100	167	310	13588	1.83728	1	0.949811	95.7688
GOTERM_BP_FAT	GO:0016481~negative regulation of transcription	7	2.94118	0.303083	468587, 478125, 460094, 426027, 444266, 474605, 465100	167	372	13588	1.53107	1	0.973412	99.6904
GOTERM_BP_FAT	GO:0000122~negative regulation of transcription from RNA polymerase II promoter	5	2.10084	0.312244	468587, 478125, 426027, 444266, 465100	167	231	13588	1.76115	1	0.973438	99.7495
SP_PIR_KEYWORDS	repressor	7	2.94118	0.321319	432003, 480126, 460094, 426027, 478030, 474605, 465100	213	391	17854	1.50064	1	0.924531	99.3695
GOTERM_BP_FAT	GO:0045934~negative regulation of nucleobase, nucleoside, nucleotide and nucleic acid metabolic process	7	2.94118	0.357138	468587, 478125, 460094, 426027, 444266, 474605, 465100	167	397	13588	1.43465	1	0.980498	99.9149
GOTERM_BP_FAT	GO:0051172~negative regulation of nitrogen compound metabolic process	7	2.94118	0.365876	468587, 478125, 460094, 426027, 444266, 474605, 465100	167	401	13588	1.42034	1	0.981588	99.9317
GOTERM_BP_FAT	GO:0010629~negative regulation of gene expression	7	2.94118	0.385574	468587, 478125, 460094, 426027, 444266, 474605, 465100	167	410	13588	1.38916	1	0.981984	99.9588
GOTERM_BP_FAT	GO:0010558~negative regulation of macromolecule biosynthetic process	7	2.94118	0.403092	468587, 478125, 460094, 426027, 444266, 474605, 465100	167	418	13588	1.36258	1	0.982469	99.974
GOTERM_BP_FAT	GO:0010605~negative regulation of macromolecule metabolic process	8	3.36134	0.423527	468587, 426470, 478125, 460094, 426027, 444266, 474605, 465100	167	506	13588	1.28641	1	0.985827	99.9851
GOTERM_BP_FAT	GO:0031327~negative regulation of cellular biosynthetic process	7	2.94118	0.42931	468587, 478125, 460094, 426027, 444266, 474605, 465100	167	430	13588	1.32455	1	0.986081	99.9873
GOTERM_BP_FAT	GO:0009890~negative regulation of biosynthetic process	7	2.94118	0.438017	468587, 478125, 460094, 426027, 444266, 474605, 465100	167	434	13588	1.31234	1	0.986468	99.9901
Annotation Cluster 27	Enrichment Score: 0.41702428672743536
Category	Term	Count	%	PValue	Genes	List Total	Pop Hits	Pop Total	Fold Enrichment	Bonferroni	Benjamini	FDR
GOTERM_BP_FAT	GO:0006606~protein import into nucleus	3	1.2605	0.149395	454635, 468587, 448774	167	56	13588	4.35885	1	0.9334	92.4907
GOTERM_BP_FAT	GO:0051170~nuclear import	3	1.2605	0.157927	454635, 468587, 448774	167	58	13588	4.20855	1	0.941274	93.6094
GOTERM_BP_FAT	GO:0034504~protein localization in nucleus	3	1.2605	0.170889	454635, 468587, 448774	167	61	13588	4.00157	1	0.945883	95.0141
GOTERM_BP_FAT	GO:0017038~protein import	3	1.2605	0.264877	454635, 468587, 448774	167	82	13588	2.97678	1	0.965494	99.2728
GOTERM_BP_FAT	GO:0006913~nucleocytoplasmic transport	3	1.2605	0.32811	454635, 468587, 448774	167	96	13588	2.54266	1	0.975859	99.8276
GOTERM_BP_FAT	GO:0033365~protein localization in organelle	3	1.2605	0.332585	454635, 468587, 448774	167	97	13588	2.51645	1	0.97659	99.845
GOTERM_BP_FAT	GO:0051169~nuclear transport	3	1.2605	0.337051	454635, 468587, 448774	167	98	13588	2.49077	1	0.977295	99.8608
GOTERM_BP_FAT	GO:0006605~protein targeting	3	1.2605	0.485248	454635, 468587, 448774	167	133	13588	1.83531	1	0.991738	99.9976
GOTERM_BP_FAT	GO:0046907~intracellular transport	5	2.10084	0.776587	454635, 468587, 465020, 448774, 434487	167	431	13588	0.943913	1	0.999821	100
GOTERM_BP_FAT	GO:0006886~intracellular protein transport	3	1.2605	0.854396	454635, 468587, 448774	167	276	13588	0.884405	1	0.999964	100
GOTERM_BP_FAT	GO:0034613~cellular protein localization	3	1.2605	0.883701	454635, 468587, 448774	167	299	13588	0.816374	1	0.999986	100
GOTERM_BP_FAT	GO:0070727~cellular macromolecule localization	3	1.2605	0.885975	454635, 468587, 448774	167	301	13588	0.81095	1	0.999986	100
Annotation Cluster 28	Enrichment Score: 0.404477890646534
Category	Term	Count	%	PValue	Genes	List Total	Pop Hits	Pop Total	Fold Enrichment	Bonferroni	Benjamini	FDR
GOTERM_BP_FAT	GO:0008654~phospholipid biosynthetic process	3	1.2605	0.269413	475647, 422118, 462811	167	83	13588	2.94091	1	0.966649	99.3414
GOTERM_BP_FAT	GO:0006650~glycerophospholipid metabolic process	3	1.2605	0.292071	422118, 438184, 462811	167	88	13588	2.77382	1	0.972697	99.6021
GOTERM_BP_FAT	GO:0006644~phospholipid metabolic process	4	1.68067	0.320941	475647, 422118, 438184, 462811	167	163	13588	1.99669	1	0.975742	99.7956
GOTERM_BP_FAT	GO:0019637~organophosphate metabolic process	4	1.68067	0.364366	475647, 422118, 438184, 462811	167	176	13588	1.84921	1	0.981788	99.929
GOTERM_BP_FAT	GO:0046486~glycerolipid metabolic process	3	1.2605	0.469301	422118, 438184, 462811	167	129	13588	1.89222	1	0.990006	99.996
GOTERM_BP_FAT	GO:0008610~lipid biosynthetic process	3	1.2605	0.866583	475647, 422118, 462811	167	285	13588	0.856477	1	0.999976	100
Annotation Cluster 29	Enrichment Score: 0.3765578364093638
Category	Term	Count	%	PValue	Genes	List Total	Pop Hits	Pop Total	Fold Enrichment	Bonferroni	Benjamini	FDR
GOTERM_MF_FAT	GO:0015078~hydrogen ion transmembrane transporter activity	3	1.2605	0.26411	441762, 462529, 451577	163	82	13288	2.98249	1	0.998468	98.3958
GOTERM_MF_FAT	GO:0015077~monovalent inorganic cation transmembrane transporter activity	3	1.2605	0.286732	441762, 462529, 451577	163	87	13288	2.81109	1	0.998165	98.9467
KEGG_PATHWAY	mmu00190:Oxidative phosphorylation	4	1.68067	0.383847	472355, 441762, 462529, 451577	99	130	5738	1.78337	1	0.804137	99.5415
GOTERM_MF_FAT	GO:0022890~inorganic cation transmembrane transporter activity	3	1.2605	0.460173	441762, 462529, 451577	163	127	13288	1.9257	1	0.998518	99.9753
GOTERM_CC_FAT	GO:0031090~organelle membrane	5	2.10084	0.979199	472355, 441762, 481931, 462529, 451577	137	809	12504	0.564092	1	0.999997	100
Annotation Cluster 30	Enrichment Score: 0.3576071070357349
Category	Term	Count	%	PValue	Genes	List Total	Pop Hits	Pop Total	Fold Enrichment	Bonferroni	Benjamini	FDR
INTERPRO	IPR008957:Fibronectin, type III-like fold	4	1.68067	0.359395	451908, 434774, 460505, 471091	203	187	17763	1.87171	1	1	99.8276
SMART	SM00060:FN3	4	1.68067	0.35998	451908, 434774, 460505, 471091	103	191	9131	1.85655	1	0.99981	99.2665
INTERPRO	IPR003961:Fibronectin, type III	4	1.68067	0.370242	451908, 434774, 460505, 471091	203	191	17763	1.83251	1	1	99.8649
SP_PIR_KEYWORDS	Immunoglobulin domain	5	2.10084	0.774883	451908, 474688, 428827, 434774, 460505	213	443	17854	0.946068	1	0.99766	100
Annotation Cluster 31	Enrichment Score: 0.3394688007926269
Category	Term	Count	%	PValue	Genes	List Total	Pop Hits	Pop Total	Fold Enrichment	Bonferroni	Benjamini	FDR
GOTERM_CC_FAT	GO:0015629~actin cytoskeleton	5	2.10084	0.184378	447204, 454486, 436640, 433801, 434487	137	205	12504	2.2261	1	0.923974	91.8187
INTERPRO	IPR018249:EF-HAND 2	4	1.68067	0.415487	447204, 479040, 433801, 434487	203	205	17763	1.70737	1	1	99.9534
INTERPRO	IPR018248:EF hand	3	1.2605	0.444115	479040, 433801, 434487	203	132	17763	1.98869	1	1	99.9773
INTERPRO	IPR011992:EF-Hand type	4	1.68067	0.474265	447204, 479040, 433801, 434487	203	227	17763	1.54189	1	0.999999	99.9898
UP_SEQ_FEATURE	domain:EF-hand 2	3	1.2605	0.607143	447204, 433801, 434487	205	160	16021	1.46534	1	1	99.9999
UP_SEQ_FEATURE	domain:EF-hand 1	3	1.2605	0.610541	447204, 433801, 434487	205	161	16021	1.45623	1	1	99.9999
GOTERM_MF_FAT	GO:0005509~calcium ion binding	10	4.20168	0.702957	447204, 420692, 430557, 466127, 428523, 479040, 432341, 433801, 434487, 435352	163	840	13288	0.970494	1	0.999934	100
Annotation Cluster 32	Enrichment Score: 0.33059884712417126
Category	Term	Count	%	PValue	Genes	List Total	Pop Hits	Pop Total	Fold Enrichment	Bonferroni	Benjamini	FDR
GOTERM_CC_FAT	GO:0005739~mitochondrion	18	7.56303	0.268278	458826, 472355, 420676, 429208, 479514, 461029, 463199, 449526, 441762, 432506, 429745, 431184, 476880, 480749, 432496, 460641, 479608, 462529	137	1322	12504	1.24271	1	0.974922	97.8434
SP_PIR_KEYWORDS	transit peptide	7	2.94118	0.468009	458826, 441762, 461029, 476880, 460641, 479608, 449526	213	457	17854	1.28392	1	0.973918	99.9739
UP_SEQ_FEATURE	transit peptide:Mitochondrion	7	2.94118	0.522165	458826, 441762, 461029, 476880, 460641, 479608, 449526	205	449	16021	1.21839	1	1	99.9984
SP_PIR_KEYWORDS	mitochondrion	9	3.78151	0.726035	458826, 472355, 441762, 461029, 476880, 460641, 479608, 462529, 449526	213	790	17854	0.95493	1	0.995615	100
Annotation Cluster 33	Enrichment Score: 0.32867239822054917
Category	Term	Count	%	PValue	Genes	List Total	Pop Hits	Pop Total	Fold Enrichment	Bonferroni	Benjamini	FDR
PIR_SUPERFAMILY	PIRSF000564:kinase-related transforming protein	3	1.2605	0.0941868	480561, 467082, 468214	118	36	8136	5.74576	1	0.999304	69.1849
INTERPRO	IPR017442:Serine/threonine protein kinase-related	8	3.36134	0.136095	480835, 480561, 476153, 467082, 464566, 462697, 468214, 458054	203	374	17763	1.87171	1	0.999825	87.6341
SP_PIR_KEYWORDS	kinase	12	5.04202	0.220522	480835, 431170, 461326, 480561, 476153, 467082, 464566, 442623, 444266, 468214, 438184, 458054	213	707	17854	1.42271	1	0.867899	96.1473
INTERPRO	IPR008271:Serine/threonine protein kinase, active site	7	2.94118	0.227478	480835, 480561, 476153, 467082, 464566, 468214, 458054	203	360	17763	1.70144	1	0.999999	97.4969
UP_SEQ_FEATURE	binding site:ATP	10	4.20168	0.259749	480835, 431170, 480561, 476153, 467082, 461029, 479514, 464566, 468214, 458054	205	545	16021	1.43397	1	1	98.8942
SP_PIR_KEYWORDS	serine/threonine-protein kinase	7	2.94118	0.305336	480835, 480561, 476153, 467082, 464566, 468214, 458054	213	384	17854	1.528	1	0.922705	99.1453
INTERPRO	IPR000719:Protein kinase, core	8	3.36134	0.325419	480835, 480561, 476153, 467082, 464566, 462697, 468214, 458054	203	491	17763	1.4257	1	1	99.6392
UP_SEQ_FEATURE	active site:Proton acceptor	11	4.62185	0.335769	480835, 431170, 480561, 476153, 467082, 463199, 460582, 464566, 480749, 468214, 458054	205	662	16021	1.29859	1	1	99.7818
SMART	SM00220:S_TKc	5	2.10084	0.343623	480561, 476153, 467082, 464566, 468214	103	265	9131	1.67265	1	0.999959	99.0314
INTERPRO	IPR002290:Serine/threonine protein kinase	5	2.10084	0.356026	480561, 476153, 467082, 464566, 468214	203	265	17763	1.65099	1	1	99.8142
GOTERM_BP_FAT	GO:0016310~phosphorylation	11	4.62185	0.381429	480835, 480561, 476153, 467082, 464566, 462697, 462529, 468214, 438184, 451577, 458054	167	718	13588	1.24654	1	0.983142	99.9541
UP_SEQ_FEATURE	domain:Protein kinase	8	3.36134	0.402269	480835, 480561, 476153, 467082, 464566, 462697, 468214, 458054	205	476	16021	1.31347	1	1	99.9551
GOTERM_MF_FAT	GO:0004674~protein serine/threonine kinase activity	7	2.94118	0.407764	480835, 480561, 476153, 467082, 464566, 468214, 458054	163	421	13288	1.35546	1	0.997867	99.914
INTERPRO	IPR017441:Protein kinase, ATP binding site	7	2.94118	0.438675	480835, 480561, 476153, 467082, 464566, 468214, 458054	203	467	17763	1.3116	1	1	99.9739
SP_PIR_KEYWORDS	transferase	18	7.56303	0.480143	475647, 431170, 480561, 476153, 464566, 442623, 476210, 476143, 474625, 438184, 468214, 462811, 480835, 470319, 467082, 450193, 435863, 458054	213	1385	17854	1.08938	1	0.97319	99.9807
GOTERM_BP_FAT	GO:0006468~protein amino acid phosphorylation	9	3.78151	0.524967	480835, 480561, 476153, 467082, 464566, 462697, 468214, 438184, 458054	167	640	13588	1.1442	1	0.994695	99.9993
SP_PIR_KEYWORDS	ATP	3	1.2605	0.537393	467082, 464566, 462697	213	151	17854	1.66533	1	0.978813	99.9958
GOTERM_MF_FAT	GO:0004672~protein kinase activity	8	3.36134	0.570831	480835, 480561, 476153, 467082, 464566, 462697, 468214, 458054	163	583	13288	1.11865	1	0.999624	99.9989
UP_SEQ_FEATURE	nucleotide phosphate-binding region:ATP	12	5.04202	0.609993	436379, 480835, 431170, 480561, 476153, 467082, 479514, 464566, 459512, 468214, 451806, 458054	205	907	16021	1.03397	1	1	99.9999
GOTERM_BP_FAT	GO:0006796~phosphate metabolic process	11	4.62185	0.619394	480835, 480561, 476153, 467082, 464566, 462697, 462529, 468214, 438184, 451577, 458054	167	866	13588	1.03351	1	0.99826	100
GOTERM_BP_FAT	GO:0006793~phosphorus metabolic process	11	4.62185	0.619394	480835, 480561, 476153, 467082, 464566, 462697, 462529, 468214, 438184, 451577, 458054	167	866	13588	1.03351	1	0.99826	100
SP_PIR_KEYWORDS	nucleotide-binding	19	7.98319	0.663308	431170, 480561, 476153, 479514, 461029, 464566, 462697, 442623, 454338, 438184, 468214, 451806, 474149, 436379, 480835, 467082, 459512, 447609, 458054	213	1631	17854	0.976462	1	0.992402	99.9999
GOTERM_MF_FAT	GO:0000166~nucleotide binding	26	10.9244	0.667125	450909, 431170, 480561, 476153, 461029, 480855, 433938, 454338, 474149, 480835, 429745, 467082, 459512, 450193, 458054, 458826, 479514, 464566, 462697, 442623, 438184, 468214, 451806, 432251, 436379, 447609	163	2183	13288	0.970938	1	0.999919	100
SP_PIR_KEYWORDS	atp-binding	15	6.30252	0.672365	431170, 480561, 476153, 479514, 461029, 464566, 442623, 438184, 468214, 451806, 436379, 480835, 467082, 459512, 458054	213	1287	17854	0.976942	1	0.992681	100
GOTERM_MF_FAT	GO:0032559~adenyl ribonucleotide binding	17	7.14286	0.712068	431170, 480561, 476153, 479514, 461029, 464566, 462697, 442623, 438184, 468214, 451806, 436379, 480835, 467082, 459512, 450193, 458054	163	1460	13288	0.949223	1	0.999934	100
GOTERM_MF_FAT	GO:0005524~ATP binding	16	6.72269	0.780338	431170, 480561, 476153, 479514, 461029, 464566, 462697, 442623, 438184, 468214, 451806, 436379, 480835, 467082, 459512, 458054	163	1443	13288	0.903911	1	0.999986	100
GOTERM_MF_FAT	GO:0032555~purine ribonucleotide binding	20	8.40336	0.780723	431170, 480561, 476153, 479514, 461029, 462697, 464566, 442623, 433938, 438184, 468214, 451806, 474149, 436379, 480835, 467082, 459512, 447609, 450193, 458054	163	1796	13288	0.907811	1	0.999982	100
GOTERM_MF_FAT	GO:0032553~ribonucleotide binding	20	8.40336	0.780723	431170, 480561, 476153, 479514, 461029, 462697, 464566, 442623, 433938, 438184, 468214, 451806, 474149, 436379, 480835, 467082, 459512, 447609, 450193, 458054	163	1796	13288	0.907811	1	0.999982	100
GOTERM_MF_FAT	GO:0030554~adenyl nucleotide binding	17	7.14286	0.783332	431170, 480561, 476153, 479514, 461029, 464566, 462697, 442623, 438184, 468214, 451806, 436379, 480835, 467082, 459512, 450193, 458054	163	1535	13288	0.902844	1	0.999979	100
GOTERM_MF_FAT	GO:0001883~purine nucleoside binding	17	7.14286	0.794373	431170, 480561, 476153, 479514, 461029, 464566, 462697, 442623, 438184, 468214, 451806, 436379, 480835, 467082, 459512, 450193, 458054	163	1548	13288	0.895262	1	0.999977	100
GOTERM_MF_FAT	GO:0001882~nucleoside binding	17	7.14286	0.8026	431170, 480561, 476153, 479514, 461029, 464566, 462697, 442623, 438184, 468214, 451806, 436379, 480835, 467082, 459512, 450193, 458054	163	1558	13288	0.889515	1	0.999978	100
GOTERM_MF_FAT	GO:0017076~purine nucleotide binding	20	8.40336	0.836314	431170, 480561, 476153, 479514, 461029, 462697, 464566, 442623, 433938, 438184, 468214, 451806, 474149, 436379, 480835, 467082, 459512, 447609, 450193, 458054	163	1871	13288	0.871421	1	0.999987	100
GOTERM_BP_FAT	GO:0007166~cell surface receptor linked signal transduction	10	4.20168	1	431207, 454635, 424285, 480835, 468587, 480561, 464566, 462697, 466127, 458054	167	2495	13588	0.326113	1	1	100
Annotation Cluster 34	Enrichment Score: 0.3260398918897514
Category	Term	Count	%	PValue	Genes	List Total	Pop Hits	Pop Total	Fold Enrichment	Bonferroni	Benjamini	FDR
SP_PIR_KEYWORDS	spermatogenesis	4	1.68067	0.180029	426503, 447431, 426919, 443598	213	123	17854	2.72591	1	0.831284	92.5312
GOTERM_BP_FAT	GO:0019953~sexual reproduction	8	3.36134	0.193858	478133, 426161, 434774, 429657, 426503, 447431, 478030, 426919	167	386	13588	1.68633	1	0.949031	96.8193
GOTERM_BP_FAT	GO:0007276~gamete generation	6	2.52101	0.37982	426161, 434774, 426503, 447431, 478030, 426919	167	331	13588	1.4749	1	0.9833	99.9521
GOTERM_BP_FAT	GO:0048609~reproductive process in a multicellular organism	7	2.94118	0.383384	426161, 473733, 434774, 426503, 447431, 478030, 426919	167	409	13588	1.39256	1	0.982535	99.9563
GOTERM_BP_FAT	GO:0032504~multicellular organism reproduction	7	2.94118	0.383384	426161, 473733, 434774, 426503, 447431, 478030, 426919	167	409	13588	1.39256	1	0.982535	99.9563
GOTERM_BP_FAT	GO:0007283~spermatogenesis	3	1.2605	0.821957	426503, 447431, 426919	167	255	13588	0.957238	1	0.999921	100
GOTERM_BP_FAT	GO:0048232~male gamete generation	3	1.2605	0.821957	426503, 447431, 426919	167	255	13588	0.957238	1	0.999921	100
SP_PIR_KEYWORDS	differentiation	4	1.68067	0.913369	426503, 447431, 426919, 462811	213	460	17854	0.728883	1	0.999871	100
SP_PIR_KEYWORDS	developmental protein	6	2.52101	0.967442	432003, 426503, 443216, 447431, 452019, 426919	213	814	17854	0.61785	1	0.999995	100
Annotation Cluster 35	Enrichment Score: 0.3154953693861584
Category	Term	Count	%	PValue	Genes	List Total	Pop Hits	Pop Total	Fold Enrichment	Bonferroni	Benjamini	FDR
GOTERM_CC_FAT	GO:0005730~nucleolus	7	2.94118	0.122219	466015, 436379, 423753, 423828, 441775, 443191, 432251	137	310	12504	2.06094	1	0.853801	79.8341
GOTERM_CC_FAT	GO:0031981~nuclear lumen	12	5.04202	0.365324	441499, 478366, 466015, 436379, 429145, 426470, 423753, 423828, 426919, 441775, 443191, 432251	137	883	12504	1.24036	1	0.993458	99.6244
GOTERM_CC_FAT	GO:0070013~intracellular organelle lumen	13	5.46218	0.582629	441499, 478366, 466015, 436379, 461029, 429145, 426470, 423753, 423828, 426919, 441775, 443191, 432251	137	1133	12504	1.04723	1	0.998799	99.9978
GOTERM_CC_FAT	GO:0043233~organelle lumen	13	5.46218	0.586427	441499, 478366, 466015, 436379, 461029, 429145, 426470, 423753, 423828, 426919, 441775, 443191, 432251	137	1136	12504	1.04446	1	0.998514	99.998
GOTERM_CC_FAT	GO:0031974~membrane-enclosed lumen	13	5.46218	0.633236	441499, 478366, 466015, 436379, 461029, 429145, 426470, 423753, 423828, 426919, 441775, 443191, 432251	137	1174	12504	1.01066	1	0.998917	99.9996
GOTERM_CC_FAT	GO:0005654~nucleoplasm	6	2.52101	0.786358	441499, 478366, 429145, 426470, 423828, 426919	137	599	12504	0.914224	1	0.999851	100
GOTERM_CC_FAT	GO:0044451~nucleoplasm part	5	2.10084	0.814561	441499, 478366, 429145, 426470, 426919	137	513	12504	0.889572	1	0.999845	100
Annotation Cluster 36	Enrichment Score: 0.2797067556172719
Category	Term	Count	%	PValue	Genes	List Total	Pop Hits	Pop Total	Fold Enrichment	Bonferroni	Benjamini	FDR
GOTERM_BP_FAT	GO:0006325~chromatin organization	6	2.52101	0.340972	432003, 429145, 426027, 478030, 466921, 465100	167	315	13588	1.54981	1	0.977808	99.8734
GOTERM_BP_FAT	GO:0051276~chromosome organization	7	2.94118	0.372438	432003, 429145, 426027, 437726, 478030, 466921, 465100	167	404	13588	1.40979	1	0.982644	99.9421
GOTERM_BP_FAT	GO:0006333~chromatin assembly or disassembly	3	1.2605	0.385506	429145, 426027, 466921	167	109	13588	2.23941	1	0.982504	99.9587
GOTERM_CC_FAT	GO:0000785~chromatin	3	1.2605	0.53842	429145, 426027, 466921	137	165	12504	1.65946	1	0.998521	99.9925
GOTERM_CC_FAT	GO:0044427~chromosomal part	3	1.2605	0.864552	429145, 426027, 466921	137	318	12504	0.861038	1	0.99991	100
GOTERM_CC_FAT	GO:0005694~chromosome	3	1.2605	0.920541	429145, 426027, 466921	137	378	12504	0.724366	1	0.999962	100
Annotation Cluster 37	Enrichment Score: 0.27911728062781116
Category	Term	Count	%	PValue	Genes	List Total	Pop Hits	Pop Total	Fold Enrichment	Bonferroni	Benjamini	FDR
UP_SEQ_FEATURE	domain:Ig-like C2-type 3	3	1.2605	0.304168	451908, 474688, 460505	205	87	16021	2.69487	1	1	99.5623
INTERPRO	IPR013098:Immunoglobulin I-set	3	1.2605	0.424739	451908, 474688, 460505	203	127	17763	2.06699	1	1	99.9629
UP_SEQ_FEATURE	domain:Ig-like C2-type 1	3	1.2605	0.494916	451908, 474688, 460505	205	130	16021	1.80349	1	1	99.9964
UP_SEQ_FEATURE	domain:Ig-like C2-type 2	3	1.2605	0.49897	451908, 474688, 460505	205	131	16021	1.78972	1	1	99.9968
INTERPRO	IPR013151:Immunoglobulin	3	1.2605	0.603444	451908, 474688, 460505	203	178	17763	1.47476	1	1	99.9998
SMART	SM00408:IGc2	3	1.2605	0.62201	451908, 474688, 460505	103	187	9131	1.4222	1	0.999991	99.9978
INTERPRO	IPR003598:Immunoglobulin subtype 2	3	1.2605	0.630304	451908, 474688, 460505	203	187	17763	1.40378	1	1	99.9999
SP_PIR_KEYWORDS	Immunoglobulin domain	5	2.10084	0.774883	451908, 474688, 428827, 434774, 460505	213	443	17854	0.946068	1	0.99766	100
Annotation Cluster 38	Enrichment Score: 0.2785707142360628
Category	Term	Count	%	PValue	Genes	List Total	Pop Hits	Pop Total	Fold Enrichment	Bonferroni	Benjamini	FDR
UP_SEQ_FEATURE	repeat:ANK 5	3	1.2605	0.39636	454635, 425462, 471303	205	107	16021	2.19116	1	1	99.9479
SMART	SM00248:ANK	4	1.68067	0.456135	454635, 425462, 433884, 471303	103	223	9131	1.59014	1	0.999941	99.8779
INTERPRO	IPR002110:Ankyrin	4	1.68067	0.465739	454635, 425462, 433884, 471303	203	223	17763	1.56955	1	1	99.9871
UP_SEQ_FEATURE	repeat:ANK 4	3	1.2605	0.478495	454635, 425462, 471303	205	126	16021	1.86074	1	1	99.9942
SP_PIR_KEYWORDS	ank repeat	4	1.68067	0.492492	454635, 425462, 433884, 471303	213	222	17854	1.5103	1	0.972645	99.9859
UP_SEQ_FEATURE	repeat:ANK 3	3	1.2605	0.603722	454635, 425462, 471303	205	159	16021	1.47455	1	1	99.9999
UP_SEQ_FEATURE	repeat:ANK 1	3	1.2605	0.702259	454635, 425462, 471303	205	191	16021	1.22751	1	1	100
UP_SEQ_FEATURE	repeat:ANK 2	3	1.2605	0.702259	454635, 425462, 471303	205	191	16021	1.22751	1	1	100
Annotation Cluster 39	Enrichment Score: 0.24276587558909085
Category	Term	Count	%	PValue	Genes	List Total	Pop Hits	Pop Total	Fold Enrichment	Bonferroni	Benjamini	FDR
KEGG_PATHWAY	mmu04115:p53 signaling pathway	4	1.68067	0.113262	454853, 461326, 447431, 423828	99	69	5738	3.35998	0.999995	0.5104	73.7292
KEGG_PATHWAY	mmu04120:Ubiquitin mediated proteolysis	5	2.10084	0.202358	451944, 454853, 464566, 447431, 423828	99	136	5738	2.13087	1	0.598852	91.9073
SP_PIR_KEYWORDS	ligase	6	2.52101	0.262877	454853, 461029, 479514, 447431, 423828, 454338	213	290	17854	1.73424	1	0.896244	98.1439
GOTERM_MF_FAT	GO:0016879~ligase activity, forming carbon-nitrogen bonds	4	1.68067	0.418338	451944, 479514, 447431, 423828	163	193	13288	1.68956	1	0.997834	99.9326
GOTERM_MF_FAT	GO:0016881~acid-amino acid ligase activity	3	1.2605	0.603783	451944, 447431, 423828	163	166	13288	1.47328	1	0.999772	99.9996
SP_PIR_KEYWORDS	ubl conjugation pathway	6	2.52101	0.684655	451944, 454853, 426641, 447431, 426027, 423828	213	484	17854	1.03911	1	0.993269	100
GOTERM_BP_FAT	GO:0030163~protein catabolic process	6	2.52101	0.81469	451944, 426641, 447431, 426027, 469633, 423828	167	556	13588	0.878042	1	0.999922	100
GOTERM_BP_FAT	GO:0009057~macromolecule catabolic process	7	2.94118	0.816236	451944, 429657, 426641, 447431, 426027, 469633, 423828	167	654	13588	0.870882	1	0.999922	100
GOTERM_BP_FAT	GO:0043632~modification-dependent macromolecule catabolic process	5	2.10084	0.872679	451944, 426641, 447431, 426027, 423828	167	508	13588	0.800839	1	0.99998	100
GOTERM_BP_FAT	GO:0019941~modification-dependent protein catabolic process	5	2.10084	0.872679	451944, 426641, 447431, 426027, 423828	167	508	13588	0.800839	1	0.99998	100
GOTERM_BP_FAT	GO:0051603~proteolysis involved in cellular protein catabolic process	5	2.10084	0.895952	451944, 426641, 447431, 426027, 423828	167	534	13588	0.761847	1	0.99999	100
GOTERM_BP_FAT	GO:0044257~cellular protein catabolic process	5	2.10084	0.898383	451944, 426641, 447431, 426027, 423828	167	537	13588	0.757591	1	0.999991	100
GOTERM_BP_FAT	GO:0044265~cellular macromolecule catabolic process	5	2.10084	0.943546	451944, 426641, 447431, 426027, 423828	167	609	13588	0.668024	1	0.999999	100
GOTERM_BP_FAT	GO:0006508~proteolysis	6	2.52101	0.996353	451944, 426641, 428523, 447431, 426027, 423828	167	1034	13588	0.472139	1	1	100
Annotation Cluster 40	Enrichment Score: 0.22208002300680627
Category	Term	Count	%	PValue	Genes	List Total	Pop Hits	Pop Total	Fold Enrichment	Bonferroni	Benjamini	FDR
SP_PIR_KEYWORDS	protein transport	7	2.94118	0.46845	465020, 455931, 448774, 447609, 457793, 451461, 451806	213	461	17854	1.27278	1	0.971898	99.9741
GOTERM_BP_FAT	GO:0015031~protein transport	9	3.78151	0.544561	454635, 468587, 465020, 455931, 448774, 447609, 457793, 451461, 451806	167	651	13588	1.12487	1	0.995771	99.9997
GOTERM_BP_FAT	GO:0045184~establishment of protein localization	9	3.78151	0.553366	454635, 468587, 465020, 455931, 448774, 447609, 457793, 451461, 451806	167	656	13588	1.11629	1	0.996176	99.9997
GOTERM_BP_FAT	GO:0008104~protein localization	9	3.78151	0.707437	454635, 468587, 465020, 455931, 448774, 447609, 457793, 451461, 451806	167	753	13588	0.972493	1	0.999402	100
GOTERM_BP_FAT	GO:0046907~intracellular transport	5	2.10084	0.776587	454635, 468587, 465020, 448774, 434487	167	431	13588	0.943913	1	0.999821	100
Annotation Cluster 41	Enrichment Score: 0.21897490877634232
Category	Term	Count	%	PValue	Genes	List Total	Pop Hits	Pop Total	Fold Enrichment	Bonferroni	Benjamini	FDR
GOTERM_BP_FAT	GO:0006887~exocytosis	3	1.2605	0.38984	478133, 455931, 451461	167	110	13588	2.21905	1	0.981939	99.9631
GOTERM_BP_FAT	GO:0032940~secretion by cell	3	1.2605	0.666582	478133, 455931, 451461	167	186	13588	1.31234	1	0.998988	100
GOTERM_BP_FAT	GO:0016192~vesicle-mediated transport	6	2.52101	0.677634	478133, 468902, 465020, 455931, 436640, 451461	167	466	13588	1.04762	1	0.999113	100
GOTERM_BP_FAT	GO:0046903~secretion	3	1.2605	0.755727	478133, 455931, 451461	167	221	13588	1.10451	1	0.999748	100
Annotation Cluster 42	Enrichment Score: 0.21140112212974668
Category	Term	Count	%	PValue	Genes	List Total	Pop Hits	Pop Total	Fold Enrichment	Bonferroni	Benjamini	FDR
GOTERM_CC_FAT	GO:0044430~cytoskeletal part	10	4.20168	0.467761	447204, 474036, 443216, 426189, 465020, 454486, 432341, 436640, 433801, 451806	137	774	12504	1.1792	1	0.998593	99.9568
GOTERM_CC_FAT	GO:0005874~microtubule	4	1.68067	0.486468	443216, 465020, 432341, 451806	137	240	12504	1.52117	1	0.997988	99.9721
SP_PIR_KEYWORDS	microtubule	4	1.68067	0.489777	443216, 465020, 432341, 451806	213	221	17854	1.51713	1	0.973876	99.9849
GOTERM_CC_FAT	GO:0015630~microtubule cytoskeleton	6	2.52101	0.544588	443216, 426189, 465020, 432341, 434487, 451806	137	450	12504	1.21693	1	0.998215	99.9936
GOTERM_CC_FAT	GO:0005856~cytoskeleton	12	5.04202	0.6855	447204, 474036, 445998, 443216, 426189, 465020, 454486, 432341, 436640, 433801, 434487, 451806	137	1122	12504	0.976151	1	0.999141	99.9999
SP_PIR_KEYWORDS	cytoskeleton	6	2.52101	0.826013	445998, 470514, 426189, 465020, 432341, 434487	213	583	17854	0.862658	1	0.999084	100
GOTERM_MF_FAT	GO:0008092~cytoskeletal protein binding	3	1.2605	0.963945	465020, 432341, 434487	163	414	13288	0.590735	1	1	100
Annotation Cluster 43	Enrichment Score: 0.2035437473335346
Category	Term	Count	%	PValue	Genes	List Total	Pop Hits	Pop Total	Fold Enrichment	Bonferroni	Benjamini	FDR
SP_PIR_KEYWORDS	Apoptosis	5	2.10084	0.569859	476880, 454513, 447431, 469633, 443598	213	337	17854	1.24364	1	0.981466	99.9984
GOTERM_BP_FAT	GO:0008219~cell death	7	2.94118	0.589587	426161, 470319, 464566, 454513, 447431, 469633, 443598	167	507	13588	1.12339	1	0.997523	99.9999
GOTERM_BP_FAT	GO:0016265~death	7	2.94118	0.612514	426161, 470319, 464566, 454513, 447431, 469633, 443598	167	519	13588	1.09741	1	0.998114	100
GOTERM_BP_FAT	GO:0006915~apoptosis	6	2.52101	0.675799	426161, 470319, 464566, 454513, 447431, 469633	167	465	13588	1.04987	1	0.999117	100
GOTERM_BP_FAT	GO:0012501~programmed cell death	6	2.52101	0.690292	426161, 470319, 464566, 454513, 447431, 469633	167	473	13588	1.03212	1	0.99922	100
Annotation Cluster 44	Enrichment Score: 0.19331609425938964
Category	Term	Count	%	PValue	Genes	List Total	Pop Hits	Pop Total	Fold Enrichment	Bonferroni	Benjamini	FDR
GOTERM_CC_FAT	GO:0000267~cell fraction	8	3.36134	0.472938	474036, 480835, 482650, 428827, 459877, 444266, 455633, 461786	137	596	12504	1.2251	1	0.998159	99.9617
GOTERM_CC_FAT	GO:0005626~insoluble fraction	6	2.52101	0.685886	474036, 480835, 482650, 428827, 459877, 461786	137	528	12504	1.03716	1	0.998922	99.9999
GOTERM_CC_FAT	GO:0005624~membrane fraction	5	2.10084	0.810953	480835, 482650, 428827, 459877, 461786	137	510	12504	0.894805	1	0.9999	100
Annotation Cluster 45	Enrichment Score: 0.18652508498712914
Category	Term	Count	%	PValue	Genes	List Total	Pop Hits	Pop Total	Fold Enrichment	Bonferroni	Benjamini	FDR
INTERPRO	IPR017986:WD40 repeat, region	4	1.68067	0.482376	451944, 442243, 467516, 451461	203	228	17763	1.53513	1	0.999999	99.9918
INTERPRO	IPR019781:WD40 repeat, subgroup	4	1.68067	0.510174	451944, 442243, 467516, 451461	203	235	17763	1.4894	1	1	99.9963
SMART	SM00320:WD40	4	1.68067	0.556592	451944, 442243, 467516, 451461	103	259	9131	1.36912	1	0.999986	99.9871
INTERPRO	IPR019775:WD40 repeat, conserved site	4	1.68067	0.565441	451944, 442243, 467516, 451461	203	258	17763	1.35663	1	1	99.9993
INTERPRO	IPR001680:WD40 repeat	4	1.68067	0.581558	451944, 442243, 467516, 451461	203	259	17763	1.35139	1	1	99.9996
SP_PIR_KEYWORDS	wd repeat	4	1.68067	0.606992	451944, 442243, 467516, 451461	213	263	17854	1.27485	1	0.986912	99.9995
INTERPRO	IPR015943:WD40/YVTN repeat-like	4	1.68067	0.677227	451944, 442243, 467516, 451461	203	305	17763	1.14757	1	1	100
INTERPRO	IPR019782:WD40 repeat 2	3	1.2605	0.702398	451944, 467516, 451461	203	214	17763	1.22667	1	1	100
UP_SEQ_FEATURE	repeat:WD 5	3	1.2605	0.731112	442243, 467516, 451461	205	202	16021	1.16066	1	1	100
UP_SEQ_FEATURE	repeat:WD 4	3	1.2605	0.768835	442243, 467516, 451461	205	218	16021	1.07548	1	1	100
UP_SEQ_FEATURE	repeat:WD 3	3	1.2605	0.796028	442243, 467516, 451461	205	231	16021	1.01495	1	1	100
UP_SEQ_FEATURE	repeat:WD 1	3	1.2605	0.80381	442243, 467516, 451461	205	235	16021	0.997675	1	1	100
UP_SEQ_FEATURE	repeat:WD 2	3	1.2605	0.80381	442243, 467516, 451461	205	235	16021	0.997675	1	1	100
Annotation Cluster 46	Enrichment Score: 0.1574623032722045
Category	Term	Count	%	PValue	Genes	List Total	Pop Hits	Pop Total	Fold Enrichment	Bonferroni	Benjamini	FDR
UP_SEQ_FEATURE	repeat:LRR 9	3	1.2605	0.461755	474688, 423649, 426552	205	122	16021	1.92175	1	1	99.9906
UP_SEQ_FEATURE	repeat:LRR 8	3	1.2605	0.507015	474688, 423649, 426552	205	133	16021	1.76281	1	1	99.9975
UP_SEQ_FEATURE	repeat:LRR 7	3	1.2605	0.596815	474688, 423649, 426552	205	157	16021	1.49334	1	1	99.9999
INTERPRO	IPR001611:Leucine-rich repeat	3	1.2605	0.671903	474688, 423649, 426552	203	202	17763	1.29954	1	1	100
UP_SEQ_FEATURE	repeat:LRR 6	3	1.2605	0.685469	474688, 423649, 426552	205	185	16021	1.26732	1	1	100
UP_SEQ_FEATURE	repeat:LRR 5	3	1.2605	0.733614	474688, 423649, 426552	205	203	16021	1.15494	1	1	100
UP_SEQ_FEATURE	repeat:LRR 4	3	1.2605	0.775376	474688, 423649, 426552	205	221	16021	1.06088	1	1	100
UP_SEQ_FEATURE	repeat:LRR 3	3	1.2605	0.822126	474688, 423649, 426552	205	245	16021	0.956954	1	1	100
SP_PIR_KEYWORDS	leucine-rich repeat	3	1.2605	0.840994	474688, 423649, 426552	213	275	17854	0.914417	1	0.999204	100
UP_SEQ_FEATURE	repeat:LRR 2	3	1.2605	0.855694	474688, 423649, 426552	205	266	16021	0.881405	1	1	100
UP_SEQ_FEATURE	repeat:LRR 1	3	1.2605	0.855694	474688, 423649, 426552	205	266	16021	0.881405	1	1	100
Annotation Cluster 47	Enrichment Score: 0.13687679769302663
Category	Term	Count	%	PValue	Genes	List Total	Pop Hits	Pop Total	Fold Enrichment	Bonferroni	Benjamini	FDR
GOTERM_BP_FAT	GO:0048878~chemical homeostasis	6	2.52101	0.461814	477566, 426161, 477309, 473733, 430648, 465100	167	365	13588	1.33751	1	0.98926	99.995
GOTERM_BP_FAT	GO:0042592~homeostatic process	8	3.36134	0.574787	477566, 426161, 477309, 473733, 430648, 423753, 437726, 465100	167	584	13588	1.11459	1	0.997071	99.9999
GOTERM_BP_FAT	GO:0006873~cellular ion homeostasis	3	1.2605	0.83183	477566, 477309, 430648	167	261	13588	0.935233	1	0.999936	100
GOTERM_BP_FAT	GO:0055082~cellular chemical homeostasis	3	1.2605	0.842726	477566, 477309, 430648	167	268	13588	0.910805	1	0.999951	100
GOTERM_BP_FAT	GO:0050801~ion homeostasis	3	1.2605	0.876628	477566, 477309, 430648	167	293	13588	0.833091	1	0.999982	100
GOTERM_BP_FAT	GO:0019725~cellular homeostasis	3	1.2605	0.925187	477566, 477309, 430648	167	343	13588	0.71165	1	0.999998	100
Annotation Cluster 48	Enrichment Score: 0.13443441535425432
Category	Term	Count	%	PValue	Genes	List Total	Pop Hits	Pop Total	Fold Enrichment	Bonferroni	Benjamini	FDR
UP_SEQ_FEATURE	zinc finger region:C2H2-type 7	3	1.2605	0.486746	460094, 436655, 478030	205	128	16021	1.83167	1	1	99.9954
UP_SEQ_FEATURE	zinc finger region:C2H2-type 1	4	1.68067	0.630852	453938, 478125, 436655, 478030	205	254	16021	1.23073	1	1	100
UP_SEQ_FEATURE	zinc finger region:C2H2-type 2	4	1.68067	0.643945	453938, 478125, 436655, 478030	205	259	16021	1.20697	1	1	100
UP_SEQ_FEATURE	zinc finger region:C2H2-type 5	3	1.2605	0.69115	460094, 436655, 478030	205	187	16021	1.25376	1	1	100
UP_SEQ_FEATURE	zinc finger region:C2H2-type 4	3	1.2605	0.741003	460094, 436655, 478030	205	206	16021	1.13812	1	1	100
SMART	SM00355:ZnF_C2H2	7	2.94118	0.776177	451466, 453938, 478125, 460094, 436655, 478030, 441775	103	676	9131	0.917978	1	1	100
INTERPRO	IPR015880:Zinc finger, C2H2-like	7	2.94118	0.78533	451466, 453938, 478125, 460094, 436655, 478030, 441775	203	676	17763	0.906091	1	1	100
INTERPRO	IPR007087:Zinc finger, C2H2-type	7	2.94118	0.79115	451466, 453938, 478125, 460094, 436655, 478030, 441775	203	681	17763	0.899438	1	1	100
UP_SEQ_FEATURE	zinc finger region:C2H2-type 3	3	1.2605	0.834023	478125, 436655, 478030	205	252	16021	0.930372	1	1	100
INTERPRO	IPR013087:Zinc finger, C2H2-type/integrase, DNA-binding	5	2.10084	0.839991	451466, 478125, 436655, 478030, 441775	203	514	17763	0.851191	1	1	100
SMART	SM00349:KRAB	3	1.2605	0.841423	451466, 436655, 441775	103	291	9131	0.913923	1	1	100
INTERPRO	IPR001909:Krueppel-associated box	3	1.2605	0.846403	451466, 436655, 441775	203	291	17763	0.902087	1	1	100
Annotation Cluster 49	Enrichment Score: 0.11222075518974399
Category	Term	Count	%	PValue	Genes	List Total	Pop Hits	Pop Total	Fold Enrichment	Bonferroni	Benjamini	FDR
KEGG_PATHWAY	mmu00190:Oxidative phosphorylation	4	1.68067	0.383847	472355, 441762, 462529, 451577	99	130	5738	1.78337	1	0.804137	99.5415
SP_PIR_KEYWORDS	mitochondrion inner membrane	3	1.2605	0.642009	472355, 441762, 462529	213	183	17854	1.37412	1	0.990774	99.9999
GOTERM_CC_FAT	GO:0019866~organelle inner membrane	4	1.68067	0.663868	472355, 441762, 481931, 462529	137	312	12504	1.17013	1	0.998984	99.9998
GOTERM_CC_FAT	GO:0005743~mitochondrial inner membrane	3	1.2605	0.836267	472355, 441762, 462529	137	296	12504	0.925035	1	0.999894	100
GOTERM_CC_FAT	GO:0031967~organelle envelope	5	2.10084	0.844578	472355, 441762, 448774, 481931, 462529	137	540	12504	0.845093	1	0.999894	100
GOTERM_CC_FAT	GO:0031975~envelope	5	2.10084	0.846631	472355, 441762, 448774, 481931, 462529	137	542	12504	0.841975	1	0.999873	100
GOTERM_CC_FAT	GO:0031966~mitochondrial membrane	3	1.2605	0.913025	472355, 441762, 462529	137	368	12504	0.74405	1	0.999966	100
GOTERM_CC_FAT	GO:0044429~mitochondrial part	4	1.68067	0.928482	472355, 441762, 461029, 462529	137	524	12504	0.696718	1	0.999961	100
GOTERM_CC_FAT	GO:0005740~mitochondrial envelope	3	1.2605	0.929407	472355, 441762, 462529	137	391	12504	0.700282	1	0.999943	100
GOTERM_CC_FAT	GO:0031090~organelle membrane	5	2.10084	0.979199	472355, 441762, 481931, 462529, 451577	137	809	12504	0.564092	1	0.999997	100
Annotation Cluster 50	Enrichment Score: 0.0835424913618509
Category	Term	Count	%	PValue	Genes	List Total	Pop Hits	Pop Total	Fold Enrichment	Bonferroni	Benjamini	FDR
GOTERM_BP_FAT	GO:0007155~cell adhesion	6	2.52101	0.820716	451908, 460505, 426552, 466127, 459877, 434487	167	561	13588	0.870217	1	0.999925	100
GOTERM_BP_FAT	GO:0022610~biological adhesion	6	2.52101	0.821902	451908, 460505, 426552, 466127, 459877, 434487	167	562	13588	0.868668	1	0.999924	100
SP_PIR_KEYWORDS	cell adhesion	4	1.68067	0.832453	451908, 460505, 426552, 434487	213	380	17854	0.882333	1	0.999122	100
Annotation Cluster 51	Enrichment Score: 0.07779673885793037
Category	Term	Count	%	PValue	Genes	List Total	Pop Hits	Pop Total	Fold Enrichment	Bonferroni	Benjamini	FDR
GOTERM_MF_FAT	GO:0005525~GTP binding	4	1.68067	0.81024	462697, 447609, 433938, 474149	163	354	13288	0.921147	1	0.999979	100
GOTERM_MF_FAT	GO:0032561~guanyl ribonucleotide binding	4	1.68067	0.823512	462697, 447609, 433938, 474149	163	363	13288	0.898308	1	0.999983	100
GOTERM_MF_FAT	GO:0019001~guanyl nucleotide binding	4	1.68067	0.823512	462697, 447609, 433938, 474149	163	363	13288	0.898308	1	0.999983	100
SP_PIR_KEYWORDS	gtp-binding	3	1.2605	0.888914	462697, 447609, 474149	213	313	17854	0.803402	1	0.999747	100
Annotation Cluster 52	Enrichment Score: 0.043423044941504334
Category	Term	Count	%	PValue	Genes	List Total	Pop Hits	Pop Total	Fold Enrichment	Bonferroni	Benjamini	FDR
INTERPRO	IPR007110:Immunoglobulin-like	10	4.20168	0.250554	451908, 479528, 474688, 435041, 428827, 434774, 460505, 456055, 463559, 427873	203	604	17763	1.44872	1	0.999999	98.3771
SP_PIR_KEYWORDS	glycoprotein	30	12.605	0.994692	431207, 435041, 463043, 430328, 460505, 456055, 454513, 452499, 434487, 433096, 474688, 476300, 463559, 443598, 428827, 434774, 430648, 462697, 474625, 471091, 435352, 451908, 454157, 430557, 429657, 426552, 434347, 428523, 456468, 427873	213	3600	17854	0.698513	1	1	100
SP_PIR_KEYWORDS	signal	23	9.66387	0.99646	435041, 428827, 434774, 430648, 460505, 462697, 456055, 474625, 452499, 471091, 433096, 451908, 477608, 474688, 426552, 429657, 428523, 434347, 463559, 470125, 455633, 427873, 443598	213	2970	17854	0.649123	1	1	100
UP_SEQ_FEATURE	topological domain:Extracellular	16	6.72269	0.998227	431207, 435041, 434774, 460505, 430648, 462697, 456055, 454513, 471091, 435352, 454338, 451908, 424285, 474688, 463559, 456468	205	2174	16021	0.57517	1	1	100
SP_PIR_KEYWORDS	disulfide bond	17	7.14286	0.998514	435041, 428827, 434774, 460505, 430648, 462697, 456055, 474625, 451908, 477608, 474688, 430557, 426552, 428523, 434347, 463559, 443598	213	2469	17854	0.577143	1	1	100
UP_SEQ_FEATURE	signal peptide	23	9.66387	0.999121	435041, 428827, 434774, 430648, 460505, 462697, 456055, 474625, 452499, 471091, 433096, 451908, 477608, 474688, 426552, 429657, 428523, 434347, 463559, 470125, 455633, 427873, 443598	205	2963	16021	0.606641	1	1	100
UP_SEQ_FEATURE	topological domain:Cytoplasmic	21	8.82353	0.999202	431207, 435041, 428827, 434774, 429208, 482508, 460505, 430648, 462697, 456055, 454513, 435352, 471091, 433096, 454338, 451908, 424285, 474688, 463559, 456468, 451577	205	2780	16021	0.590351	1	1	100
UP_SEQ_FEATURE	disulfide bond	17	7.14286	0.999209	435041, 428827, 434774, 460505, 430648, 462697, 456055, 474625, 451908, 477608, 474688, 430557, 426552, 428523, 434347, 463559, 443598	205	2379	16021	0.558458	1	1	100
SP_PIR_KEYWORDS	membrane	46	19.3277	0.999375	431207, 472355, 473068, 435041, 463043, 430328, 429208, 460505, 454513, 456055, 432341, 481931, 433096, 461786, 454338, 440051, 474688, 424285, 460582, 459512, 476300, 463559, 451461, 475647, 428827, 482508, 434774, 428796, 430648, 462697, 474625, 435352, 471091, 451908, 441762, 454157, 436492, 482650, 443216, 466127, 447609, 462529, 471303, 447278, 456468, 451577	213	5507	17854	0.700162	1	1	100
UP_SEQ_FEATURE	glycosylation site:N-linked (GlcNAc...)	27	11.3445	0.999565	431207, 435041, 463043, 430328, 460505, 456055, 454513, 452499, 433096, 474688, 476300, 463559, 443598, 428827, 434774, 430648, 462697, 471091, 435352, 451908, 454157, 430557, 429657, 426552, 434347, 428523, 456468	205	3444	16021	0.612684	1	1	100
UP_SEQ_FEATURE	transmembrane region	31	13.0252	0.999952	431207, 435041, 463043, 430328, 429208, 460505, 456055, 454513, 481931, 433096, 440051, 454338, 424285, 474688, 459512, 476300, 463559, 475647, 428827, 434774, 482508, 430648, 462697, 435352, 471091, 451908, 454157, 436492, 447278, 456468, 451577	205	4113	16021	0.589032	1	1	100
GOTERM_CC_FAT	GO:0031224~intrinsic to membrane	40	16.8067	0.999997	431207, 479528, 435041, 463043, 430328, 429208, 460505, 454513, 456055, 481931, 433096, 454338, 440051, 463079, 474688, 424285, 459512, 476300, 463559, 451461, 475647, 428827, 482508, 434774, 430648, 462697, 474625, 448774, 476143, 435352, 471091, 451908, 454157, 436492, 447609, 447278, 471303, 456468, 427873, 451577	137	5914	12504	0.617315	1	1	100
GOTERM_CC_FAT	GO:0016021~integral to membrane	37	15.5462	0.999999	431207, 479528, 435041, 463043, 430328, 429208, 460505, 454513, 456055, 481931, 433096, 454338, 440051, 463079, 474688, 424285, 459512, 476300, 463559, 451461, 475647, 428827, 434774, 482508, 430648, 462697, 448774, 476143, 435352, 471091, 451908, 454157, 436492, 447278, 456468, 427873, 451577	137	5709	12504	0.591521	1	1	100
SP_PIR_KEYWORDS	transmembrane	34	14.2857	0.999999	431207, 479528, 435041, 463043, 430328, 429208, 460505, 454513, 456055, 481931, 433096, 454338, 440051, 424285, 474688, 459512, 476300, 463559, 475647, 428827, 434774, 482508, 430648, 462697, 435352, 471091, 451908, 454157, 436492, 466127, 447278, 456468, 427873, 451577	213	5237	17854	0.544192	1	1	100
Annotation Cluster 53	Enrichment Score: 0.037427604236319335
Category	Term	Count	%	PValue	Genes	List Total	Pop Hits	Pop Total	Fold Enrichment	Bonferroni	Benjamini	FDR
GOTERM_BP_FAT	GO:0015672~monovalent inorganic cation transport	3	1.2605	0.888208	478853, 462529, 451577	167	303	13588	0.805597	1	0.999987	100
SP_PIR_KEYWORDS	ion transport	5	2.10084	0.889664	477566, 430648, 462529, 435352, 451577	213	543	17854	0.771838	1	0.999722	100
GOTERM_BP_FAT	GO:0006811~ion transport	6	2.52101	0.939973	478853, 477566, 430648, 462529, 435352, 451577	167	712	13588	0.685662	1	0.999999	100
GOTERM_BP_FAT	GO:0006812~cation transport	4	1.68067	0.953749	478853, 477566, 462529, 451577	167	515	13588	0.631963	1	1	100
Annotation Cluster 54	Enrichment Score: 0.03127119334746576
Category	Term	Count	%	PValue	Genes	List Total	Pop Hits	Pop Total	Fold Enrichment	Bonferroni	Benjamini	FDR
GOTERM_CC_FAT	GO:0005615~extracellular space	5	2.10084	0.812162	477608, 434774, 434347, 454513, 455633	137	511	12504	0.893054	1	0.999873	100
KEGG_PATHWAY	mmu04060:Cytokine-cytokine receptor interaction	3	1.2605	0.925999	477608, 434774, 454513	99	244	5738	0.712618	1	0.998091	100
GOTERM_CC_FAT	GO:0044421~extracellular region part	6	2.52101	0.929372	477608, 434774, 426552, 434347, 454513, 455633	137	774	12504	0.70752	1	0.999954	100
GOTERM_CC_FAT	GO:0005576~extracellular region	9	3.78151	0.998653	477608, 434774, 476880, 426552, 434347, 454513, 470125, 455633, 443598	137	1680	12504	0.488947	1	1	100
SP_PIR_KEYWORDS	Secreted	7	2.94118	0.999509	477608, 434774, 426552, 434347, 470125, 455633, 443598	213	1420	17854	0.413205	1	1	100
UNCLUSTERED
Category	Term	Count	%	PValue	Genes	List Total	Pop Hits	Pop Total	Fold Enrichment	Bonferroni	Benjamini	FDR
SP_PIR_KEYWORDS	ribosome	10	4.20168	2.80095e-12	422855, 426161, 435853, 461687, 442047, 426641, 477868, 480855, 459877, 467221	213	23	17854	36.4442	7.28255e-10	2.42752e-10	3.66119e-09
SP_PIR_KEYWORDS	acetylation	60	25.2101	6.69246e-09	420676, 426161, 434032, 467516, 454486, 440789, 436956, 438772, 466015, 432506, 474680, 429745, 426618, 472386, 450193, 466921, 424031, 464566, 442623, 479040, 448774, 432251, 455515, 436379, 461687, 445998, 444236, 426503, 469633, 433801, 432282, 465100, 471474, 435853, 480561, 461029, 422118, 426641, 480855, 423753, 426189, 482418, 426027, 459877, 422855, 448558, 420692, 477309, 461326, 429145,…	213	2325	17854	2.16314	1.74004e-06	4.3501e-07	8.74778e-06
SP_PIR_KEYWORDS	phosphoprotein	111	46.6387	5.24253e-07	434032, 467516, 481931, 460893, 469452, 438772, 424285, 474680, 474548, 429745, 473733, 459512, 437726, 450193, 479254, 466921, 443598, 458054, 478853, 425462, 479040, 451187, 462149, 468214, 432251, 454635, 436379, 461687, 448344, 444236, 426503, 428523, 433801, 435602, 471474, 439233, 459931, 440668, 435853, 435041, 422118, 426641, 480855, 482418, 459877, 463079, 460094, 476300, 463559, 448558,…	213	6311	17854	1.47428	0.000136296	2.72608e-05	0.000685253
GOTERM_CC_FAT	GO:0033279~ribosomal subunit	9	3.78151	5.38119e-07	461687, 455515, 482650, 424031, 480855, 440789, 423753, 460893, 467221	137	66	12504	12.4459	9.52426e-05	2.38115e-05	0.000660965
SP_PIR_KEYWORDS	protein biosynthesis	12	5.04202	8.45256e-07	422855, 426161, 435853, 461687, 442047, 461029, 426641, 477868, 480855, 459877, 479608, 467221	213	139	17854	7.2364	0.000219743	3.66271e-05	0.00110484
GOTERM_CC_FAT	GO:0015935~small ribosomal subunit	6	2.52101	1.36119e-05	461687, 482650, 424031, 480855, 440789, 423753	137	29	12504	18.8835	0.00240643	0.00048175	0.0167181
GOTERM_CC_FAT	GO:0044445~cytosolic part	6	2.52101	0.000599299	460582, 480855, 423753, 468214, 467221, 438184	137	63	12504	8.69239	0.100672	0.0175292	0.73363
GOTERM_CC_FAT	GO:0022626~cytosolic ribosome	4	1.68067	0.000911193	480855, 423753, 459877, 467221	137	18	12504	20.2822	0.14901	0.022787	1.11347
GOTERM_CC_FAT	GO:0005829~cytosol	16	6.72269	0.000918408	450909, 478853, 477309, 461326, 480855, 426189, 423753, 438184, 468214, 462811, 426076, 454635, 470319, 460582, 426919, 467221	137	549	12504	2.65997	0.150097	0.0201239	1.12225
UP_SEQ_FEATURE	compositionally biased region:Poly-Ser	13	5.46218	0.00346037	473068, 474036, 432003, 428796, 464566, 463079, 474688, 443216, 423828, 465100, 451461, 440198, 458054	205	379	16021	2.68065	0.900255	0.900255	5.05914
SP_PIR_KEYWORDS	oxidoreductase	14	5.88235	0.0193495	458826, 452499, 433096, 461786, 449526, 452041, 454157, 441762, 429745, 434347, 480749, 470125, 455633, 440198	213	572	17854	2.05158	0.993781	0.323473	22.5392
GOTERM_BP_FAT	GO:0006575~cellular amino acid derivative metabolic process	6	2.52101	0.0293915	426076, 420692, 422118, 462697, 455633, 452041	167	141	13588	3.46235	1	0.746785	37.9565
UP_SEQ_FEATURE	zinc finger region:C4-type	4	1.68067	0.0313886	442047, 461326, 426641, 426618	205	54	16021	5.78898	1	0.92942	37.9757
GOTERM_BP_FAT	GO:0007050~cell cycle arrest	4	1.68067	0.0324014	478853, 461326, 434487, 452888	167	57	13588	5.70984	1	0.70276	40.9645
GOTERM_MF_FAT	GO:0005507~copper ion binding	4	1.68067	0.0382773	477566, 477309, 434347, 433096	163	61	13288	5.34567	0.999996	0.829234	40.8994
KEGG_PATHWAY	mmu00480:Glutathione metabolism	4	1.68067	0.058527	426076, 470319, 476143, 455633	99	52	5738	4.45843	0.997737	0.456175	48.8625
KEGG_PATHWAY	mmu04210:Apoptosis	5	2.10084	0.0608344	454635, 480835, 454513, 469633, 438184	99	87	5738	3.33101	0.998234	0.438016	50.239
SP_PIR_KEYWORDS	cytoplasm	46	19.3277	0.0611172	450909, 478133, 435853, 429208, 422118, 426641, 462944, 426189, 432341, 434487, 454338, 474149, 438772, 474680, 429745, 470514, 460582, 447431, 450193, 451461, 475933, 478853, 448558, 482349, 420692, 474036, 425462, 454853, 468587, 461326, 479514, 465020, 442623, 451187, 448774, 428637, 452041, 462811, 454635, 482650, 445998, 443216, 480749, 469633, 423828, 478030	213	3029	17854	1.27296	1	0.690005	56.1468
GOTERM_CC_FAT	GO:0015934~large ribosomal subunit	3	1.2605	0.0670162	455515, 460893, 467221	137	39	12504	7.02077	0.999995	0.672473	57.3453
GOTERM_BP_FAT	GO:0055114~oxidation reduction	14	5.88235	0.0681113	458826, 472355, 452499, 433096, 461786, 449526, 452041, 454157, 429745, 434347, 480749, 470125, 455633, 440198	167	672	13588	1.69511	1	0.857544	67.6553
GOTERM_BP_FAT	GO:0007049~cell cycle	13	5.46218	0.0712783	478853, 450909, 426161, 468587, 461326, 432003, 480126, 447431, 423828, 440198, 434487, 452888, 441775	167	611	13588	1.73118	1	0.850468	69.37
GOTERM_BP_FAT	GO:0006576~biogenic amine metabolic process	4	1.68067	0.0744979	426076, 422118, 462697, 452041	167	80	13588	4.06826	1	0.850591	71.0256
SP_PIR_KEYWORDS	cell cycle	10	4.20168	0.0861726	478853, 450909, 468587, 461326, 432003, 480126, 470514, 447431, 440198, 452888	213	447	17854	1.8752	1	0.708622	69.207
SP_PIR_KEYWORDS	phospholipid biosynthesis	3	1.2605	0.0887145	475647, 442623, 462811	213	42	17854	5.98726	1	0.701112	70.308
GOTERM_BP_FAT	GO:0006979~response to oxidative stress	4	1.68067	0.0904935	477566, 468587, 455633, 443598	167	87	13588	3.74093	1	0.877084	78.0788
UP_SEQ_FEATURE	cross-link:Glycyl lysine isopeptide (Lys-Gly) (interchain with G-Cter in SUMO)	4	1.68067	0.102089	478366, 454635, 460094, 426027	205	88	16021	3.55233	1	0.999224	80.067
GOTERM_BP_FAT	GO:0031668~cellular response to extracellular stimulus	3	1.2605	0.104517	478366, 473733, 434774	167	45	13588	5.42435	1	0.89116	82.9045
SP_PIR_KEYWORDS	copper	3	1.2605	0.114942	477566, 434347, 433096	213	49	17854	5.13193	1	0.779473	79.7295
BIOCARTA	m_deathPathway:Induction of apoptosis through DR3 and DR4/5 Death Receptors	3	1.2605	0.116854	454635, 454513, 469633	25	29	1171	4.84552	0.999996	0.518558	74.8235
GOTERM_MF_FAT	GO:0046983~protein dimerization activity	8	3.36134	0.122351	471474, 478366, 478868, 470319, 426470, 433096, 435602, 454338	163	340	13288	1.91815	1	0.994323	82.7721
SP_PIR_KEYWORDS	lyase	4	1.68067	0.177078	426076, 463199, 460582, 462697	213	122	17854	2.74825	1	0.846914	92.1721
SP_PIR_KEYWORDS	coiled coil	26	10.9244	0.177716	471474, 476210, 426189, 452499, 434487, 466015, 463079, 451461, 462578, 448558, 474036, 432003, 482508, 465020, 451806, 476946, 450263, 426503, 481633, 469633, 432282, 465100, 435602, 471303, 447278, 453165	213	1732	17854	1.25829	1	0.837477	92.2511
GOTERM_BP_FAT	GO:0009310~amine catabolic process	3	1.2605	0.188432	454157, 482349, 452041	167	65	13588	3.75532	1	0.950025	96.4589
GOTERM_BP_FAT	GO:0040014~regulation of multicellular organism growth	3	1.2605	0.233175	447431, 465100, 438184	167	75	13588	3.25461	1	0.961601	98.5709
GOTERM_BP_FAT	GO:0006732~coenzyme metabolic process	4	1.68067	0.25443	458826, 431170, 479514, 455633	167	143	13588	2.27595	1	0.962263	99.0886
SP_PIR_KEYWORDS	Proto-oncogene	3	1.2605	0.272079	478366, 426470, 423828	213	86	17854	2.92401	1	0.899088	98.425
GOTERM_BP_FAT	GO:0051146~striated muscle cell differentiation	3	1.2605	0.296595	460505, 430648, 454486	167	89	13588	2.74265	1	0.971749	99.6409
GOTERM_MF_FAT	GO:0003723~RNA binding	11	4.62185	0.304144	450909, 432506, 436379, 461687, 474680, 424031, 477868, 426618, 432496, 428637, 432251	163	672	13288	1.33443	1	0.997642	99.2451
GOTERM_MF_FAT	GO:0042277~peptide binding	4	1.68067	0.309776	435041, 434774, 462697, 455633	163	160	13288	2.03804	1	0.997195	99.3234
GOTERM_BP_FAT	GO:0010035~response to inorganic substance	3	1.2605	0.310137	477309, 455633, 468214	167	92	13588	2.65322	1	0.974342	99.7369
UP_SEQ_FEATURE	compositionally biased region:Arg-rich	3	1.2605	0.318247	434976, 450263, 453165	205	90	16021	2.60504	1	1	99.6777
GOTERM_BP_FAT	GO:0051493~regulation of cytoskeleton organization	3	1.2605	0.341509	478853, 464566, 434487	167	99	13588	2.46561	1	0.977273	99.8751
GOTERM_BP_FAT	GO:0045087~innate immune response	3	1.2605	0.3768	480835, 428523, 474149	167	107	13588	2.28127	1	0.983132	99.9483
GOTERM_BP_FAT	GO:0040008~regulation of growth	5	2.10084	0.381715	429145, 447431, 465100, 452888, 438184	167	256	13588	1.58917	1	0.982676	99.9544
UP_SEQ_FEATURE	compositionally biased region:Asp/Glu-rich (acidic)	3	1.2605	0.382838	426552, 423828, 432251	205	104	16021	2.25436	1	1	99.9274
GOTERM_BP_FAT	GO:0051186~cofactor metabolic process	4	1.68067	0.385751	458826, 431170, 479514, 455633	167	182	13588	1.78825	1	0.981483	99.9589
KEGG_PATHWAY	mmu03320:PPAR signaling pathway	3	1.2605	0.392386	422118, 426641, 454338	99	79	5738	2.201	1	0.802737	99.6074
SP_PIR_KEYWORDS	duplication	3	1.2605	0.418079	435041, 426641, 463559	213	120	17854	2.09554	1	0.962134	99.9156
GOTERM_BP_FAT	GO:0042692~muscle cell differentiation	3	1.2605	0.41978	460505, 430648, 454486	167	117	13588	2.08629	1	0.985534	99.9835
KEGG_PATHWAY	mmu04910:Insulin signaling pathway	4	1.68067	0.420896	426161, 467082, 468214, 438184	99	138	5738	1.67999	1	0.82168	99.77
SP_PIR_KEYWORDS	motor protein	3	1.2605	0.430334	447204, 433801, 451806	213	123	17854	2.04443	1	0.96403	99.9361
GOTERM_BP_FAT	GO:0051336~regulation of hydrolase activity	4	1.68067	0.432196	434774, 443216, 436956, 462811	167	196	13588	1.66052	1	0.986207	99.9883
GOTERM_MF_FAT	GO:0046982~protein heterodimerization activity	3	1.2605	0.435531	478366, 433096, 435602	163	121	13288	2.02119	1	0.998072	99.955
GOTERM_BP_FAT	GO:0009991~response to extracellular stimulus	3	1.2605	0.485248	478366, 473733, 434774	167	133	13588	1.83531	1	0.991738	99.9976
GOTERM_BP_FAT	GO:0042127~regulation of cell proliferation	8	3.36134	0.487202	426076, 478853, 454635, 461326, 426470, 443216, 479694, 443598	167	538	13588	1.20989	1	0.991706	99.9977
SP_PIR_KEYWORDS	methylation	4	1.68067	0.489777	429745, 426641, 447609, 459877	213	221	17854	1.51713	1	0.973876	99.9849
UP_SEQ_FEATURE	short sequence motif:Nuclear localization signal	5	2.10084	0.502675	478853, 476153, 429145, 448774, 423828	205	289	16021	1.3521	1	1	99.9971
GOTERM_MF_FAT	GO:0003774~motor activity	3	1.2605	0.503686	447204, 433801, 451806	163	138	13288	1.77221	1	0.999226	99.9921
GOTERM_CC_FAT	GO:0034702~ion channel complex	3	1.2605	0.515081	430648, 435352, 451461	137	158	12504	1.73298	1	0.998347	99.9862
GOTERM_MF_FAT	GO:0019899~enzyme binding	4	1.68067	0.531402	425462, 480835, 462697, 438772	163	229	13288	1.42396	1	0.999452	99.9963
UP_SEQ_FEATURE	metal ion-binding site:Zinc	3	1.2605	0.534508	448558, 426618, 449526	205	140	16021	1.67467	1	1	99.9989
GOTERM_BP_FAT	GO:0045165~cell fate commitment	3	1.2605	0.538367	468902, 443216, 435602	167	147	13588	1.66052	1	0.99551	99.9996
SP_PIR_KEYWORDS	alternative splicing	54	22.6891	0.539804	434976, 429208, 454486, 469452, 434487, 436956, 480835, 474548, 473733, 437726, 479694, 475933, 425462, 478958, 432003, 434774, 479040, 452019, 474625, 462149, 468214, 427263, 470125, 469633, 432282, 465100, 435602, 431207, 478868, 435041, 476153, 463043, 460505, 480855, 426027, 463079, 467082, 463559, 462578, 451461, 435863, 468587, 482508, 428796, 429145, 435352, 452041, 462811, 434347, 423828,…	213	4481	17854	1.01012	1	0.977792	99.9961
GOTERM_MF_FAT	GO:0030246~carbohydrate binding	5	2.10084	0.54282	431207, 430557, 477868, 459877, 462754	163	317	13288	1.28583	1	0.999457	99.9974
SP_PIR_KEYWORDS	Acyltransferase	3	1.2605	0.551538	475647, 470319, 462811	213	155	17854	1.62235	1	0.978956	99.9972
UP_SEQ_FEATURE	compositionally biased region:Poly-Lys	3	1.2605	0.553497	476946, 433096, 443191	205	145	16021	1.61692	1	1	99.9994
GOTERM_BP_FAT	GO:0008283~cell proliferation	4	1.68067	0.584183	426161, 429145, 459877, 433096	167	247	13588	1.31766	1	0.997391	99.9999
GOTERM_BP_FAT	GO:0009628~response to abiotic stimulus	4	1.68067	0.595119	439233, 461326, 437726, 454338	167	251	13588	1.29666	1	0.997654	99.9999
GOTERM_BP_FAT	GO:0030900~forebrain development	3	1.2605	0.608153	468902, 479694, 465100	167	167	13588	1.46165	1	0.998043	100
GOTERM_CC_FAT	GO:0048471~perinuclear region of cytoplasm	3	1.2605	0.612474	426161, 445998, 443598	137	189	12504	1.44873	1	0.998783	99.9991
GOTERM_BP_FAT	GO:0009968~negative regulation of signal transduction	3	1.2605	0.621066	454635, 443216, 465100	167	171	13588	1.42746	1	0.998244	100
UP_SEQ_FEATURE	active site:Nucleophile	3	1.2605	0.633703	482349, 429745, 449526	205	168	16021	1.39556	1	1	100
GOTERM_BP_FAT	GO:0007517~muscle organ development	3	1.2605	0.636746	474036, 430648, 454486	167	176	13588	1.38691	1	0.998615	100
KEGG_PATHWAY	mmu04110:Cell cycle	3	1.2605	0.647806	478853, 461326, 423828	99	128	5738	1.35843	1	0.942079	99.9991
GOTERM_MF_FAT	GO:0005529~sugar binding	3	1.2605	0.650845	431207, 430557, 462754	163	181	13288	1.35118	1	0.999905	99.9999
GOTERM_BP_FAT	GO:0007167~enzyme linked receptor protein signaling pathway	4	1.68067	0.651882	468587, 464566, 466127, 458054	167	273	13588	1.19217	1	0.998863	100
GOTERM_BP_FAT	GO:0046578~regulation of Ras protein signal transduction	3	1.2605	0.651916	463079, 443216, 436956	167	181	13588	1.3486	1	0.998818	100
GOTERM_BP_FAT	GO:0043933~macromolecular complex subunit organization	5	2.10084	0.659899	463559, 432496, 479608, 455633, 466921	167	367	13588	1.10852	1	0.99894	100
GOTERM_BP_FAT	GO:0006631~fatty acid metabolic process	3	1.2605	0.660776	476143, 454338, 462811	167	184	13588	1.32661	1	0.998915	100
GOTERM_CC_FAT	GO:0031225~anchored to membrane	3	1.2605	0.661879	447609, 474625, 471303	137	207	12504	1.32275	1	0.999182	99.9998
GOTERM_BP_FAT	GO:0010648~negative regulation of cell communication	3	1.2605	0.666582	454635, 443216, 465100	167	186	13588	1.31234	1	0.998988	100
KEGG_PATHWAY	mmu05012:Parkinson's disease	3	1.2605	0.66856	472355, 441762, 426641	99	133	5738	1.30736	1	0.942724	99.9995
GOTERM_BP_FAT	GO:0008284~positive regulation of cell proliferation	4	1.68067	0.678071	426076, 478853, 461326, 443598	167	284	13588	1.14599	1	0.999085	100
UP_SEQ_FEATURE	compositionally biased region:Poly-Ala	4	1.68067	0.678855	466015, 476946, 473733, 465100	205	273	16021	1.14507	1	1	100
UP_SEQ_FEATURE	sequence variant	5	2.10084	0.68049	435041, 434774, 463559, 479694, 433096	205	362	16021	1.07944	1	1	100
GOTERM_BP_FAT	GO:0006974~response to DNA damage stimulus	4	1.68067	0.684957	461326, 429145, 426473, 437726	167	287	13588	1.13401	1	0.999167	100
GOTERM_MF_FAT	GO:0042803~protein homodimerization activity	3	1.2605	0.685233	470319, 433096, 454338	163	193	13288	1.26717	1	0.999935	100
GOTERM_MF_FAT	GO:0042802~identical protein binding	4	1.68067	0.690463	470319, 464566, 433096, 454338	163	290	13288	1.12443	1	0.999927	100
SP_PIR_KEYWORDS	transport	18	7.56303	0.691857	472355, 477566, 430328, 428796, 430648, 422118, 465020, 448774, 435352, 454338, 451806, 454157, 455931, 447609, 462529, 457793, 451461, 451577	213	1571	17854	0.9604	1	0.993379	100
GOTERM_BP_FAT	GO:0048732~gland development	3	1.2605	0.697102	478868, 468902, 473733	167	197	13588	1.23907	1	0.999291	100
INTERPRO	IPR012677:Nucleotide-binding, alpha-beta plait	3	1.2605	0.699949	450909, 480855, 432251	203	213	17763	1.23243	1	1	100
UP_SEQ_FEATURE	mutagenesis site	9	3.78151	0.706961	426076, 478853, 478366, 432003, 476153, 434774, 464566, 454338, 452041	205	723	16021	0.972837	1	1	100
UP_SEQ_FEATURE	compositionally biased region:Poly-Glu	5	2.10084	0.708874	452458, 428796, 448774, 481931, 452499	205	376	16021	1.03924	1	1	100
GOTERM_BP_FAT	GO:0030182~neuron differentiation	5	2.10084	0.722711	468902, 426473, 434487, 435602, 443598	167	399	13588	1.01961	1	0.999549	100
GOTERM_MF_FAT	GO:0016564~transcription repressor activity	3	1.2605	0.73159	453938, 460094, 465100	163	211	13288	1.15907	1	0.999951	100
GOTERM_BP_FAT	GO:0007017~microtubule-based process	3	1.2605	0.732583	465020, 434487, 451806	167	211	13588	1.15685	1	0.999621	100
SP_PIR_KEYWORDS	iron	4	1.68067	0.737335	454157, 452499, 440198, 461786	213	321	17854	1.04451	1	0.995983	100
GOTERM_BP_FAT	GO:0051094~positive regulation of developmental process	3	1.2605	0.739714	468902, 453938, 443598	167	214	13588	1.14063	1	0.999663	100
UP_SEQ_FEATURE	splice variant	54	22.6891	0.740312	434976, 429208, 454486, 469452, 434487, 436956, 480835, 474548, 473733, 437726, 479694, 475933, 425462, 478958, 432003, 434774, 479040, 452019, 474625, 462149, 468214, 427263, 426503, 470125, 469633, 432282, 465100, 435602, 431207, 478868, 435041, 476153, 463043, 460505, 480855, 426027, 463079, 463559, 462578, 451461, 435863, 468587, 482508, 428796, 429145, 435352, 452041, 462811, 434347, 423828,…	205	4448	16021	0.948778	1	1	100
GOTERM_BP_FAT	GO:0010033~response to organic substance	6	2.52101	0.743838	478366, 454635, 480835, 434774, 478125, 454338	167	505	13588	0.966716	1	0.99968	100
GOTERM_BP_FAT	GO:0006259~DNA metabolic process	5	2.10084	0.760694	429145, 437726, 462149, 479694, 478030	167	421	13588	0.966333	1	0.999766	100
GOTERM_BP_FAT	GO:0051056~regulation of small GTPase mediated signal transduction	3	1.2605	0.770888	463079, 443216, 436956	167	228	13588	1.0706	1	0.999802	100
GOTERM_BP_FAT	GO:0065003~macromolecular complex assembly	4	1.68067	0.785679	463559, 432496, 455633, 466921	167	338	13588	0.962903	1	0.999852	100
GOTERM_MF_FAT	GO:0005506~iron ion binding	4	1.68067	0.792895	454157, 452499, 440198, 461786	163	343	13288	0.950688	1	0.999981	100
GOTERM_BP_FAT	GO:0048568~embryonic organ development	3	1.2605	0.79689	468902, 443216, 466127	167	241	13588	1.01285	1	0.999881	100
GOTERM_BP_FAT	GO:0034621~cellular macromolecular complex subunit organization	3	1.2605	0.804352	432496, 479608, 466921	167	245	13588	0.996309	1	0.999899	100
GOTERM_BP_FAT	GO:0048598~embryonic morphogenesis	4	1.68067	0.81871	426161, 443216, 466127, 458054	167	359	13588	0.906577	1	0.999924	100
KEGG_PATHWAY	mmu04062:Chemokine signaling pathway	3	1.2605	0.823643	454635, 477608, 438184	99	182	5738	0.955378	1	0.986083	100
KEGG_PATHWAY	mmu05010:Alzheimer's disease	3	1.2605	0.823643	472355, 441762, 429745	99	182	5738	0.955378	1	0.986083	100
GOTERM_BP_FAT	GO:0043085~positive regulation of catalytic activity	3	1.2605	0.83183	480835, 464566, 462811	167	261	13588	0.935233	1	0.999936	100
GOTERM_BP_FAT	GO:0035295~tube development	3	1.2605	0.83658	443216, 479694, 458054	167	264	13588	0.924605	1	0.999943	100
GOTERM_BP_FAT	GO:0060429~epithelium development	3	1.2605	0.847198	478868, 426470, 458054	167	271	13588	0.900723	1	0.999956	100
GOTERM_CC_FAT	GO:0045202~synapse	3	1.2605	0.865725	474036, 430648, 432341	137	319	12504	0.858339	1	0.99989	100
GOTERM_BP_FAT	GO:0001501~skeletal system development	3	1.2605	0.866583	426641, 466127, 435602	167	285	13588	0.856477	1	0.999976	100
SP_PIR_KEYWORDS	calcium	7	2.94118	0.870277	420692, 430557, 466127, 432341, 433801, 434487, 435352	213	731	17854	0.802669	1	0.999594	100
GOTERM_BP_FAT	GO:0007610~behavior	4	1.68067	0.876271	434774, 478125, 450193, 438772	167	405	13588	0.803608	1	0.999982	100
GOTERM_CC_FAT	GO:0030054~cell junction	4	1.68067	0.890417	430648, 432341, 436640, 434487	137	470	12504	0.776767	1	0.999944	100
GOTERM_BP_FAT	GO:0044093~positive regulation of molecular function	3	1.2605	0.891481	480835, 464566, 462811	167	306	13588	0.797699	1	0.999988	100
GOTERM_CC_FAT	GO:0019898~extrinsic to membrane	4	1.68067	0.892099	473068, 432341, 451461, 461786	137	472	12504	0.773475	1	0.999933	100
UP_SEQ_FEATURE	topological domain:Lumenal	4	1.68067	0.900935	428827, 482508, 429208, 451577	205	414	16021	0.755084	1	1	100
GOTERM_BP_FAT	GO:0007010~cytoskeleton organization	3	1.2605	0.911139	465020, 454486, 434487	167	326	13588	0.74876	1	0.999995	100
GOTERM_CC_FAT	GO:0031410~cytoplasmic vesicle	4	1.68067	0.918688	432341, 433096, 434487, 454338	137	508	12504	0.718662	1	0.999967	100
GOTERM_CC_FAT	GO:0031982~vesicle	4	1.68067	0.925543	432341, 433096, 434487, 454338	137	519	12504	0.70343	1	0.999963	100
GOTERM_BP_FAT	GO:0009611~response to wounding	3	1.2605	0.928175	477608, 464566, 428523	167	347	13588	0.703446	1	0.999998	100
GOTERM_BP_FAT	GO:0032989~cellular component morphogenesis	3	1.2605	0.931051	454486, 434487, 443598	167	351	13588	0.69543	1	0.999998	100
GOTERM_CC_FAT	GO:0005887~integral to plasma membrane	4	1.68067	0.932419	451908, 434774, 430648, 451461	137	531	12504	0.687534	1	0.999941	100
GOTERM_MF_FAT	GO:0030695~GTPase regulator activity	3	1.2605	0.937354	463079, 479149, 436956	163	361	13288	0.677464	1	1	100
GOTERM_MF_FAT	GO:0060589~nucleoside-triphosphatase regulator activity	3	1.2605	0.941105	463079, 479149, 436956	163	367	13288	0.666388	1	1	100
GOTERM_CC_FAT	GO:0031226~intrinsic to plasma membrane	4	1.68067	0.943073	451908, 434774, 430648, 451461	137	552	12504	0.661377	1	0.999961	100
UP_SEQ_FEATURE	compositionally biased region:Pro-rich	6	2.52101	0.949869	463079, 464566, 451187, 452499, 479254, 465100	205	707	16021	0.663235	1	1	100
SP_PIR_KEYWORDS	cell membrane	15	6.30252	0.952013	431207, 428827, 434774, 460505, 430648, 474625, 454338, 451908, 424285, 482650, 443216, 460582, 463559, 451461, 471303	213	1713	17854	0.733989	1	0.999983	100
GOTERM_CC_FAT	GO:0005886~plasma membrane	25	10.5042	0.954629	431207, 473068, 479528, 435041, 460505, 456055, 432341, 434487, 454338, 424285, 460582, 455931, 436640, 463559, 451461, 474036, 428827, 434774, 430648, 474625, 451908, 482650, 443216, 471303, 427873	137	2906	12504	0.785186	1	0.999973	100
GOTERM_CC_FAT	GO:0005783~endoplasmic reticulum	6	2.52101	0.955017	475647, 428827, 459512, 452499, 454338, 461786	137	838	12504	0.653485	1	0.999968	100
UP_SEQ_FEATURE	compositionally biased region:Ser-rich	3	1.2605	0.956427	480126, 451187, 479254	205	380	16021	0.616983	1	1	100
GOTERM_BP_FAT	GO:0043009~chordate embryonic development	3	1.2605	0.966783	468902, 466127, 458054	167	421	13588	0.5798	1	1	100
GOTERM_BP_FAT	GO:0009792~embryonic development ending in birth or egg hatching	3	1.2605	0.968165	468902, 466127, 458054	167	425	13588	0.574343	1	1	100
GOTERM_BP_FAT	GO:0055085~transmembrane transport	3	1.2605	0.978126	430328, 462529, 451577	167	460	13588	0.530643	1	1	100
SP_PIR_KEYWORDS	endoplasmic reticulum	4	1.68067	0.988293	475647, 428827, 452499, 461786	213	678	17854	0.494523	1	1	100
SP_PIR_KEYWORDS	lipoprotein	3	1.2605	0.9935	447609, 474625, 471303	213	589	17854	0.426935	1	1	100
SP_PIR_KEYWORDS	hydrolase	9	3.78151	0.997708	420692, 482349, 478133, 436379, 476880, 428523, 437726, 462529, 475933	213	1500	17854	0.50293	1	1	100
SP_PIR_KEYWORDS	receptor	11	4.62185	0.999996	431207, 475041, 424285, 480835, 482650, 434774, 430557, 430648, 462697, 469633, 465100	213	2465	17854	0.374052	1	1	100
GOTERM_BP_FAT	GO:0050890~cognition	3	1.2605	1	478853, 478125, 443216	167	1480	13588	0.16493	1	1	100
GOTERM_BP_FAT	GO:0050877~neurological system process	4	1.68067	1	478853, 478125, 430648, 443216	167	1681	13588	0.193612	1	1	100

## Sheet: DOWN vs MSC
Unique Fusions DOWN vs MSC
Annotation Cluster 1	Enrichment Score: 3.5201361912969786
Category	Term	Count	%	PValue	Genes	List Total	Pop Hits	Pop Total	Fold Enrichment	Bonferroni	Benjamini	FDR
GOTERM_BP_FAT	GO:0000278~mitotic cell cycle	19	4.3379	3.58575e-06	422159, 457192, 458254, 430078, 434204, 448196, 468818, 433925, 444025, 443891, 439424, 445290, 456536, 482267, 445598, 473858, 470163, 457411, 434777	284	244	13588	3.72564	0.00522866	0.00522866	0.00593919
GOTERM_BP_FAT	GO:0007049~cell cycle	32	7.30594	4.20517e-06	422159, 457192, 430078, 420936, 448196, 444025, 445290, 445598, 473858, 457411, 434777, 457508, 445165, 437383, 473646, 468848, 430245, 428967, 430951, 458254, 453375, 434204, 468818, 433925, 443891, 478476, 439424, 456536, 482267, 473492, 432182, 470163	284	611	13588	2.5058	0.00612911	0.00306927	0.00696513
SP_PIR_KEYWORDS	mitosis	16	3.65297	6.9289e-06	422159, 457192, 458254, 430078, 448196, 468818, 466537, 443891, 445290, 456536, 482267, 445598, 473858, 470163, 457411, 434777	381	179	17854	4.18868	0.00204194	0.00204194	0.00923498
SP_PIR_KEYWORDS	cell cycle	26	5.93607	1.18591e-05	422159, 457192, 430078, 448196, 420936, 445290, 445598, 473858, 457411, 434777, 457508, 437383, 468848, 430245, 428967, 453375, 434204, 458254, 468818, 443891, 478476, 456536, 473492, 482267, 432182, 470163	381	447	17854	2.72569	0.00349233	0.00174769	0.0158055
GOTERM_BP_FAT	GO:0022402~cell cycle process	23	5.25114	2.57892e-05	430951, 422159, 457192, 458254, 430078, 448196, 468818, 433925, 444025, 443891, 478476, 439424, 445290, 456536, 482267, 473492, 445598, 473858, 470163, 457411, 434777, 445165, 473646	284	393	13588	2.80009	0.0370024	0.0124895	0.0427082
GOTERM_BP_FAT	GO:0000280~nuclear division	15	3.42466	4.48948e-05	422159, 457192, 458254, 430078, 448196, 468818, 443891, 445290, 456536, 482267, 445598, 473858, 457411, 470163, 434777	284	190	13588	3.77724	0.0635299	0.0162755	0.0743368
GOTERM_BP_FAT	GO:0007067~mitosis	15	3.42466	4.48948e-05	422159, 457192, 458254, 430078, 448196, 468818, 443891, 445290, 456536, 482267, 445598, 473858, 457411, 470163, 434777	284	190	13588	3.77724	0.0635299	0.0162755	0.0743368
GOTERM_BP_FAT	GO:0000087~M phase of mitotic cell cycle	15	3.42466	5.59338e-05	422159, 457192, 458254, 430078, 448196, 468818, 443891, 445290, 456536, 482267, 445598, 473858, 457411, 470163, 434777	284	194	13588	3.69936	0.0785231	0.0162225	0.0926073
GOTERM_CC_FAT	GO:0005819~spindle	11	2.51142	6.19947e-05	473858, 457192, 470163, 457411, 458254, 434204, 448196, 468818, 434777, 478179, 445290	250	109	12504	5.04749	0.0153186	0.0153186	0.0804564
GOTERM_BP_FAT	GO:0048285~organelle fission	15	3.42466	6.60809e-05	422159, 457192, 458254, 430078, 448196, 468818, 443891, 445290, 456536, 482267, 445598, 473858, 457411, 470163, 434777	284	197	13588	3.64303	0.0920931	0.0159733	0.109399
GOTERM_CC_FAT	GO:0015630~microtubule cytoskeleton	23	5.25114	9.59719e-05	467237, 442100, 457192, 447849, 458254, 434204, 448196, 468818, 478179, 431558, 433896, 445290, 456536, 473858, 470163, 457411, 434777, 459395, 447256, 453164, 466924, 473862, 467986	250	450	12504	2.55637	0.0236149	0.011878	0.124526
SP_PIR_KEYWORDS	cell division	17	3.88128	0.000126518	422159, 457192, 458254, 453375, 430078, 448196, 468818, 443891, 445290, 456536, 482267, 445598, 473858, 470163, 457411, 434777, 430245	381	256	17854	3.11186	0.0366373	0.0123647	0.168502
GOTERM_BP_FAT	GO:0022403~cell cycle phase	19	4.3379	0.000181176	422159, 457192, 458254, 430078, 448196, 468818, 433925, 444025, 443891, 439424, 445290, 456536, 482267, 445598, 473858, 470163, 457411, 434777, 445165	284	328	13588	2.77151	0.23272	0.0371362	0.299673
GOTERM_BP_FAT	GO:0051301~cell division	17	3.88128	0.000275488	422159, 457192, 458254, 453375, 430078, 448196, 468818, 443891, 445290, 456536, 482267, 445598, 473858, 470163, 457411, 434777, 430245	284	281	13588	2.89454	0.331567	0.0491057	0.455336
GOTERM_CC_FAT	GO:0005874~microtubule	15	3.42466	0.000322375	442100, 447849, 448196, 478179, 431558, 445290, 433896, 473858, 457411, 470163, 434777, 453164, 466924, 467986, 473862	250	240	12504	3.126	0.077146	0.0264065	0.417724
GOTERM_BP_FAT	GO:0007017~microtubule-based process	14	3.19635	0.000486105	442100, 422159, 457558, 447849, 458254, 448196, 468818, 478179, 433896, 473858, 434777, 466924, 467986, 473862	284	211	13588	3.17455	0.508777	0.0759455	0.802135
GOTERM_BP_FAT	GO:0000279~M phase	16	3.65297	0.000889516	422159, 457192, 458254, 430078, 448196, 468818, 443891, 445290, 456536, 482267, 445598, 473858, 457411, 470163, 434777, 445165	284	283	13588	2.70502	0.727754	0.121997	1.46322
SP_PIR_KEYWORDS	microtubule	14	3.19635	0.000942367	442100, 447849, 448196, 478179, 431558, 445290, 433896, 473858, 457411, 470163, 434777, 466924, 467986, 473862	381	221	17854	2.96856	0.242801	0.06717	1.24879
GOTERM_CC_FAT	GO:0000775~chromosome, centromeric region	9	2.05479	0.00167147	432182, 422159, 457192, 470163, 457411, 443891, 460751, 445290, 482267	250	111	12504	4.05535	0.340679	0.0799333	2.14844
GOTERM_CC_FAT	GO:0043228~non-membrane-bounded organelle	57	13.0137	0.0016798	430078, 448196, 478179, 424548, 445290, 470341, 437624, 434777, 445165, 478128, 466924, 430245, 461305, 458254, 468818, 466537, 448011, 456536, 462979, 482267, 432182, 466670, 473537, 470163, 459395, 447256, 456581, 425955, 467237, 442100, 457558, 422159, 457192, 459877, 433896, 431558, 472334, 467639, 473858, 457411, 427725, 474520, 456072, 437910, 467986, 447849, 434204, 471384, 443891, 451175,…	250	1919	12504	1.48562	0.342047	0.067392	2.15903
GOTERM_CC_FAT	GO:0043232~intracellular non-membrane-bounded organelle	57	13.0137	0.0016798	430078, 448196, 478179, 424548, 445290, 470341, 437624, 434777, 445165, 478128, 466924, 430245, 461305, 458254, 468818, 466537, 448011, 456536, 462979, 482267, 432182, 466670, 473537, 470163, 459395, 447256, 456581, 425955, 467237, 442100, 457558, 422159, 457192, 459877, 433896, 431558, 472334, 467639, 473858, 457411, 427725, 474520, 456072, 437910, 467986, 447849, 434204, 471384, 443891, 451175,…	250	1919	12504	1.48562	0.342047	0.067392	2.15903
GOTERM_BP_FAT	GO:0007051~spindle organization	5	1.14155	0.00254284	422159, 458254, 448196, 468818, 434777	284	28	13588	8.54376	0.975823	0.287088	4.12959
GOTERM_BP_FAT	GO:0051225~spindle assembly	4	0.913242	0.00337787	458254, 448196, 468818, 434777	284	15	13588	12.7587	0.992894	0.337831	5.45034
SP_PIR_KEYWORDS	cytoskeleton	24	5.47945	0.00347828	461305, 442100, 457558, 458254, 434204, 448196, 468818, 424548, 466537, 445290, 456536, 462979, 472334, 467639, 473858, 470163, 457411, 434777, 457507, 459395, 447256, 470048, 453164, 430245	381	583	17854	1.92909	0.642236	0.136568	4.53801
GOTERM_CC_FAT	GO:0044430~cytoskeletal part	27	6.16438	0.00619224	467237, 442100, 457192, 448196, 478179, 431558, 445290, 433896, 473858, 457411, 434777, 466924, 467986, 430245, 447849, 434204, 458254, 468818, 466537, 456536, 473537, 470163, 470048, 447256, 459395, 453164, 473862	250	774	12504	1.74474	0.787042	0.104592	7.74764
GOTERM_CC_FAT	GO:0005856~cytoskeleton	35	7.99087	0.00881138	467237, 442100, 457558, 457192, 430078, 448196, 478179, 424548, 433896, 431558, 445290, 472334, 467639, 473858, 457411, 434777, 456072, 466924, 430245, 467986, 461305, 447849, 458254, 434204, 468818, 466537, 456536, 462979, 473537, 470163, 459395, 470048, 447256, 453164, 473862	250	1122	12504	1.56021	0.889612	0.115233	10.8547
GOTERM_BP_FAT	GO:0007059~chromosome segregation	6	1.36986	0.0106053	473858, 422159, 457192, 457411, 430078, 445290	284	64	13588	4.48548	1	0.62252	16.1887
GOTERM_BP_FAT	GO:0000226~microtubule cytoskeleton organization	7	1.59817	0.0285003	473858, 442100, 422159, 458254, 448196, 468818, 434777	284	111	13588	3.01726	1	0.866411	38.0555
Annotation Cluster 2	Enrichment Score: 2.334474375861002
Category	Term	Count	%	PValue	Genes	List Total	Pop Hits	Pop Total	Fold Enrichment	Bonferroni	Benjamini	FDR
GOTERM_CC_FAT	GO:0043233~organelle lumen	39	8.90411	0.00101073	445080, 467237, 464288, 437468, 436938, 469639, 454519, 474939, 453031, 427377, 434680, 471715, 473858, 470341, 437624, 454085, 444188, 427725, 473646, 437910, 472203, 448891, 453776, 439424, 461604, 469860, 462979, 450137, 482267, 446235, 480184, 466670, 430536, 482828, 423136, 447256, 456581, 431233, 425955	250	1136	12504	1.7171	0.222599	0.0610095	1.30429
GOTERM_CC_FAT	GO:0070013~intracellular organelle lumen	38	8.6758	0.00181406	445080, 467237, 464288, 437468, 436938, 469639, 454519, 474939, 453031, 427377, 434680, 471715, 473858, 470341, 437624, 454085, 444188, 427725, 473646, 437910, 472203, 448891, 453776, 439424, 461604, 469860, 450137, 482267, 446235, 480184, 466670, 430536, 482828, 423136, 447256, 456581, 431233, 425955	250	1133	12504	1.6775	0.363717	0.0549466	2.32972
GOTERM_CC_FAT	GO:0031974~membrane-enclosed lumen	39	8.90411	0.00183602	445080, 467237, 464288, 437468, 436938, 469639, 454519, 474939, 453031, 427377, 434680, 471715, 473858, 470341, 437624, 454085, 444188, 427725, 473646, 437910, 472203, 448891, 453776, 439424, 461604, 469860, 462979, 450137, 482267, 446235, 480184, 466670, 430536, 482828, 423136, 447256, 456581, 431233, 425955	250	1174	12504	1.66152	0.367193	0.0495724	2.35762
GOTERM_CC_FAT	GO:0044451~nucleoplasm part	21	4.79452	0.00324442	464288, 436938, 437468, 454519, 448891, 474939, 453776, 453031, 439424, 427377, 482267, 446235, 471715, 480184, 430536, 470341, 444188, 447256, 423136, 473646, 431233	250	513	12504	2.04744	0.554774	0.0777301	4.13124
GOTERM_CC_FAT	GO:0005654~nucleoplasm	23	5.25114	0.00420747	467237, 464288, 436938, 437468, 454519, 448891, 474939, 453776, 439424, 453031, 427377, 482267, 446235, 471715, 480184, 430536, 470341, 444188, 447256, 423136, 473646, 456581, 431233	250	599	12504	1.92048	0.650016	0.0837711	5.32685
GOTERM_CC_FAT	GO:0031981~nuclear lumen	30	6.84932	0.00532176	467237, 464288, 436938, 437468, 454519, 474939, 453031, 427377, 471715, 473858, 470341, 437624, 444188, 427725, 437910, 473646, 448891, 453776, 439424, 482267, 446235, 480184, 466670, 430536, 482828, 447256, 423136, 456581, 431233, 425955	250	883	12504	1.6993	0.735167	0.0971549	6.69305
GOTERM_CC_FAT	GO:0005667~transcription factor complex	8	1.82648	0.186338	446235, 437468, 454519, 474939, 444188, 423136, 439424, 431233	250	234	12504	1.70995	1	0.779132	93.1243
Annotation Cluster 3	Enrichment Score: 2.16336034713191
Category	Term	Count	%	PValue	Genes	List Total	Pop Hits	Pop Total	Fold Enrichment	Bonferroni	Benjamini	FDR
GOTERM_CC_FAT	GO:0000775~chromosome, centromeric region	9	2.05479	0.00167147	432182, 422159, 457192, 470163, 457411, 443891, 460751, 445290, 482267	250	111	12504	4.05535	0.340679	0.0799333	2.14844
GOTERM_CC_FAT	GO:0044427~chromosomal part	16	3.65297	0.00176506	422159, 457192, 478179, 443891, 451175, 445290, 482267, 472176, 432182, 470341, 457411, 470163, 445165, 474520, 460751, 478128	250	318	12504	2.51653	0.355892	0.0609075	2.26746
GOTERM_CC_FAT	GO:0000777~condensed chromosome kinetochore	6	1.36986	0.00396248	422159, 457192, 470163, 457411, 460751, 445290	250	53	12504	5.66219	0.627909	0.085954	5.02402
GOTERM_CC_FAT	GO:0000779~condensed chromosome, centromeric region	6	1.36986	0.00674117	422159, 457192, 470163, 457411, 460751, 445290	250	60	12504	5.0016	0.814414	0.106208	8.407
GOTERM_CC_FAT	GO:0000776~kinetochore	6	1.36986	0.00773587	422159, 457192, 470163, 457411, 460751, 445290	250	62	12504	4.84026	0.855391	0.11384	9.59074
GOTERM_CC_FAT	GO:0005694~chromosome	16	3.65297	0.00878146	422159, 457192, 478179, 443891, 451175, 445290, 482267, 472176, 432182, 470341, 457411, 470163, 445165, 474520, 460751, 478128	250	378	12504	2.11708	0.88878	0.121194	10.8198
SP_PIR_KEYWORDS	kinetochore	6	1.36986	0.00954593	422159, 457192, 470163, 457411, 460751, 445290	381	61	17854	4.60927	0.940962	0.246448	12.0012
GOTERM_BP_FAT	GO:0007059~chromosome segregation	6	1.36986	0.0106053	473858, 422159, 457192, 457411, 430078, 445290	284	64	13588	4.48548	1	0.62252	16.1887
GOTERM_CC_FAT	GO:0000793~condensed chromosome	6	1.36986	0.0624851	422159, 457192, 470163, 457411, 460751, 445290	250	107	12504	2.80464	1	0.487996	56.7288
Annotation Cluster 4	Enrichment Score: 2.1573056002009485
Category	Term	Count	%	PValue	Genes	List Total	Pop Hits	Pop Total	Fold Enrichment	Bonferroni	Benjamini	FDR
INTERPRO	IPR000240:Serpin B9 and maspin	4	0.913242	0.000464451	442453, 478140, 424972, 470632	371	8	17763	23.9394	0.282294	0.282294	0.699979
INTERPRO	IPR000215:Protease inhibitor I4, serpin	8	1.82648	0.000571946	434883, 442453, 470112, 478140, 461879, 424972, 470632, 422178	371	69	17763	5.55115	0.335344	0.184736	0.861333
SMART	SM00093:SERPIN	8	1.82648	0.000861368	434883, 442453, 470112, 478140, 461879, 424972, 470632, 422178	206	69	9131	5.13916	0.12654	0.12654	1.03181
GOTERM_MF_FAT	GO:0004866~endopeptidase inhibitor activity	11	2.51142	0.0017667	434883, 442453, 470112, 478140, 461879, 472151, 424972, 449939, 470632, 422178, 436018	273	161	13288	3.32555	0.532498	0.532498	2.46152
GOTERM_MF_FAT	GO:0004867~serine-type endopeptidase inhibitor activity	9	2.05479	0.0024906	434883, 442453, 470112, 478140, 461879, 424972, 470632, 422178, 436018	273	115	13288	3.80927	0.657778	0.415002	3.45378
GOTERM_MF_FAT	GO:0030414~peptidase inhibitor activity	11	2.51142	0.0033793	434883, 442453, 470112, 478140, 461879, 472151, 424972, 449939, 470632, 422178, 436018	273	176	13288	3.04212	0.76673	0.384417	4.65908
PIR_SUPERFAMILY	PIRSF001630:serpin	6	1.36986	0.0037045	434883, 442453, 470112, 461879, 424972, 422178	161	53	8136	5.72085	0.483472	0.483472	4.46041
GOTERM_MF_FAT	GO:0004857~enzyme inhibitor activity	12	2.73973	0.0115556	434883, 442453, 470112, 478140, 461879, 472151, 424972, 449939, 455373, 470632, 422178, 436018	273	243	13288	2.40365	0.993247	0.63196	15.1106
UP_SEQ_FEATURE	site:Reactive bond	4	0.913242	0.122619	470112, 461879, 422178, 436018	377	52	16021	3.26892	1	0.999975	87.5186
SP_PIR_KEYWORDS	Serine protease inhibitor	4	0.913242	0.253856	470112, 461879, 422178, 436018	381	82	17854	2.2859	1	0.822314	97.9822
SP_PIR_KEYWORDS	protease inhibitor	4	0.913242	0.410389	470112, 461879, 422178, 436018	381	109	17854	1.71967	1	0.915732	99.9125
Annotation Cluster 5	Enrichment Score: 1.5939947531304994
Category	Term	Count	%	PValue	Genes	List Total	Pop Hits	Pop Total	Fold Enrichment	Bonferroni	Benjamini	FDR
UP_SEQ_FEATURE	repeat:Kelch 3	6	1.36986	0.0106933	434810, 426860, 448217, 476148, 445165, 457823	377	57	16021	4.47327	0.999988	0.977194	15.7195
UP_SEQ_FEATURE	repeat:Kelch 2	6	1.36986	0.0106933	434810, 426860, 448217, 476148, 445165, 457823	377	57	16021	4.47327	0.999988	0.977194	15.7195
UP_SEQ_FEATURE	repeat:Kelch 1	6	1.36986	0.0106933	434810, 426860, 448217, 476148, 445165, 457823	377	57	16021	4.47327	0.999988	0.977194	15.7195
INTERPRO	IPR015915:Kelch-type beta propeller	6	1.36986	0.0128395	434810, 426860, 448217, 476148, 445165, 457823	371	67	17763	4.28765	0.999902	0.900409	17.7492
INTERPRO	IPR006652:Kelch repeat type 1	6	1.36986	0.0128395	434810, 426860, 448217, 476148, 445165, 457823	371	67	17763	4.28765	0.999902	0.900409	17.7492
SP_PIR_KEYWORDS	kelch repeat	6	1.36986	0.0148378	434810, 426860, 448217, 476148, 445165, 457823	381	68	17854	4.13478	0.987844	0.270209	18.0656
SMART	SM00612:Kelch	6	1.36986	0.0170329	434810, 426860, 448217, 476148, 445165, 457823	206	67	9131	3.96942	0.932606	0.740396	18.6794
INTERPRO	IPR011498:Kelch repeat type 2	3	0.684932	0.0248787	426860, 448217, 445165	371	12	17763	11.9697	1	0.950114	31.6781
UP_SEQ_FEATURE	repeat:Kelch 5	5	1.14155	0.0334265	434810, 448217, 476148, 445165, 457823	377	52	16021	4.08616	1	0.999233	41.7731
UP_SEQ_FEATURE	repeat:Kelch 4	5	1.14155	0.0398973	434810, 448217, 476148, 445165, 457823	377	55	16021	3.86327	1	0.997837	47.6739
UP_SEQ_FEATURE	repeat:Kelch 6	4	0.913242	0.0839435	434810, 448217, 476148, 457823	377	44	16021	3.86327	1	0.999904	75.2099
INTERPRO	IPR013089:Kelch related	3	0.684932	0.524964	434810, 476148, 457823	371	84	17763	1.70995	1	0.999984	99.9987
Annotation Cluster 6	Enrichment Score: 1.4938654561051252
Category	Term	Count	%	PValue	Genes	List Total	Pop Hits	Pop Total	Fold Enrichment	Bonferroni	Benjamini	FDR
GOTERM_BP_FAT	GO:0007059~chromosome segregation	6	1.36986	0.0106053	473858, 422159, 457192, 457411, 430078, 445290	284	64	13588	4.48548	1	0.62252	16.1887
GOTERM_BP_FAT	GO:0000070~mitotic sister chromatid segregation	3	0.684932	0.0531151	473858, 457192, 430078	284	18	13588	7.97418	1	0.936166	59.5059
GOTERM_BP_FAT	GO:0000819~sister chromatid segregation	3	0.684932	0.0585681	473858, 457192, 430078	284	19	13588	7.55448	1	0.947199	63.2002
Annotation Cluster 7	Enrichment Score: 1.4725274824621424
Category	Term	Count	%	PValue	Genes	List Total	Pop Hits	Pop Total	Fold Enrichment	Bonferroni	Benjamini	FDR
GOTERM_MF_FAT	GO:0015485~cholesterol binding	3	0.684932	0.0136677	452898, 422392, 469423	273	9	13288	16.2247	0.997308	0.522745	17.6319
GOTERM_MF_FAT	GO:0032934~sterol binding	3	0.684932	0.0136677	452898, 422392, 469423	273	9	13288	16.2247	0.997308	0.522745	17.6319
GOTERM_MF_FAT	GO:0005496~steroid binding	3	0.684932	0.204658	452898, 422392, 469423	273	41	13288	3.56151	1	0.930132	96.0342
Annotation Cluster 8	Enrichment Score: 1.4337720405808752
Category	Term	Count	%	PValue	Genes	List Total	Pop Hits	Pop Total	Fold Enrichment	Bonferroni	Benjamini	FDR
UP_SEQ_FEATURE	repeat:WD 6	11	2.51142	0.00475525	433997, 464288, 453606, 478249, 451770, 461575, 427725, 478255, 437910, 479359, 422392	377	161	16021	2.90345	0.993453	0.993453	7.30212
UP_SEQ_FEATURE	repeat:WD 7	9	2.05479	0.00889045	433997, 464288, 478249, 461575, 427725, 478255, 437910, 479359, 422392	377	124	16021	3.08439	0.999919	0.991001	13.2428
UP_SEQ_FEATURE	repeat:WD 5	11	2.51142	0.0213994	433997, 464288, 453606, 478249, 451770, 461575, 427725, 478255, 437910, 479359, 422392	377	202	16021	2.31414	1	0.996672	29.1146
UP_SEQ_FEATURE	repeat:WD 4	11	2.51142	0.0336828	433997, 464288, 453606, 478249, 451770, 461575, 427725, 478255, 437910, 479359, 422392	377	218	16021	2.14429	1	0.997582	42.0183
INTERPRO	IPR019782:WD40 repeat 2	10	2.28311	0.0357792	433997, 464288, 453606, 478249, 451770, 427725, 478255, 437910, 479359, 422392	371	214	17763	2.23732	1	0.975678	42.358
INTERPRO	IPR019775:WD40 repeat, conserved site	11	2.51142	0.0452539	433997, 464288, 453606, 478249, 451770, 461575, 427725, 478255, 437910, 479359, 422392	371	258	17763	2.04134	1	0.983968	50.353
INTERPRO	IPR001680:WD40 repeat	11	2.51142	0.0453544	433997, 464288, 453606, 478249, 451770, 461575, 427725, 478255, 437910, 479359, 422392	371	259	17763	2.03346	1	0.974834	50.4319
UP_SEQ_FEATURE	repeat:WD 3	11	2.51142	0.0465147	433997, 464288, 453606, 478249, 451770, 461575, 427725, 478255, 437910, 479359, 422392	377	231	16021	2.02362	1	0.998129	53.1255
INTERPRO	IPR017986:WD40 repeat, region	10	2.28311	0.0499943	433997, 464288, 453606, 478249, 451770, 427725, 478255, 437910, 479359, 422392	371	228	17763	2.09994	1	0.964172	53.9524
UP_SEQ_FEATURE	repeat:WD 2	11	2.51142	0.0510525	433997, 464288, 453606, 478249, 451770, 461575, 427725, 478255, 437910, 479359, 422392	377	235	16021	1.98918	1	0.997851	56.551
UP_SEQ_FEATURE	repeat:WD 1	11	2.51142	0.0510525	433997, 464288, 453606, 478249, 451770, 461575, 427725, 478255, 437910, 479359, 422392	377	235	16021	1.98918	1	0.997851	56.551
SP_PIR_KEYWORDS	wd repeat	11	2.51142	0.0556806	433997, 464288, 453606, 478249, 451770, 461575, 427725, 478255, 437910, 479359, 422392	381	263	17854	1.95996	1	0.536161	53.4022
INTERPRO	IPR019781:WD40 repeat, subgroup	10	2.28311	0.0582867	433997, 464288, 453606, 478249, 451770, 427725, 478255, 437910, 479359, 422392	371	235	17763	2.03739	1	0.971935	59.6693
SMART	SM00320:WD40	11	2.51142	0.0667654	433997, 464288, 453606, 478249, 451770, 461575, 427725, 478255, 437910, 479359, 422392	206	259	9131	1.88254	0.999981	0.933604	56.4674
INTERPRO	IPR015943:WD40/YVTN repeat-like	11	2.51142	0.105983	433997, 464288, 453606, 478249, 451770, 461575, 427725, 478255, 437910, 479359, 422392	371	305	17763	1.72677	1	0.977831	81.6212
Annotation Cluster 9	Enrichment Score: 1.330487270711534
Category	Term	Count	%	PValue	Genes	List Total	Pop Hits	Pop Total	Fold Enrichment	Bonferroni	Benjamini	FDR
KEGG_PATHWAY	mmu00240:Pyrimidine metabolism	7	1.59817	0.00911262	439323, 468790, 440262, 465122, 453031, 461104, 433985	109	96	5738	3.83849	0.606923	0.606923	9.69583
GOTERM_MF_FAT	GO:0019206~nucleoside kinase activity	3	0.684932	0.0136677	468790, 461104, 433985	273	9	13288	16.2247	0.997308	0.522745	17.6319
GOTERM_MF_FAT	GO:0019205~nucleobase, nucleoside, nucleotide kinase activity	3	0.684932	0.167611	468790, 461104, 433985	273	36	13288	4.05617	1	0.921504	92.4662
KEGG_PATHWAY	mmu00983:Drug metabolism	3	0.684932	0.228249	468790, 461104, 433985	109	48	5738	3.29014	1	0.889451	94.4228
Annotation Cluster 10	Enrichment Score: 1.2611281714251514
Category	Term	Count	%	PValue	Genes	List Total	Pop Hits	Pop Total	Fold Enrichment	Bonferroni	Benjamini	FDR
GOTERM_BP_FAT	GO:0044270~nitrogen compound catabolic process	5	1.14155	0.0110765	473181, 446796, 435616, 440252, 480170	284	42	13588	5.69584	1	0.616301	16.8474
GOTERM_BP_FAT	GO:0009166~nucleotide catabolic process	4	0.913242	0.0261391	473181, 446796, 435616, 440252	284	31	13588	6.17356	1	0.855747	35.514
GOTERM_BP_FAT	GO:0009123~nucleoside monophosphate metabolic process	5	1.14155	0.034295	473181, 427676, 422924, 446796, 435616	284	59	13588	4.05467	1	0.891199	43.8995
GOTERM_BP_FAT	GO:0034655~nucleobase, nucleoside, nucleotide and nucleic acid catabolic process	4	0.913242	0.0385034	473181, 446796, 435616, 440252	284	36	13588	5.31612	1	0.899357	47.8145
GOTERM_BP_FAT	GO:0034656~nucleobase, nucleoside and nucleotide catabolic process	4	0.913242	0.0385034	473181, 446796, 435616, 440252	284	36	13588	5.31612	1	0.899357	47.8145
GOTERM_BP_FAT	GO:0006195~purine nucleotide catabolic process	3	0.684932	0.042802	473181, 446796, 435616	284	16	13588	8.97095	1	0.914549	51.5474
GOTERM_BP_FAT	GO:0046700~heterocycle catabolic process	4	0.913242	0.0704896	473181, 446796, 435616, 480170	284	46	13588	4.16044	1	0.968171	70.2032
KEGG_PATHWAY	mmu00230:Purine metabolism	7	1.59817	0.0747757	473181, 439323, 446796, 440262, 435616, 465122, 453031	109	157	5738	2.3471	0.999639	0.862184	57.9305
GOTERM_BP_FAT	GO:0009187~cyclic nucleotide metabolic process	3	0.684932	0.172196	427676, 446796, 435616	284	36	13588	3.98709	1	0.995561	95.6292
GOTERM_BP_FAT	GO:0006163~purine nucleotide metabolic process	5	1.14155	0.427974	473181, 427676, 422924, 446796, 435616	284	160	13588	1.49516	1	0.999124	99.9904
Annotation Cluster 11	Enrichment Score: 1.1325082178651242
Category	Term	Count	%	PValue	Genes	List Total	Pop Hits	Pop Total	Fold Enrichment	Bonferroni	Benjamini	FDR
GOTERM_CC_FAT	GO:0005876~spindle microtubule	3	0.684932	0.0441312	473858, 470163, 457411	250	17	12504	8.82635	0.999987	0.414429	44.3435
GOTERM_MF_FAT	GO:0015631~tubulin binding	5	1.14155	0.0702894	467237, 473858, 442100, 470163, 457411	273	76	13288	3.20224	1	0.876224	64.2012
GOTERM_MF_FAT	GO:0008017~microtubule binding	4	0.913242	0.129074	473858, 442100, 470163, 457411	273	61	13288	3.19174	1	0.898286	85.7424
Annotation Cluster 12	Enrichment Score: 1.1195566964491976
Category	Term	Count	%	PValue	Genes	List Total	Pop Hits	Pop Total	Fold Enrichment	Bonferroni	Benjamini	FDR
INTERPRO	IPR000557:Calponin repeat	3	0.684932	0.0061406	448844, 457507, 456821	371	6	17763	23.9394	0.987697	0.769146	8.89301
INTERPRO	IPR003096:SM22/calponin	3	0.684932	0.0174341	448844, 457507, 456821	371	10	17763	14.3636	0.999996	0.918857	23.3514
SP_PIR_KEYWORDS	actin binding	3	0.684932	0.0552335	448844, 457507, 456821	381	18	17854	7.81015	1	0.549839	53.1073
COG_ONTOLOGY	Cytoskeleton	4	0.913242	0.0561198	448844, 457507, 467579, 456821	51	36	2040	4.44444	0.554512	0.332551	32.452
UP_SEQ_FEATURE	domain:CH	3	0.684932	0.232681	448844, 457507, 456821	377	39	16021	3.26892	1	0.999991	98.52
INTERPRO	IPR001715:Calponin-like actin-binding	3	0.684932	0.415592	448844, 457507, 456821	371	68	17763	2.1123	1	0.999959	99.9703
SMART	SM00033:CH	3	0.684932	0.453675	448844, 457507, 456821	206	68	9131	1.95553	1	0.998863	99.9308
Annotation Cluster 13	Enrichment Score: 1.0550006397422993
Category	Term	Count	%	PValue	Genes	List Total	Pop Hits	Pop Total	Fold Enrichment	Bonferroni	Benjamini	FDR
GOTERM_MF_FAT	GO:0008236~serine-type peptidase activity	11	2.51142	0.0120349	471555, 461879, 474292, 447919, 459636, 476077, 422178, 437910, 464665, 448179, 439207	273	212	13288	2.52554	0.994519	0.580097	15.689
GOTERM_MF_FAT	GO:0017171~serine hydrolase activity	11	2.51142	0.0124104	471555, 461879, 474292, 447919, 459636, 476077, 422178, 437910, 464665, 448179, 439207	273	213	13288	2.51368	0.995345	0.535652	16.1395
GOTERM_MF_FAT	GO:0004252~serine-type endopeptidase activity	10	2.28311	0.0158709	471555, 461879, 474292, 447919, 459636, 476077, 422178, 437910, 448179, 439207	273	189	13288	2.57534	0.998971	0.534367	20.1876
PIR_SUPERFAMILY	PIRSF001135:trypsin	5	1.14155	0.0444533	471555, 474292, 459636, 476077, 439207	161	68	8136	3.71575	0.999695	0.982525	42.8249
SP_PIR_KEYWORDS	serine proteinase	4	0.913242	0.0631909	447919, 459636, 448179, 439207	381	43	17854	4.35915	1	0.551725	58.1067
INTERPRO	IPR001314:Peptidase S1A, chymotrypsin	7	1.59817	0.078852	471555, 474292, 447919, 459636, 476077, 448179, 439207	371	143	17763	2.34371	1	0.979952	71.1172
GOTERM_MF_FAT	GO:0004175~endopeptidase activity	14	3.19635	0.0938385	471555, 475580, 461879, 474292, 447919, 459636, 476077, 422178, 437910, 429313, 448179, 439207, 477883, 420695	273	421	13288	1.61861	1	0.892479	75.0643
UP_SEQ_FEATURE	active site:Charge relay system	9	2.05479	0.095376	471555, 461057, 447919, 459636, 479956, 476077, 464665, 448179, 439207	377	198	16021	1.93164	1	0.999933	79.6991
INTERPRO	IPR018114:Peptidase S1/S6, chymotrypsin/Hap, active site	7	1.59817	0.0962279	471555, 474292, 447919, 459636, 476077, 448179, 439207	371	151	17763	2.21954	1	0.977678	78.3437
INTERPRO	IPR001254:Peptidase S1 and S6, chymotrypsin/Hap	7	1.59817	0.115476	471555, 474292, 447919, 459636, 476077, 448179, 439207	371	159	17763	2.10787	1	0.981358	84.3606
UP_SEQ_FEATURE	domain:Peptidase S1	6	1.36986	0.120233	471555, 447919, 459636, 476077, 448179, 439207	377	111	16021	2.29708	1	0.999987	86.9675
SP_PIR_KEYWORDS	Serine protease	7	1.59817	0.138057	471555, 447919, 459636, 476077, 464665, 448179, 439207	381	164	17854	2.00016	1	0.704006	86.1959
SMART	SM00020:Tryp_SPc	7	1.59817	0.147766	471555, 474292, 447919, 459636, 476077, 448179, 439207	206	159	9131	1.95143	1	0.984761	85.4046
GOTERM_MF_FAT	GO:0008233~peptidase activity	17	3.88128	0.219909	471555, 475580, 435790, 429313, 448179, 461879, 474292, 459636, 447919, 476077, 422178, 437910, 464665, 439207, 477883, 477263, 420695	273	629	13288	1.31551	1	0.921337	96.9814
SP_PIR_KEYWORDS	zymogen	7	1.59817	0.250817	428853, 471555, 475580, 447919, 459636, 439207, 477883	381	199	17854	1.64837	1	0.824221	97.8698
GOTERM_MF_FAT	GO:0070011~peptidase activity, acting on L-amino acid peptides	16	3.65297	0.254377	471555, 475580, 435790, 429313, 448179, 461879, 474292, 459636, 447919, 476077, 422178, 437910, 464665, 439207, 420695, 477883	273	603	13288	1.29152	1	0.919894	98.4034
SP_PIR_KEYWORDS	Protease	11	2.51142	0.646312	471555, 475580, 435790, 447919, 459636, 476077, 464665, 448179, 439207, 477883, 420695	381	509	17854	1.01271	1	0.96932	99.9999
Annotation Cluster 14	Enrichment Score: 1.0255167460023382
Category	Term	Count	%	PValue	Genes	List Total	Pop Hits	Pop Total	Fold Enrichment	Bonferroni	Benjamini	FDR
INTERPRO	IPR002219:Protein kinase C-like, phorbol ester/diacylglycerol binding	5	1.14155	0.048716	435786, 430078, 426274, 431558, 470568	371	66	17763	3.62717	1	0.971728	53.0065
SMART	SM00109:C1	5	1.14155	0.0605664	435786, 430078, 426274, 431558, 470568	206	66	9131	3.35797	0.999945	0.961982	52.8566
INTERPRO	IPR002219:Protein kinase C, phorbol ester/diacylglycerol binding	4	0.913242	0.0940077	435786, 430078, 426274, 431558	371	52	17763	3.68298	1	0.980081	77.5251
GOTERM_MF_FAT	GO:0019992~diacylglycerol binding	4	0.913242	0.119989	435786, 430078, 431558, 470568	273	59	13288	3.29993	1	0.898746	83.4967
UP_SEQ_FEATURE	zinc finger region:Phorbol-ester/DAG-type	3	0.684932	0.22398	435786, 430078, 431558	377	38	16021	3.35495	1	0.999991	98.2293
Annotation Cluster 15	Enrichment Score: 0.9606244579372046
Category	Term	Count	%	PValue	Genes	List Total	Pop Hits	Pop Total	Fold Enrichment	Bonferroni	Benjamini	FDR
GOTERM_BP_FAT	GO:0006259~DNA metabolic process	18	4.10959	0.00717773	464288, 436938, 428237, 453375, 440262, 478179, 460237, 451175, 433985, 462417, 439323, 468790, 434072, 465122, 474520, 444542, 460493, 446134	284	421	13588	2.04563	0.999973	0.504462	11.2475
GOTERM_MF_FAT	GO:0003906~DNA-(apurinic or apyrimidinic site) lyase activity	3	0.684932	0.0107749	462417, 460237, 460493	273	8	13288	18.2527	0.990518	0.687949	14.1608
KEGG_PATHWAY	mmu03410:Base excision repair	4	0.913242	0.0387239	462417, 436938, 465122, 460493	109	40	5738	5.26422	0.982196	0.738882	35.5956
SP_PIR_KEYWORDS	DNA damage	7	1.59817	0.233173	462417, 436938, 428237, 458254, 460237, 444542, 460493	381	194	17854	1.69086	1	0.811074	97.0949
GOTERM_BP_FAT	GO:0006281~DNA repair	7	1.59817	0.319363	462417, 436938, 428237, 478179, 460237, 444542, 460493	284	222	13588	1.50863	1	0.998556	99.8292
GOTERM_BP_FAT	GO:0006974~response to DNA damage stimulus	8	1.82648	0.390148	462417, 436938, 428237, 458254, 478179, 460237, 444542, 460493	284	287	13588	1.33366	1	0.998978	99.9723
GOTERM_BP_FAT	GO:0033554~cellular response to stress	10	2.28311	0.470679	462417, 436938, 428237, 458254, 478179, 460237, 463514, 444542, 460493, 454736	284	404	13588	1.18428	1	0.999377	99.9973
SP_PIR_KEYWORDS	dna repair	5	1.14155	0.50432	462417, 436938, 428237, 460237, 444542	381	173	17854	1.35436	1	0.945852	99.9913
Annotation Cluster 16	Enrichment Score: 0.9092018149670577
Category	Term	Count	%	PValue	Genes	List Total	Pop Hits	Pop Total	Fold Enrichment	Bonferroni	Benjamini	FDR
SP_PIR_KEYWORDS	Endonuclease	5	1.14155	0.0496249	462417, 451190, 435279, 472502, 446134	381	65	17854	3.60468	1	0.527989	49.2579
GOTERM_MF_FAT	GO:0004519~endonuclease activity	6	1.36986	0.0602698	462417, 451190, 435279, 460237, 472502, 446134	273	103	13288	2.83538	1	0.892201	58.3624
GOTERM_MF_FAT	GO:0004518~nuclease activity	6	1.36986	0.208491	462417, 451190, 435279, 460237, 472502, 446134	273	154	13288	1.89639	1	0.929051	96.2953
SP_PIR_KEYWORDS	nuclease	4	0.913242	0.370088	451190, 435279, 472502, 446134	381	102	17854	1.83768	1	0.90855	99.7888
Annotation Cluster 17	Enrichment Score: 0.9061319079424188
Category	Term	Count	%	PValue	Genes	List Total	Pop Hits	Pop Total	Fold Enrichment	Bonferroni	Benjamini	FDR
SP_PIR_KEYWORDS	s-adenosyl-l-methionine	6	1.36986	0.0397136	432182, 430536, 471906, 471384, 430238, 451080	381	88	17854	3.19506	0.999994	0.485283	41.7328
SP_PIR_KEYWORDS	methyltransferase	6	1.36986	0.18602	432182, 471906, 471384, 430238, 472882, 451080	381	142	17854	1.98004	1	0.764404	93.5644
UP_SEQ_FEATURE	binding site:S-adenosyl-L-methionine	3	0.684932	0.258884	471906, 471384, 430238	377	42	16021	3.03543	1	0.999992	99.1484
Annotation Cluster 18	Enrichment Score: 0.8325381097057764
Category	Term	Count	%	PValue	Genes	List Total	Pop Hits	Pop Total	Fold Enrichment	Bonferroni	Benjamini	FDR
GOTERM_CC_FAT	GO:0000785~chromatin	8	1.82648	0.0470883	432182, 470341, 478179, 445165, 460751, 445290, 472176, 482267	250	165	12504	2.42502	0.999994	0.406771	46.538
GOTERM_CC_FAT	GO:0044454~nuclear chromosome part	5	1.14155	0.149689	432182, 470341, 445165, 445290, 478128	250	103	12504	2.42796	1	0.739688	87.8179
GOTERM_CC_FAT	GO:0000228~nuclear chromosome	5	1.14155	0.221388	432182, 470341, 445165, 445290, 478128	250	121	12504	2.06678	1	0.814381	96.118
GOTERM_CC_FAT	GO:0000790~nuclear chromatin	3	0.684932	0.299633	432182, 470341, 445165	250	55	12504	2.72815	1	0.885017	99.0185
Annotation Cluster 19	Enrichment Score: 0.828877861625043
Category	Term	Count	%	PValue	Genes	List Total	Pop Hits	Pop Total	Fold Enrichment	Bonferroni	Benjamini	FDR
GOTERM_MF_FAT	GO:0016407~acetyltransferase activity	5	1.14155	0.0399279	457221, 430536, 453776, 434680, 425955	273	63	13288	3.86302	1	0.826593	43.6912
INTERPRO	IPR000182:GCN5-related N-acetyltransferase	3	0.684932	0.121726	430536, 453776, 425955	371	29	17763	4.95297	1	0.982214	85.9507
UP_SEQ_FEATURE	domain:N-acetyltransferase	3	0.684932	0.1315	430536, 453776, 425955	377	27	16021	4.72178	1	0.999976	89.3836
GOTERM_MF_FAT	GO:0008080~N-acetyltransferase activity	3	0.684932	0.280576	430536, 453776, 425955	273	51	13288	2.86318	1	0.930866	99.0357
GOTERM_MF_FAT	GO:0016410~N-acyltransferase activity	3	0.684932	0.399921	430536, 453776, 425955	273	67	13288	2.17943	1	0.969367	99.9252
Annotation Cluster 20	Enrichment Score: 0.8064328192024387
Category	Term	Count	%	PValue	Genes	List Total	Pop Hits	Pop Total	Fold Enrichment	Bonferroni	Benjamini	FDR
GOTERM_BP_FAT	GO:0051056~regulation of small GTPase mediated signal transduction	10	2.28311	0.0497557	439810, 454543, 424548, 456718, 426274, 479804, 435739, 434547, 467579, 449914	284	228	13588	2.09847	1	0.93693	57.0594
GOTERM_MF_FAT	GO:0030695~GTPase regulator activity	13	2.96804	0.0678249	435786, 430078, 421049, 454543, 456718, 426274, 479804, 434547, 435739, 458296, 467579, 439810, 449914	273	361	13288	1.7528	1	0.884352	62.8402
GOTERM_MF_FAT	GO:0060589~nucleoside-triphosphatase regulator activity	13	2.96804	0.0743484	435786, 430078, 421049, 454543, 456718, 426274, 479804, 434547, 435739, 458296, 467579, 439810, 449914	273	367	13288	1.72415	1	0.874606	66.3422
GOTERM_MF_FAT	GO:0005083~small GTPase regulator activity	9	2.05479	0.0880448	430078, 439810, 456718, 426274, 479804, 435739, 458296, 467579, 449914	273	223	13288	1.96442	1	0.902823	72.7206
GOTERM_MF_FAT	GO:0005096~GTPase activator activity	8	1.82648	0.099753	435786, 421049, 439810, 479804, 435739, 434547, 467579, 449914	273	192	13288	2.02808	1	0.871773	77.2628
GOTERM_BP_FAT	GO:0043087~regulation of GTPase activity	5	1.14155	0.129059	439810, 426274, 479804, 435739, 449914	284	93	13588	2.57232	1	0.990888	89.8613
GOTERM_MF_FAT	GO:0005099~Ras GTPase activator activity	4	0.913242	0.147937	439810, 479804, 435739, 467579	273	65	13288	2.99532	1	0.914445	89.5284
SP_PIR_KEYWORDS	GTPase activation	6	1.36986	0.164706	435786, 421049, 439810, 479804, 435739, 434547	381	136	17854	2.06739	1	0.72608	90.9173
UP_SEQ_FEATURE	domain:Rab-GAP TBC	3	0.684932	0.18099	439810, 479804, 435739	377	33	16021	3.86327	1	0.999992	95.8251
INTERPRO	IPR000195:RabGAP/TBC	3	0.684932	0.187271	439810, 479804, 435739	371	38	17763	3.7799	1	0.997906	95.6516
GOTERM_BP_FAT	GO:0032483~regulation of Rab protein signal transduction	3	0.684932	0.19478	439810, 479804, 435739	284	39	13588	3.68039	1	0.996845	97.2357
GOTERM_BP_FAT	GO:0032313~regulation of Rab GTPase activity	3	0.684932	0.19478	439810, 479804, 435739	284	39	13588	3.68039	1	0.996845	97.2357
SMART	SM00164:TBC	3	0.684932	0.209664	439810, 479804, 435739	206	38	9131	3.49936	1	0.994894	94.1105
GOTERM_MF_FAT	GO:0005097~Rab GTPase activator activity	3	0.684932	0.219725	439810, 479804, 435739	273	43	13288	3.39586	1	0.925883	96.9713
GOTERM_BP_FAT	GO:0032318~regulation of Ras GTPase activity	4	0.913242	0.23266	439810, 479804, 435739, 449914	284	80	13588	2.39225	1	0.997411	98.7556
GOTERM_MF_FAT	GO:0008047~enzyme activator activity	8	1.82648	0.249803	435786, 421049, 439810, 479804, 435739, 434547, 467579, 449914	273	249	13288	1.56382	1	0.919721	98.2597
GOTERM_BP_FAT	GO:0046578~regulation of Ras protein signal transduction	6	1.36986	0.327947	439810, 424548, 456718, 479804, 435739, 449914	284	181	13588	1.58602	1	0.998539	99.8616
GOTERM_BP_FAT	GO:0051336~regulation of hydrolase activity	6	1.36986	0.389728	439810, 426274, 479804, 435739, 473646, 449914	284	196	13588	1.46465	1	0.999034	99.972
Annotation Cluster 21	Enrichment Score: 0.7846297011410013
Category	Term	Count	%	PValue	Genes	List Total	Pop Hits	Pop Total	Fold Enrichment	Bonferroni	Benjamini	FDR
GOTERM_CC_FAT	GO:0005739~mitochondrion	39	8.90411	0.0128814	450228, 480481, 445080, 423732, 465416, 469639, 454234, 424641, 464579, 456504, 436198, 434680, 430929, 436954, 471136, 462417, 425208, 478374, 454085, 432292, 462552, 452898, 475717, 472203, 430238, 448011, 480170, 461604, 469860, 436054, 450137, 454158, 468790, 463758, 482828, 435279, 481482, 446134, 454736	250	1322	12504	1.47551	0.960375	0.15626	15.4918
GOTERM_CC_FAT	GO:0031980~mitochondrial lumen	8	1.82648	0.0445981	445080, 472203, 454085, 469639, 461604, 469860, 434680, 450137	250	163	12504	2.45477	0.999988	0.403318	44.6954
GOTERM_CC_FAT	GO:0005759~mitochondrial matrix	8	1.82648	0.0445981	445080, 472203, 454085, 469639, 461604, 469860, 434680, 450137	250	163	12504	2.45477	0.999988	0.403318	44.6954
GOTERM_CC_FAT	GO:0044429~mitochondrial part	15	3.42466	0.161617	445080, 472203, 465416, 469639, 469860, 461604, 434680, 450137, 462417, 454158, 468790, 454085, 425208, 462552, 481482	250	524	12504	1.43176	1	0.7573	89.8592
KEGG_PATHWAY	mmu00280:Valine, leucine and isoleucine degradation	3	0.684932	0.214325	461604, 469860, 450137	109	46	5738	3.43319	1	0.935024	93.1934
SP_PIR_KEYWORDS	mitochondrion	20	4.56621	0.330448	445080, 472203, 423732, 465416, 469639, 448011, 424641, 461604, 469860, 434680, 450137, 430929, 462417, 454158, 468790, 454085, 432292, 462552, 481482, 454736	381	790	17854	1.18635	1	0.883702	99.5237
COG_ONTOLOGY	Lipid metabolism	3	0.684932	0.63196	461604, 469860, 450137	51	86	2040	1.39535	0.999999	0.969756	99.8875
SP_PIR_KEYWORDS	transit peptide	10	2.28311	0.640437	445080, 468790, 472203, 454085, 432292, 461604, 469860, 434680, 430929, 450137	381	457	17854	1.0254	1	0.971274	99.9999
UP_SEQ_FEATURE	transit peptide:Mitochondrion	10	2.28311	0.730989	445080, 468790, 472203, 454085, 432292, 461604, 469860, 434680, 430929, 450137	377	449	16021	0.946459	1	1	100
Annotation Cluster 22	Enrichment Score: 0.7841086301845203
Category	Term	Count	%	PValue	Genes	List Total	Pop Hits	Pop Total	Fold Enrichment	Bonferroni	Benjamini	FDR
GOTERM_MF_FAT	GO:0004842~ubiquitin-protein ligase activity	6	1.36986	0.0623071	429308, 439873, 433925, 445194, 437383, 467850	273	104	13288	2.80811	1	0.880917	59.6168
GOTERM_MF_FAT	GO:0019787~small conjugating protein ligase activity	6	1.36986	0.113776	429308, 439873, 433925, 445194, 437383, 467850	273	125	13288	2.33635	1	0.895457	81.7762
GOTERM_MF_FAT	GO:0016881~acid-amino acid ligase activity	7	1.59817	0.125809	429308, 439873, 433925, 459395, 445194, 437383, 467850	273	166	13288	2.05252	1	0.901001	84.9702
GOTERM_BP_FAT	GO:0016567~protein ubiquitination	4	0.913242	0.158426	439873, 433925, 445194, 437383	284	66	13588	2.8997	1	0.995324	94.2556
GOTERM_BP_FAT	GO:0070647~protein modification by small protein conjugation or removal	5	1.14155	0.171647	439873, 433925, 478255, 445194, 437383	284	104	13588	2.30024	1	0.995939	95.5808
GOTERM_MF_FAT	GO:0016879~ligase activity, forming carbon-nitrogen bonds	7	1.59817	0.204125	429308, 439873, 433925, 459395, 445194, 437383, 467850	273	193	13288	1.76538	1	0.934589	95.9966
GOTERM_BP_FAT	GO:0032446~protein modification by small protein conjugation	4	0.913242	0.227144	439873, 433925, 445194, 437383	284	79	13588	2.42254	1	0.99747	98.5988
KEGG_PATHWAY	mmu04120:Ubiquitin mediated proteolysis	4	0.913242	0.474432	429308, 448302, 433925, 467850	109	136	5738	1.5483	1	0.968361	99.9228
Annotation Cluster 23	Enrichment Score: 0.7618336730848975
Category	Term	Count	%	PValue	Genes	List Total	Pop Hits	Pop Total	Fold Enrichment	Bonferroni	Benjamini	FDR
GOTERM_CC_FAT	GO:0044420~extracellular matrix part	5	1.14155	0.111254	472151, 449939, 443409, 436018, 451924	250	92	12504	2.71826	1	0.649662	78.3732
GOTERM_CC_FAT	GO:0005578~proteinaceous extracellular matrix	10	2.28311	0.139381	439465, 434072, 475580, 448892, 472151, 449939, 463514, 443409, 436018, 451924	250	297	12504	1.68404	1	0.724404	85.7549
GOTERM_CC_FAT	GO:0031012~extracellular matrix	10	2.28311	0.163813	439465, 434072, 475580, 448892, 472151, 449939, 463514, 443409, 436018, 451924	250	309	12504	1.61864	1	0.751445	90.1987
GOTERM_CC_FAT	GO:0044421~extracellular region part	20	4.56621	0.20242	475580, 448892, 449939, 424548, 463514, 452090, 448179, 466195, 451924, 439465, 465028, 434072, 439210, 461879, 472151, 469535, 437099, 443409, 467426, 436018	250	774	12504	1.2924	1	0.790779	94.6941
SP_PIR_KEYWORDS	extracellular matrix	7	1.59817	0.301794	434072, 475580, 448892, 472151, 449939, 463514, 436018	381	213	17854	1.54003	1	0.864603	99.1673
Annotation Cluster 24	Enrichment Score: 0.7593250171310698
Category	Term	Count	%	PValue	Genes	List Total	Pop Hits	Pop Total	Fold Enrichment	Bonferroni	Benjamini	FDR
SP_PIR_KEYWORDS	nucleus	104	23.7443	0.00401803	464288, 453606, 468734, 460237, 420778, 427377, 471715, 434939, 470341, 437624, 451770, 431226, 478128, 437383, 444542, 473646, 430951, 482525, 460883, 439424, 430218, 482267, 466670, 468014, 425955, 467237, 442100, 436938, 437468, 428237, 424062, 420936, 478255, 453031, 436891, 427676, 473858, 454361, 456072, 474520, 440971, 437910, 463155, 447849, 453375, 453776, 480184, 430536, 420716, 428376,…	381	3808	17854	1.27981	0.695081	0.137968	5.22489
GOTERM_BP_FAT	GO:0006350~transcription	49	11.1872	0.03268	464288, 468734, 474939, 422874, 420778, 427377, 434939, 470341, 437624, 451770, 444803, 431226, 478128, 447195, 460883, 439424, 429313, 459933, 439008, 432182, 468014, 423136, 467237, 435717, 437468, 424062, 454519, 453031, 436891, 474276, 427676, 464271, 454361, 443279, 444188, 463860, 463155, 448891, 475425, 453776, 472176, 438665, 446235, 480184, 430536, 428376, 482828, 466321, 431233	284	1772	13588	1.32303	1	0.890081	42.3251
SP_PIR_KEYWORDS	Transcription	47	10.7306	0.0895224	435717, 467237, 464288, 437468, 424062, 454519, 468734, 474939, 422874, 420778, 453031, 427377, 436891, 474276, 434939, 427676, 470341, 464271, 437624, 454361, 451770, 443279, 444803, 463860, 431226, 478128, 463155, 447195, 448891, 460883, 453776, 475425, 439424, 429313, 472176, 446235, 438665, 432182, 459933, 439008, 480184, 430536, 428376, 468014, 423136, 466321, 431233	381	1769	17854	1.24503	1	0.641095	71.351
GOTERM_MF_FAT	GO:0003677~DNA binding	42	9.58904	0.230524	435717, 467237, 442100, 437468, 436938, 424062, 420936, 474939, 478179, 436891, 462417, 474276, 473858, 427676, 464271, 437624, 443279, 474520, 463860, 478128, 473646, 444542, 475950, 463155, 447849, 447195, 460883, 475425, 451175, 439424, 430218, 446235, 439008, 455234, 468014, 461042, 465122, 432969, 423136, 460751, 431233, 460493	273	1781	13288	1.14784	1	0.918242	97.5115
SP_PIR_KEYWORDS	transcription regulation	38	8.6758	0.241442	435717, 467237, 464288, 437468, 424062, 454519, 474939, 420778, 427377, 436891, 474276, 427676, 470341, 464271, 437624, 451770, 443279, 444803, 478128, 463155, 447195, 448891, 460883, 453776, 475425, 439424, 429313, 472176, 446235, 438665, 432182, 439008, 480184, 430536, 428376, 468014, 423136, 431233	381	1546	17854	1.15182	1	0.817008	97.4858
GOTERM_BP_FAT	GO:0006355~regulation of transcription, DNA-dependent	35	7.99087	0.275979	435717, 467237, 446796, 464288, 437468, 424062, 468734, 474939, 422874, 420778, 427377, 436891, 474276, 434939, 427676, 470341, 435616, 431226, 478128, 473646, 475950, 463155, 434177, 448891, 475425, 453776, 439424, 446235, 459933, 432182, 439008, 430536, 468014, 423136, 466321	284	1465	13588	1.14306	1	0.998155	99.5247
GOTERM_BP_FAT	GO:0051252~regulation of RNA metabolic process	35	7.99087	0.308203	435717, 467237, 446796, 464288, 437468, 424062, 468734, 474939, 422874, 420778, 427377, 436891, 474276, 434939, 427676, 470341, 435616, 431226, 478128, 473646, 475950, 463155, 434177, 448891, 475425, 453776, 439424, 446235, 459933, 432182, 439008, 430536, 468014, 423136, 466321	284	1488	13588	1.12539	1	0.998597	99.7764
GOTERM_BP_FAT	GO:0045449~regulation of transcription	50	11.4155	0.359823	464288, 468734, 474939, 422874, 420778, 427377, 434939, 470341, 437624, 451770, 446717, 444803, 431226, 473646, 478128, 434177, 447195, 460883, 439424, 429313, 459933, 439008, 432182, 468014, 423136, 467237, 435717, 446796, 437468, 424062, 454519, 436891, 474276, 427676, 464271, 435616, 443279, 475950, 463155, 448891, 475425, 453776, 472176, 446235, 438665, 480184, 430536, 428376, 466321, 431233	284	2227	13588	1.0742	1	0.998796	99.9381
SP_PIR_KEYWORDS	dna-binding	31	7.07763	0.518277	435717, 467237, 442100, 437468, 424062, 474939, 478179, 436891, 474276, 473858, 427676, 470341, 464271, 437624, 463860, 444542, 478128, 475950, 463155, 447849, 447195, 460883, 475425, 439424, 430218, 446235, 468014, 432969, 460751, 431233, 460493	381	1404	17854	1.03468	1	0.947742	99.9941
GOTERM_MF_FAT	GO:0030528~transcription regulator activity	25	5.70776	0.589587	463155, 435717, 464288, 446796, 437468, 424062, 454519, 475425, 474939, 420778, 439424, 427377, 436891, 446235, 474276, 439008, 427676, 451770, 435616, 443279, 444188, 423136, 478128, 473646, 475950	273	1206	13288	1.009	1	0.992152	99.9996
GOTERM_MF_FAT	GO:0003700~transcription factor activity	15	3.42466	0.725699	463155, 435717, 437468, 424062, 475425, 474939, 439424, 436891, 446235, 474276, 439008, 427676, 423136, 478128, 475950	273	776	13288	0.940863	1	0.998669	100
Annotation Cluster 25	Enrichment Score: 0.7580253397022616
Category	Term	Count	%	PValue	Genes	List Total	Pop Hits	Pop Total	Fold Enrichment	Bonferroni	Benjamini	FDR
SP_PIR_KEYWORDS	ligase	13	2.96804	0.0219479	437758, 445080, 441118, 481352, 429308, 482828, 459395, 445194, 461604, 453515, 437383, 450137, 467850	381	290	17854	2.10066	0.998565	0.353672	25.6061
GOTERM_BP_FAT	GO:0006508~proteolysis	29	6.621	0.0917157	435790, 478255, 448179, 481352, 476148, 453515, 437383, 437910, 439207, 420695, 474971, 471555, 475580, 468818, 448302, 433925, 445194, 429313, 437758, 441118, 429308, 474292, 447919, 459636, 476077, 464665, 477883, 467850, 477263	284	1034	13588	1.34188	1	0.982017	79.6767
SP_PIR_KEYWORDS	ubl conjugation pathway	15	3.42466	0.154972	437758, 441118, 481352, 429308, 435790, 468818, 448302, 433925, 476148, 445194, 478255, 453515, 437383, 474971, 467850	381	484	17854	1.4523	1	0.729423	89.4005
GOTERM_BP_FAT	GO:0043632~modification-dependent macromolecule catabolic process	15	3.42466	0.175311	437758, 441118, 481352, 429308, 435790, 468818, 448302, 433925, 476148, 445194, 478255, 453515, 437383, 474971, 467850	284	508	13588	1.41275	1	0.995569	95.8937
GOTERM_BP_FAT	GO:0019941~modification-dependent protein catabolic process	15	3.42466	0.175311	437758, 441118, 481352, 429308, 435790, 468818, 448302, 433925, 476148, 445194, 478255, 453515, 437383, 474971, 467850	284	508	13588	1.41275	1	0.995569	95.8937
GOTERM_BP_FAT	GO:0051603~proteolysis involved in cellular protein catabolic process	15	3.42466	0.226262	437758, 441118, 481352, 429308, 435790, 468818, 448302, 433925, 476148, 445194, 478255, 453515, 437383, 474971, 467850	284	534	13588	1.34396	1	0.99764	98.5721
GOTERM_BP_FAT	GO:0044257~cellular protein catabolic process	15	3.42466	0.23053	437758, 441118, 481352, 429308, 435790, 468818, 448302, 433925, 476148, 445194, 478255, 453515, 437383, 474971, 467850	284	537	13588	1.33645	1	0.997487	98.6971
GOTERM_BP_FAT	GO:0030163~protein catabolic process	15	3.42466	0.271423	437758, 441118, 481352, 429308, 435790, 468818, 448302, 433925, 476148, 445194, 478255, 453515, 437383, 474971, 467850	284	556	13588	1.29078	1	0.998239	99.4727
GOTERM_BP_FAT	GO:0044265~cellular macromolecule catabolic process	15	3.42466	0.394491	437758, 441118, 481352, 429308, 435790, 468818, 448302, 433925, 476148, 445194, 478255, 453515, 437383, 474971, 467850	284	609	13588	1.17845	1	0.998877	99.9754
GOTERM_BP_FAT	GO:0009057~macromolecule catabolic process	15	3.42466	0.490926	437758, 441118, 481352, 429308, 435790, 468818, 448302, 433925, 476148, 445194, 478255, 453515, 437383, 474971, 467850	284	654	13588	1.09736	1	0.999466	99.9986
Annotation Cluster 26	Enrichment Score: 0.716819968144137
Category	Term	Count	%	PValue	Genes	List Total	Pop Hits	Pop Total	Fold Enrichment	Bonferroni	Benjamini	FDR
GOTERM_BP_FAT	GO:0051276~chromosome organization	14	3.19635	0.0810395	464288, 428237, 457192, 430078, 420936, 453776, 427377, 472176, 480184, 432182, 473858, 474520, 460751, 473646	284	404	13588	1.658	1	0.978956	75.3364
GOTERM_BP_FAT	GO:0016568~chromatin modification	9	2.05479	0.121429	432182, 480184, 464288, 428237, 420936, 453776, 473646, 427377, 472176	284	236	13588	1.8246	1	0.988962	88.2854
GOTERM_BP_FAT	GO:0006325~chromatin organization	10	2.28311	0.209358	432182, 480184, 464288, 428237, 420936, 453776, 460751, 473646, 427377, 472176	284	315	13588	1.51889	1	0.99783	97.9575
GOTERM_MF_FAT	GO:0003682~chromatin binding	6	1.36986	0.212141	432182, 453776, 445165, 444025, 420778, 473646	273	155	13288	1.88415	1	0.927843	96.5289
SP_PIR_KEYWORDS	chromatin regulator	7	1.59817	0.226371	432182, 480184, 464288, 428237, 420936, 427377, 472176	381	192	17854	1.70847	1	0.814104	96.732
GOTERM_BP_FAT	GO:0016570~histone modification	4	0.913242	0.30028	432182, 480184, 453776, 473646	284	92	13588	2.08022	1	0.998412	99.73
GOTERM_BP_FAT	GO:0016569~covalent chromatin modification	4	0.913242	0.323131	432182, 480184, 453776, 473646	284	96	13588	1.99354	1	0.998472	99.8442
Annotation Cluster 27	Enrichment Score: 0.7121702498260741
Category	Term	Count	%	PValue	Genes	List Total	Pop Hits	Pop Total	Fold Enrichment	Bonferroni	Benjamini	FDR
GOTERM_MF_FAT	GO:0005178~integrin binding	3	0.684932	0.0920613	439465, 434072, 474725	273	25	13288	5.84088	1	0.900456	74.3661
GOTERM_BP_FAT	GO:0031589~cell-substrate adhesion	4	0.913242	0.115503	439465, 434072, 474725, 459877	284	57	13588	3.35755	1	0.987432	86.9055
GOTERM_BP_FAT	GO:0007160~cell-matrix adhesion	3	0.684932	0.279614	439465, 434072, 474725	284	50	13588	2.8707	1	0.998025	99.5627
GOTERM_MF_FAT	GO:0032403~protein complex binding	3	0.684932	0.476529	439465, 434072, 474725	273	78	13288	1.87208	1	0.982292	99.9891
Annotation Cluster 28	Enrichment Score: 0.7046191852797883
Category	Term	Count	%	PValue	Genes	List Total	Pop Hits	Pop Total	Fold Enrichment	Bonferroni	Benjamini	FDR
GOTERM_BP_FAT	GO:0031032~actomyosin structure organization	3	0.684932	0.0948074	448844, 466537, 456821	284	25	13588	5.74141	1	0.980471	80.7927
GOTERM_BP_FAT	GO:0030036~actin cytoskeleton organization	6	1.36986	0.26082	448844, 466537, 456072, 471171, 462979, 456821	284	165	13588	1.73982	1	0.997838	99.3301
GOTERM_BP_FAT	GO:0030029~actin filament-based process	6	1.36986	0.311142	448844, 466537, 456072, 471171, 462979, 456821	284	176	13588	1.63108	1	0.998477	99.7916
Annotation Cluster 29	Enrichment Score: 0.689761994080552
Category	Term	Count	%	PValue	Genes	List Total	Pop Hits	Pop Total	Fold Enrichment	Bonferroni	Benjamini	FDR
GOTERM_BP_FAT	GO:0009262~deoxyribonucleotide metabolic process	4	0.913242	0.0116301	473181, 439323, 468790, 440262	284	23	13588	8.32088	1	0.61332	17.6151
KEGG_PATHWAY	mmu00230:Purine metabolism	7	1.59817	0.0747757	473181, 439323, 446796, 440262, 435616, 465122, 453031	109	157	5738	2.3471	0.999639	0.862184	57.9305
GOTERM_BP_FAT	GO:0044271~nitrogen compound biosynthetic process	8	1.82648	0.441056	473181, 439323, 427676, 422924, 423732, 440262, 443409, 454736	284	302	13588	1.26742	1	0.999164	99.9935
GOTERM_BP_FAT	GO:0034654~nucleobase, nucleoside, nucleotide and nucleic acid biosynthetic process	5	1.14155	0.517971	473181, 439323, 422924, 423732, 440262	284	179	13588	1.33645	1	0.999585	99.9994
GOTERM_BP_FAT	GO:0034404~nucleobase, nucleoside and nucleotide biosynthetic process	5	1.14155	0.517971	473181, 439323, 422924, 423732, 440262	284	179	13588	1.33645	1	0.999585	99.9994
GOTERM_BP_FAT	GO:0009165~nucleotide biosynthetic process	4	0.913242	0.706283	473181, 439323, 422924, 440262	284	174	13588	1.09989	1	0.999941	100
Annotation Cluster 30	Enrichment Score: 0.6815414284898935
Category	Term	Count	%	PValue	Genes	List Total	Pop Hits	Pop Total	Fold Enrichment	Bonferroni	Benjamini	FDR
GOTERM_BP_FAT	GO:0007018~microtubule-based movement	7	1.59817	0.0189012	457558, 447849, 478179, 433896, 466924, 467986, 473862	284	101	13588	3.31599	1	0.769688	27.0994
GOTERM_BP_FAT	GO:0051258~protein polymerization	4	0.913242	0.0501749	468818, 433896, 466924, 473862	284	40	13588	4.78451	1	0.931973	57.3721
PIR_SUPERFAMILY	PIRSF002306:tubulin	3	0.684932	0.0579404	433896, 466924, 473862	161	20	8136	7.58012	0.999976	0.971028	51.9927
INTERPRO	IPR018316:Tubulin/FtsZ, 2-layer sandwich domain	3	0.684932	0.0586081	433896, 466924, 473862	371	19	17763	7.5598	1	0.963743	59.877
INTERPRO	IPR003008:Tubulin/FtsZ, GTPase domain	3	0.684932	0.0642474	433896, 466924, 473862	371	20	17763	7.18181	1	0.966177	63.3615
INTERPRO	IPR000217:Tubulin	3	0.684932	0.0642474	433896, 466924, 473862	371	20	17763	7.18181	1	0.966177	63.3615
INTERPRO	IPR017975:Tubulin, conserved site	3	0.684932	0.0884465	433896, 466924, 473862	371	24	17763	5.98484	1	0.979543	75.3463
GOTERM_BP_FAT	GO:0070271~protein complex biogenesis	9	2.05479	0.101393	439323, 440262, 468818, 444188, 462801, 433896, 466924, 481482, 473862	284	227	13588	1.89694	1	0.983645	82.9807
GOTERM_BP_FAT	GO:0006461~protein complex assembly	9	2.05479	0.101393	439323, 440262, 468818, 444188, 462801, 433896, 466924, 481482, 473862	284	227	13588	1.89694	1	0.983645	82.9807
GOTERM_BP_FAT	GO:0065003~macromolecular complex assembly	11	2.51142	0.169484	439323, 440262, 468818, 444188, 460751, 462801, 433896, 466924, 481482, 472176, 473862	284	338	13588	1.55709	1	0.996077	95.3858
KEGG_PATHWAY	mmu04540:Gap junction	4	0.913242	0.219728	433896, 466924, 456581, 473862	109	86	5738	2.44847	1	0.920401	93.6971
GOTERM_BP_FAT	GO:0043933~macromolecular complex subunit organization	11	2.51142	0.237607	439323, 440262, 468818, 444188, 460751, 462801, 433896, 466924, 481482, 472176, 473862	284	367	13588	1.43405	1	0.997314	98.882
GOTERM_BP_FAT	GO:0043623~cellular protein complex assembly	4	0.913242	0.391424	468818, 433896, 466924, 473862	284	108	13588	1.77204	1	0.99894	99.9732
GOTERM_BP_FAT	GO:0034622~cellular macromolecular complex assembly	6	1.36986	0.483464	468818, 460751, 433896, 466924, 472176, 473862	284	217	13588	1.32291	1	0.999471	99.9982
GOTERM_MF_FAT	GO:0003924~GTPase activity	4	0.913242	0.488942	462801, 433896, 466924, 473862	273	128	13288	1.52106	1	0.982845	99.9922
GOTERM_BP_FAT	GO:0034621~cellular macromolecular complex subunit organization	6	1.36986	0.581037	468818, 460751, 433896, 466924, 472176, 473862	284	245	13588	1.17172	1	0.999792	99.9999
SP_PIR_KEYWORDS	gtp-binding	7	1.59817	0.658587	456781, 462801, 433896, 436054, 466924, 473862, 430245	381	313	17854	1.04801	1	0.97162	99.9999
GOTERM_MF_FAT	GO:0005525~GTP binding	7	1.59817	0.735975	456781, 462801, 433896, 436054, 466924, 473862, 430245	273	354	13288	0.96248	1	0.998717	100
GOTERM_MF_FAT	GO:0032561~guanyl ribonucleotide binding	7	1.59817	0.757435	456781, 462801, 433896, 436054, 466924, 473862, 430245	273	363	13288	0.938617	1	0.99885	100
GOTERM_MF_FAT	GO:0019001~guanyl nucleotide binding	7	1.59817	0.757435	456781, 462801, 433896, 436054, 466924, 473862, 430245	273	363	13288	0.938617	1	0.99885	100
UP_SEQ_FEATURE	nucleotide phosphate-binding region:GTP	6	1.36986	0.774163	456781, 462801, 433896, 466924, 473862, 430245	377	274	16021	0.93057	1	1	100
GOTERM_MF_FAT	GO:0005198~structural molecule activity	8	1.82648	0.819259	466119, 466537, 448011, 459877, 433896, 467639, 466924, 473862	273	450	13288	0.865315	1	0.999566	100
Annotation Cluster 31	Enrichment Score: 0.6639561291984455
Category	Term	Count	%	PValue	Genes	List Total	Pop Hits	Pop Total	Fold Enrichment	Bonferroni	Benjamini	FDR
GOTERM_BP_FAT	GO:0030336~negative regulation of cell migration	3	0.684932	0.114786	473181, 456781, 479956	284	28	13588	5.12626	1	0.988396	86.7285
GOTERM_BP_FAT	GO:0040013~negative regulation of locomotion	3	0.684932	0.135714	473181, 456781, 479956	284	31	13588	4.63017	1	0.992142	91.0708
GOTERM_BP_FAT	GO:0051271~negative regulation of cell motion	3	0.684932	0.142867	473181, 456781, 479956	284	32	13588	4.48548	1	0.99332	92.2192
GOTERM_BP_FAT	GO:0030334~regulation of cell migration	4	0.913242	0.30028	473181, 456781, 479956, 462979	284	92	13588	2.08022	1	0.998412	99.73
GOTERM_BP_FAT	GO:0051270~regulation of cell motion	4	0.913242	0.385779	473181, 456781, 479956, 462979	284	107	13588	1.7886	1	0.999075	99.9688
GOTERM_BP_FAT	GO:0040012~regulation of locomotion	4	0.913242	0.402674	473181, 456781, 479956, 462979	284	110	13588	1.73982	1	0.998939	99.9804
Annotation Cluster 32	Enrichment Score: 0.6625048008189568
Category	Term	Count	%	PValue	Genes	List Total	Pop Hits	Pop Total	Fold Enrichment	Bonferroni	Benjamini	FDR
SP_PIR_KEYWORDS	transferase	48	10.9589	0.000979435	457221, 460501, 430078, 482233, 423732, 420936, 433429, 437798, 451091, 441607, 423362, 472233, 470568, 434680, 428533, 446717, 454601, 469686, 457508, 420867, 476327, 463860, 440971, 463173, 476024, 430951, 472203, 434204, 471384, 430238, 453776, 435914, 472882, 421347, 436054, 433985, 461104, 460346, 451080, 432182, 424252, 471906, 430536, 468790, 465122, 447256, 477263, 425955	381	1385	17854	1.62406	0.251044	0.0561754	1.29761
SP_PIR_KEYWORDS	phosphotransferase	7	1.59817	0.0494206	460501, 434204, 457508, 433429, 472233, 433985, 470568	381	124	17854	2.64537	1	0.54476	49.1124
SP_PIR_KEYWORDS	kinase	22	5.02283	0.0783784	476024, 430951, 460501, 472203, 430078, 434204, 420936, 433925, 433429, 472233, 470568, 433985, 461104, 428533, 468790, 446717, 454601, 469686, 447919, 457508, 447256, 440971	381	707	17854	1.45819	1	0.603896	66.3077
SP_PIR_KEYWORDS	atp-binding	35	7.99087	0.112076	445080, 460501, 430078, 420936, 478179, 433429, 472233, 470568, 428533, 446717, 454601, 469686, 457508, 440971, 444542, 467986, 461305, 476024, 430951, 472203, 447849, 440262, 434204, 466537, 451175, 461604, 461104, 433985, 450137, 468790, 429308, 482828, 447256, 425955, 467850	381	1287	17854	1.27438	1	0.689285	79.4925
SP_PIR_KEYWORDS	nucleotide-binding	43	9.81735	0.112981	445080, 460501, 430078, 420936, 478179, 433429, 460237, 462801, 433896, 472233, 470568, 428533, 446717, 454601, 469686, 457508, 440971, 444542, 466924, 467986, 430245, 461305, 476024, 430951, 472203, 447849, 440262, 434204, 456781, 466537, 451175, 461604, 436054, 461104, 433985, 450137, 468790, 429308, 482828, 447256, 473862, 425955, 467850	381	1631	17854	1.23545	1	0.680461	79.7693
UP_SEQ_FEATURE	binding site:ATP	18	4.10959	0.142865	476024, 445080, 430951, 460501, 472203, 430078, 434204, 420936, 433429, 461604, 470568, 461104, 428533, 446717, 482828, 469686, 457508, 447256	377	545	16021	1.40354	1	0.99998	91.3905
GOTERM_MF_FAT	GO:0005524~ATP binding	36	8.21918	0.163775	445080, 460501, 430078, 420936, 478179, 433429, 472233, 470568, 428533, 446717, 454601, 469686, 457508, 440971, 444542, 467986, 461305, 476024, 430951, 472203, 447849, 440262, 434204, 466537, 451175, 461604, 461104, 433985, 450137, 438665, 468790, 429308, 482828, 447256, 425955, 467850	273	1443	13288	1.21432	1	0.922976	91.9618
GOTERM_MF_FAT	GO:0032559~adenyl ribonucleotide binding	36	8.21918	0.181684	445080, 460501, 430078, 420936, 478179, 433429, 472233, 470568, 428533, 446717, 454601, 469686, 457508, 440971, 444542, 467986, 461305, 476024, 430951, 472203, 447849, 440262, 434204, 466537, 451175, 461604, 461104, 433985, 450137, 438665, 468790, 429308, 482828, 447256, 425955, 467850	273	1460	13288	1.20018	1	0.920803	94.0757
GOTERM_MF_FAT	GO:0032553~ribonucleotide binding	43	9.81735	0.196315	445080, 460501, 430078, 420936, 478179, 433429, 462801, 433896, 472233, 470568, 428533, 446717, 454601, 469686, 457508, 440971, 444542, 466924, 467986, 430245, 461305, 476024, 430951, 472203, 447849, 440262, 434204, 456781, 466537, 451175, 461604, 436054, 433985, 461104, 450137, 438665, 468790, 429308, 482828, 447256, 473862, 425955, 467850	273	1796	13288	1.16536	1	0.93178	95.4058
GOTERM_MF_FAT	GO:0032555~purine ribonucleotide binding	43	9.81735	0.196315	445080, 460501, 430078, 420936, 478179, 433429, 462801, 433896, 472233, 470568, 428533, 446717, 454601, 469686, 457508, 440971, 444542, 466924, 467986, 430245, 461305, 476024, 430951, 472203, 447849, 440262, 434204, 456781, 466537, 451175, 461604, 436054, 433985, 461104, 450137, 438665, 468790, 429308, 482828, 447256, 473862, 425955, 467850	273	1796	13288	1.16536	1	0.93178	95.4058
GOTERM_MF_FAT	GO:0030554~adenyl nucleotide binding	37	8.44749	0.214421	445080, 460501, 430078, 420936, 478179, 433429, 472233, 470568, 428533, 446717, 454601, 469686, 457508, 440971, 444542, 467986, 461305, 476024, 430951, 472203, 447849, 440262, 434204, 466537, 451175, 461604, 469860, 461104, 433985, 450137, 438665, 468790, 429308, 482828, 447256, 425955, 467850	273	1535	13288	1.17325	1	0.925305	96.6679
INTERPRO	IPR008271:Serine/threonine protein kinase, active site	11	2.51142	0.221371	476024, 428533, 430951, 460501, 434204, 430078, 446717, 420936, 457508, 447256, 470568	371	360	17763	1.46296	1	0.998963	97.7256
GOTERM_MF_FAT	GO:0017076~purine nucleotide binding	44	10.0457	0.226859	445080, 460501, 430078, 420936, 478179, 433429, 462801, 433896, 472233, 470568, 428533, 446717, 454601, 469686, 457508, 440971, 444542, 466924, 467986, 430245, 461305, 476024, 430951, 472203, 447849, 440262, 434204, 456781, 466537, 451175, 461604, 469860, 436054, 433985, 461104, 450137, 438665, 468790, 429308, 482828, 447256, 473862, 425955, 467850	273	1871	13288	1.14466	1	0.923689	97.3391
GOTERM_MF_FAT	GO:0001883~purine nucleoside binding	37	8.44749	0.229881	445080, 460501, 430078, 420936, 478179, 433429, 472233, 470568, 428533, 446717, 454601, 469686, 457508, 440971, 444542, 467986, 461305, 476024, 430951, 472203, 447849, 440262, 434204, 466537, 451175, 461604, 469860, 461104, 433985, 450137, 438665, 468790, 429308, 482828, 447256, 425955, 467850	273	1548	13288	1.1634	1	0.922132	97.482
GOTERM_MF_FAT	GO:0001882~nucleoside binding	37	8.44749	0.242131	445080, 460501, 430078, 420936, 478179, 433429, 472233, 470568, 428533, 446717, 454601, 469686, 457508, 440971, 444542, 467986, 461305, 476024, 430951, 472203, 447849, 440262, 434204, 466537, 451175, 461604, 469860, 461104, 433985, 450137, 438665, 468790, 429308, 482828, 447256, 425955, 467850	273	1558	13288	1.15593	1	0.920857	97.9914
UP_SEQ_FEATURE	nucleotide phosphate-binding region:ATP	25	5.70776	0.299363	476024, 430951, 460501, 472203, 447849, 434204, 430078, 420936, 478179, 433429, 451175, 472233, 461104, 470568, 433985, 428533, 468790, 446717, 454601, 469686, 457508, 447256, 444542, 467986, 425955	377	907	16021	1.17133	1	0.999998	99.6515
SP_PIR_KEYWORDS	serine/threonine-protein kinase	11	2.51142	0.299573	476024, 428533, 430951, 460501, 434204, 430078, 446717, 420936, 457508, 447256, 470568	381	384	17854	1.34237	1	0.867342	99.1313
GOTERM_MF_FAT	GO:0000166~nucleotide binding	49	11.1872	0.315903	445080, 460501, 430078, 469639, 420936, 433429, 478179, 460237, 433896, 462801, 472233, 470568, 428533, 454601, 446717, 457508, 469686, 440971, 444542, 466924, 467986, 430245, 461305, 476024, 430951, 472203, 447849, 456781, 434204, 440262, 472882, 466537, 451175, 461604, 469860, 436054, 433985, 461104, 450137, 438665, 466670, 468790, 429308, 482828, 447256, 423136, 425955, 467850, 473862	273	2183	13288	1.09254	1	0.945807	99.5257
GOTERM_BP_FAT	GO:0006468~protein amino acid phosphorylation	16	3.65297	0.359074	476024, 430951, 460501, 472203, 453375, 430078, 434204, 420936, 433429, 463514, 470568, 428533, 446717, 457508, 447256, 454939	284	640	13588	1.19613	1	0.998858	99.9369
GOTERM_MF_FAT	GO:0004674~protein serine/threonine kinase activity	11	2.51142	0.367159	476024, 428533, 430951, 460501, 434204, 430078, 446717, 420936, 457508, 447256, 470568	273	421	13288	1.27177	1	0.958132	99.8418
UP_SEQ_FEATURE	active site:Proton acceptor	18	4.10959	0.37489	476024, 430951, 460501, 440262, 430078, 434204, 469639, 420936, 433429, 469860, 472233, 470568, 428533, 451190, 446717, 457508, 447256, 477263	377	662	16021	1.15548	1	1	99.9432
INTERPRO	IPR017441:Protein kinase, ATP binding site	12	2.73973	0.379315	476024, 428533, 430951, 460501, 434204, 430078, 446717, 420936, 457508, 433429, 447256, 470568	371	467	17763	1.23029	1	0.99994	99.9262
INTERPRO	IPR017442:Serine/threonine protein kinase-related	10	2.28311	0.383059	476024, 428533, 430951, 460501, 434204, 430078, 446717, 457508, 447256, 470568	371	374	17763	1.28018	1	0.999931	99.9326
GOTERM_BP_FAT	GO:0016310~phosphorylation	17	3.88128	0.427316	476024, 430951, 460501, 472203, 453375, 430078, 434204, 420936, 433429, 463514, 470568, 428533, 446717, 457508, 447256, 454939, 440971	284	718	13588	1.13282	1	0.999164	99.9902
GOTERM_BP_FAT	GO:0006793~phosphorus metabolic process	20	4.56621	0.440489	476024, 430951, 460501, 472203, 445749, 450345, 453375, 430078, 434204, 420936, 433429, 444025, 463514, 470568, 428533, 446717, 457508, 447256, 454939, 440971	284	866	13588	1.10497	1	0.999203	99.9934
GOTERM_BP_FAT	GO:0006796~phosphate metabolic process	20	4.56621	0.440489	476024, 430951, 460501, 472203, 445749, 450345, 453375, 430078, 434204, 420936, 433429, 444025, 463514, 470568, 428533, 446717, 457508, 447256, 454939, 440971	284	866	13588	1.10497	1	0.999203	99.9934
INTERPRO	IPR000719:Protein kinase, core	12	2.73973	0.460163	476024, 428533, 430951, 460501, 434204, 430078, 446717, 420936, 457508, 433429, 447256, 470568	371	491	17763	1.17015	1	0.999964	99.9911
INTERPRO	IPR002290:Serine/threonine protein kinase	7	1.59817	0.477266	428533, 460501, 434204, 430078, 457508, 447256, 470568	371	265	17763	1.26472	1	0.999973	99.9945
GOTERM_MF_FAT	GO:0004672~protein kinase activity	13	2.96804	0.533169	476024, 428533, 430951, 460501, 472203, 434204, 430078, 446717, 420936, 433429, 457508, 447256, 470568	273	583	13288	1.08535	1	0.988045	99.9978
SMART	SM00220:S_TKc	7	1.59817	0.551683	428533, 460501, 434204, 430078, 457508, 447256, 470568	206	265	9131	1.17086	1	0.999619	99.9936
UP_SEQ_FEATURE	domain:Protein kinase	12	2.73973	0.564096	476024, 428533, 430951, 460501, 434204, 430078, 446717, 420936, 457508, 433429, 447256, 470568	377	476	16021	1.07133	1	1	99.9998
Annotation Cluster 33	Enrichment Score: 0.6125513488494561
Category	Term	Count	%	PValue	Genes	List Total	Pop Hits	Pop Total	Fold Enrichment	Bonferroni	Benjamini	FDR
GOTERM_BP_FAT	GO:0007018~microtubule-based movement	7	1.59817	0.0189012	457558, 447849, 478179, 433896, 466924, 467986, 473862	284	101	13588	3.31599	1	0.769688	27.0994
UP_SEQ_FEATURE	domain:Kinesin-motor	3	0.684932	0.198056	447849, 478179, 467986	377	35	16021	3.64252	1	0.999995	97.0134
INTERPRO	IPR019821:Kinesin, motor region, conserved site	3	0.684932	0.217768	447849, 478179, 467986	371	42	17763	3.41991	1	0.999101	97.5612
INTERPRO	IPR001752:Kinesin, motor region	3	0.684932	0.233178	447849, 478179, 467986	371	44	17763	3.26446	1	0.999107	98.1949
SMART	SM00129:KISc	3	0.684932	0.25967	447849, 478179, 467986	206	44	9131	3.02218	1	0.994725	97.3182
GOTERM_MF_FAT	GO:0003777~microtubule motor activity	3	0.684932	0.442414	447849, 478179, 467986	273	73	13288	2.0003	1	0.977757	99.9734
SP_PIR_KEYWORDS	motor protein	3	0.684932	0.740431	447849, 478179, 467986	381	123	17854	1.14295	1	0.980539	100
GOTERM_MF_FAT	GO:0003774~motor activity	3	0.684932	0.777849	447849, 478179, 467986	273	138	13288	1.05813	1	0.999116	100
Annotation Cluster 34	Enrichment Score: 0.5946249103301282
Category	Term	Count	%	PValue	Genes	List Total	Pop Hits	Pop Total	Fold Enrichment	Bonferroni	Benjamini	FDR
SP_PIR_KEYWORDS	zinc	48	10.9589	0.142496	437468, 430078, 423732, 424062, 468734, 422874, 449939, 460237, 432767, 431558, 427377, 470568, 438726, 434939, 427676, 470341, 481352, 452047, 472151, 443279, 444803, 456072, 431226, 453515, 437383, 473181, 435786, 424461, 447195, 479834, 475580, 471384, 460883, 468818, 426274, 471538, 445194, 460346, 459933, 439008, 437758, 468014, 435279, 456779, 466321, 449914, 460493, 477263	381	1886	17854	1.19264	1	0.706441	87.1139
GOTERM_MF_FAT	GO:0046914~transition metal ion binding	61	13.9269	0.172284	450345, 430078, 423732, 468734, 454234, 422874, 460237, 427377, 438726, 430907, 462417, 434939, 452047, 444803, 431226, 437383, 424461, 479834, 447195, 475580, 460883, 468818, 471538, 451924, 432182, 459933, 437758, 439008, 468014, 435279, 456779, 477263, 437468, 424062, 437798, 432767, 431558, 470568, 427676, 439323, 467287, 481352, 435616, 443279, 420867, 456072, 453515, 441895, 435786, 471384,…	273	2608	13288	1.13846	1	0.921199	93.0409
SP_PIR_KEYWORDS	zinc-finger	30	6.84932	0.270281	437468, 430078, 424062, 460237, 432767, 431558, 427377, 470568, 427676, 470341, 481352, 443279, 452047, 444803, 453515, 437383, 435786, 447195, 471384, 479834, 460883, 468818, 471538, 445194, 460346, 437758, 468014, 456779, 449914, 460493	381	1204	17854	1.16763	1	0.838397	98.5002
GOTERM_MF_FAT	GO:0008270~zinc ion binding	48	10.9589	0.279399	437468, 430078, 423732, 424062, 468734, 422874, 460237, 432767, 431558, 427377, 470568, 438726, 462417, 434939, 427676, 481352, 452047, 443279, 444803, 456072, 431226, 453515, 437383, 441895, 435786, 424461, 447195, 479834, 475580, 471384, 460883, 468818, 426274, 471538, 445194, 460346, 432182, 459933, 439008, 437758, 468014, 435279, 456779, 466321, 449914, 460493, 458042, 477263	273	2105	13288	1.10991	1	0.933435	99.0132
GOTERM_MF_FAT	GO:0043169~cation binding	85	19.4064	0.293997	450345, 430078, 423732, 468734, 454234, 422874, 444025, 460237, 472502, 474676, 427377, 438726, 462417, 430907, 434939, 452047, 444803, 431226, 437383, 475580, 479834, 424461, 447195, 453404, 468818, 460883, 471538, 458153, 460430, 451924, 432182, 437758, 459933, 439008, 468014, 469535, 435279, 456779, 456581, 477263, 457221, 453627, 482075, 437468, 424062, 420936, 437798, 432767, 431558, 472233,…	273	3885	13288	1.06494	1	0.937475	99.2605
SP_PIR_KEYWORDS	metal-binding	62	14.1553	0.305838	450345, 430078, 423732, 468734, 422874, 460237, 427377, 438726, 430907, 434939, 470341, 472151, 452047, 444803, 431226, 437383, 479834, 447195, 475580, 468818, 460883, 471538, 451924, 459933, 437758, 439008, 468014, 435279, 456779, 477263, 446796, 437468, 424062, 449939, 432767, 431558, 472233, 470568, 448179, 427676, 439323, 467287, 425208, 481352, 435616, 443279, 456072, 453515, 473181, 435786,…	381	2682	17854	1.08329	1	0.863885	99.2293
GOTERM_MF_FAT	GO:0046872~metal ion binding	84	19.1781	0.306665	450345, 430078, 423732, 468734, 454234, 422874, 444025, 460237, 472502, 427377, 438726, 462417, 430907, 434939, 452047, 444803, 431226, 437383, 475580, 479834, 424461, 447195, 453404, 468818, 460883, 471538, 458153, 460430, 451924, 432182, 437758, 459933, 439008, 468014, 469535, 435279, 456779, 456581, 477263, 457221, 453627, 482075, 437468, 424062, 420936, 437798, 432767, 431558, 472233, 470568,…	273	3850	13288	1.06198	1	0.942923	99.427
GOTERM_MF_FAT	GO:0043167~ion binding	85	19.4064	0.342306	450345, 430078, 423732, 468734, 454234, 422874, 444025, 460237, 472502, 474676, 427377, 438726, 462417, 430907, 434939, 452047, 444803, 431226, 437383, 475580, 479834, 424461, 447195, 453404, 468818, 460883, 471538, 458153, 460430, 451924, 432182, 437758, 459933, 439008, 468014, 469535, 435279, 456779, 456581, 477263, 457221, 453627, 482075, 437468, 424062, 420936, 437798, 432767, 431558, 472233,…	273	3934	13288	1.05167	1	0.952823	99.7277
Annotation Cluster 35	Enrichment Score: 0.5807770297998972
Category	Term	Count	%	PValue	Genes	List Total	Pop Hits	Pop Total	Fold Enrichment	Bonferroni	Benjamini	FDR
GOTERM_MF_FAT	GO:0008092~cytoskeletal protein binding	13	2.96804	0.143545	467237, 442100, 471171, 462979, 467639, 473858, 473537, 457411, 470163, 448844, 476148, 470048, 456821	273	414	13288	1.52841	1	0.915227	88.7414
GOTERM_MF_FAT	GO:0003779~actin binding	9	2.05479	0.238494	473537, 442100, 448844, 470048, 476148, 471171, 462979, 467639, 456821	273	288	13288	1.52106	1	0.921675	97.8511
SP_PIR_KEYWORDS	actin-binding	6	1.36986	0.528691	473537, 448844, 470048, 476148, 462979, 456821	381	226	17854	1.24409	1	0.950153	99.9956
Annotation Cluster 36	Enrichment Score: 0.5607660438260563
Category	Term	Count	%	PValue	Genes	List Total	Pop Hits	Pop Total	Fold Enrichment	Bonferroni	Benjamini	FDR
GOTERM_MF_FAT	GO:0003755~peptidyl-prolyl cis-trans isomerase activity	3	0.684932	0.160347	473537, 454085, 472253	273	35	13288	4.17206	1	0.925083	91.4847
SP_PIR_KEYWORDS	Rotamase	3	0.684932	0.162897	473537, 454085, 472253	381	34	17854	4.13478	1	0.73054	90.6516
GOTERM_MF_FAT	GO:0016859~cis-trans isomerase activity	3	0.684932	0.174931	473537, 454085, 472253	273	37	13288	3.94654	1	0.918371	93.348
SP_PIR_KEYWORDS	Isomerase	4	0.913242	0.460956	473537, 454085, 479239, 472253	381	118	17854	1.5885	1	0.93684	99.9735
GOTERM_BP_FAT	GO:0006457~protein folding	3	0.684932	0.74588	473537, 454085, 472253	284	127	13588	1.1302	1	0.999957	100
Annotation Cluster 37	Enrichment Score: 0.5386769578453017
Category	Term	Count	%	PValue	Genes	List Total	Pop Hits	Pop Total	Fold Enrichment	Bonferroni	Benjamini	FDR
GOTERM_BP_FAT	GO:0006399~tRNA metabolic process	5	1.14155	0.209608	445080, 423732, 430238, 482828, 435279	284	113	13588	2.11704	1	0.997603	97.9682
GOTERM_BP_FAT	GO:0034470~ncRNA processing	6	1.36986	0.233557	471715, 423732, 430238, 439504, 427725, 435279	284	158	13588	1.8169	1	0.997239	98.7795
GOTERM_BP_FAT	GO:0034660~ncRNA metabolic process	7	1.59817	0.247348	471715, 445080, 423732, 430238, 482828, 427725, 435279	284	202	13588	1.658	1	0.997778	99.0965
SP_PIR_KEYWORDS	trna processing	3	0.684932	0.389071	423732, 430238, 435279	381	63	17854	2.23147	1	0.907735	99.8596
GOTERM_BP_FAT	GO:0008033~tRNA processing	3	0.684932	0.430008	423732, 430238, 435279	284	70	13588	2.0505	1	0.99911	99.991
Annotation Cluster 38	Enrichment Score: 0.5378664372385198
Category	Term	Count	%	PValue	Genes	List Total	Pop Hits	Pop Total	Fold Enrichment	Bonferroni	Benjamini	FDR
INTERPRO	IPR001766:Transcription factor, fork head	3	0.684932	0.217768	463155, 474276, 475425	371	42	17763	3.41991	1	0.999101	97.5612
INTERPRO	IPR018122:Transcription factor, fork head, conserved site	3	0.684932	0.217768	463155, 474276, 475425	371	42	17763	3.41991	1	0.999101	97.5612
SMART	SM00339:FH	3	0.684932	0.242937	463155, 474276, 475425	206	42	9131	3.16609	1	0.995754	96.4905
UP_SEQ_FEATURE	DNA-binding region:Fork-head	3	0.684932	0.250139	463155, 474276, 475425	377	41	16021	3.10946	1	0.999992	98.9737
INTERPRO	IPR011991:Winged helix repressor DNA-binding	4	0.913242	0.709587	463155, 474276, 475425, 439424	371	175	17763	1.09437	1	1	100
Annotation Cluster 39	Enrichment Score: 0.5158423529849332
Category	Term	Count	%	PValue	Genes	List Total	Pop Hits	Pop Total	Fold Enrichment	Bonferroni	Benjamini	FDR
GOTERM_BP_FAT	GO:0070663~regulation of leukocyte proliferation	5	1.14155	0.0917112	473181, 461107, 446717, 424548, 467426	284	82	13588	2.91738	1	0.984018	79.675
GOTERM_BP_FAT	GO:0070665~positive regulation of leukocyte proliferation	4	0.913242	0.0938972	473181, 446717, 424548, 467426	284	52	13588	3.68039	1	0.981764	80.4702
GOTERM_BP_FAT	GO:0001817~regulation of cytokine production	6	1.36986	0.16457	435717, 461107, 446717, 448891, 467426, 454939	284	139	13588	2.06525	1	0.995817	94.9122
GOTERM_BP_FAT	GO:0050863~regulation of T cell activation	5	1.14155	0.188216	473181, 461107, 446717, 433429, 467426	284	108	13588	2.21505	1	0.996467	96.8378
GOTERM_BP_FAT	GO:0002694~regulation of leukocyte activation	6	1.36986	0.218365	473181, 461107, 427676, 446717, 433429, 467426	284	154	13588	1.86409	1	0.997768	98.3106
GOTERM_BP_FAT	GO:0050865~regulation of cell activation	6	1.36986	0.225923	473181, 461107, 427676, 446717, 433429, 467426	284	156	13588	1.8402	1	0.99784	98.5617
GOTERM_BP_FAT	GO:0050670~regulation of lymphocyte proliferation	4	0.913242	0.23266	473181, 461107, 446717, 467426	284	80	13588	2.39225	1	0.997411	98.7556
GOTERM_BP_FAT	GO:0032944~regulation of mononuclear cell proliferation	4	0.913242	0.23266	473181, 461107, 446717, 467426	284	80	13588	2.39225	1	0.997411	98.7556
GOTERM_BP_FAT	GO:0051240~positive regulation of multicellular organismal process	6	1.36986	0.252951	473181, 474276, 446717, 448891, 467426, 443409	284	163	13588	1.76117	1	0.997928	99.2017
GOTERM_BP_FAT	GO:0050671~positive regulation of lymphocyte proliferation	3	0.684932	0.279614	473181, 446717, 467426	284	50	13588	2.8707	1	0.998025	99.5627
GOTERM_BP_FAT	GO:0032946~positive regulation of mononuclear cell proliferation	3	0.684932	0.279614	473181, 446717, 467426	284	50	13588	2.8707	1	0.998025	99.5627
GOTERM_BP_FAT	GO:0042129~regulation of T cell proliferation	3	0.684932	0.348781	461107, 446717, 467426	284	59	13588	2.4328	1	0.998983	99.9178
GOTERM_BP_FAT	GO:0051249~regulation of lymphocyte activation	5	1.14155	0.352532	473181, 461107, 446717, 433429, 467426	284	144	13588	1.66129	1	0.998923	99.9253
GOTERM_BP_FAT	GO:0050870~positive regulation of T cell activation	3	0.684932	0.401035	473181, 446717, 467426	284	66	13588	2.17478	1	0.998966	99.9794
GOTERM_BP_FAT	GO:0042127~regulation of cell proliferation	13	2.96804	0.451226	473181, 461107, 474623, 433429, 424548, 463514, 444025, 446717, 447919, 467426, 422178, 473646, 478128	284	538	13588	1.15611	1	0.999201	99.9952
GOTERM_BP_FAT	GO:0051251~positive regulation of lymphocyte activation	3	0.684932	0.586134	473181, 446717, 467426	284	94	13588	1.52697	1	0.999805	100
GOTERM_BP_FAT	GO:0002696~positive regulation of leukocyte activation	3	0.684932	0.614427	473181, 446717, 467426	284	99	13588	1.44985	1	0.999852	100
GOTERM_BP_FAT	GO:0050867~positive regulation of cell activation	3	0.684932	0.625324	473181, 446717, 467426	284	101	13588	1.42114	1	0.999858	100
GOTERM_BP_FAT	GO:0002684~positive regulation of immune system process	4	0.913242	0.806657	473181, 446717, 467426, 448179	284	206	13588	0.92903	1	0.99998	100
GOTERM_BP_FAT	GO:0008284~positive regulation of cell proliferation	5	1.14155	0.846722	473181, 446717, 424548, 467426, 478128	284	284	13588	0.842343	1	0.999992	100
Annotation Cluster 40	Enrichment Score: 0.47754409040238405
Category	Term	Count	%	PValue	Genes	List Total	Pop Hits	Pop Total	Fold Enrichment	Bonferroni	Benjamini	FDR
UP_SEQ_FEATURE	domain:PH	8	1.82648	0.200655	430907, 426982, 421049, 430078, 439810, 474000, 456718, 470568	377	202	16021	1.68301	1	0.999987	97.1638
INTERPRO	IPR001849:Pleckstrin homology	8	1.82648	0.30312	430907, 426982, 421049, 430078, 439810, 474000, 456718, 470568	371	261	17763	1.46755	1	0.999756	99.5749
SMART	SM00233:PH	8	1.82648	0.360701	430907, 426982, 421049, 430078, 439810, 474000, 456718, 470568	206	261	9131	1.35863	1	0.998314	99.5413
INTERPRO	IPR011993:Pleckstrin homology-type	7	1.59817	0.560545	468300, 426982, 421049, 439810, 456718, 467639, 470568	371	289	17763	1.15969	1	0.99999	99.9996
Annotation Cluster 41	Enrichment Score: 0.46324721707949845
Category	Term	Count	%	PValue	Genes	List Total	Pop Hits	Pop Total	Fold Enrichment	Bonferroni	Benjamini	FDR
GOTERM_BP_FAT	GO:0008213~protein amino acid alkylation	3	0.684932	0.225404	432182, 471384, 473646	284	43	13588	3.33803	1	0.998018	98.5457
GOTERM_BP_FAT	GO:0006479~protein amino acid methylation	3	0.684932	0.225404	432182, 471384, 473646	284	43	13588	3.33803	1	0.998018	98.5457
GOTERM_BP_FAT	GO:0043414~biopolymer methylation	3	0.684932	0.437136	432182, 471384, 473646	284	71	13588	2.02162	1	0.999192	99.9927
GOTERM_BP_FAT	GO:0006730~one-carbon metabolic process	4	0.913242	0.441534	432182, 471384, 480170, 473646	284	117	13588	1.63573	1	0.999123	99.9936
GOTERM_BP_FAT	GO:0032259~methylation	3	0.684932	0.492333	432182, 471384, 473646	284	79	13588	1.8169	1	0.999452	99.9987
Annotation Cluster 42	Enrichment Score: 0.4527500737968285
Category	Term	Count	%	PValue	Genes	List Total	Pop Hits	Pop Total	Fold Enrichment	Bonferroni	Benjamini	FDR
GOTERM_MF_FAT	GO:0004812~aminoacyl-tRNA ligase activity	3	0.684932	0.257712	438665, 445080, 482828	273	48	13288	3.04212	1	0.918951	98.5012
GOTERM_MF_FAT	GO:0016875~ligase activity, forming carbon-oxygen bonds	3	0.684932	0.257712	438665, 445080, 482828	273	48	13288	3.04212	1	0.918951	98.5012
GOTERM_MF_FAT	GO:0016876~ligase activity, forming aminoacyl-tRNA and related compounds	3	0.684932	0.257712	438665, 445080, 482828	273	48	13288	3.04212	1	0.918951	98.5012
GOTERM_BP_FAT	GO:0006412~translation	5	1.14155	0.902804	438665, 445080, 482828, 448011, 459877	284	319	13588	0.749923	1	0.999998	100
Annotation Cluster 43	Enrichment Score: 0.43984275223560737
Category	Term	Count	%	PValue	Genes	List Total	Pop Hits	Pop Total	Fold Enrichment	Bonferroni	Benjamini	FDR
GOTERM_BP_FAT	GO:0019318~hexose metabolic process	6	1.36986	0.276725	472203, 454601, 437798, 451091, 472233, 434680	284	169	13588	1.69864	1	0.998035	99.5328
GOTERM_BP_FAT	GO:0019320~hexose catabolic process	3	0.684932	0.2951	451091, 472233, 434680	284	52	13588	2.76029	1	0.998323	99.6949
GOTERM_BP_FAT	GO:0006007~glucose catabolic process	3	0.684932	0.2951	451091, 472233, 434680	284	52	13588	2.76029	1	0.998323	99.6949
GOTERM_BP_FAT	GO:0046365~monosaccharide catabolic process	3	0.684932	0.310538	451091, 472233, 434680	284	54	13588	2.65806	1	0.99857	99.7886
GOTERM_BP_FAT	GO:0044275~cellular carbohydrate catabolic process	3	0.684932	0.35635	451091, 472233, 434680	284	60	13588	2.39225	1	0.998864	99.9323
GOTERM_BP_FAT	GO:0005996~monosaccharide metabolic process	6	1.36986	0.369433	472203, 454601, 437798, 451091, 472233, 434680	284	191	13588	1.50299	1	0.998897	99.9518
GOTERM_BP_FAT	GO:0046164~alcohol catabolic process	3	0.684932	0.393684	451091, 472233, 434680	284	65	13588	2.20823	1	0.998926	99.9748
GOTERM_BP_FAT	GO:0016052~carbohydrate catabolic process	3	0.684932	0.505594	451091, 472233, 434680	284	81	13588	1.77204	1	0.99954	99.9991
GOTERM_BP_FAT	GO:0006006~glucose metabolic process	4	0.913242	0.560984	472203, 451091, 472233, 434680	284	140	13588	1.367	1	0.999765	99.9999
Annotation Cluster 44	Enrichment Score: 0.41132982630810133
Category	Term	Count	%	PValue	Genes	List Total	Pop Hits	Pop Total	Fold Enrichment	Bonferroni	Benjamini	FDR
INTERPRO	IPR013069:BTB/POZ	5	1.14155	0.277404	434810, 447195, 468014, 476148, 438726	371	128	17763	1.87026	1	0.999748	99.2648
INTERPRO	IPR000210:BTB/POZ-like	6	1.36986	0.322254	464505, 434810, 447195, 468014, 476148, 438726	371	180	17763	1.59596	1	0.999779	99.721
SMART	SM00225:BTB	6	1.36986	0.380007	464505, 434810, 447195, 468014, 476148, 438726	206	180	9131	1.47751	1	0.998078	99.6829
UP_SEQ_FEATURE	domain:BTB	4	0.913242	0.497028	434810, 447195, 468014, 476148	377	113	16021	1.50428	1	1	99.9982
INTERPRO	IPR011333:BTB/POZ fold	5	1.14155	0.519836	434810, 447195, 468014, 476148, 438726	371	180	17763	1.32996	1	0.999986	99.9985
Annotation Cluster 45	Enrichment Score: 0.40140067087881237
Category	Term	Count	%	PValue	Genes	List Total	Pop Hits	Pop Total	Fold Enrichment	Bonferroni	Benjamini	FDR
UP_SEQ_FEATURE	domain:SH2	4	0.913242	0.354087	426982, 474000, 433429, 454939	377	90	16021	1.88871	1	0.999999	99.9044
SP_PIR_KEYWORDS	SH2 domain	4	0.913242	0.375883	426982, 474000, 433429, 454939	381	103	17854	1.81984	1	0.905304	99.8133
INTERPRO	IPR000980:SH2 motif	4	0.913242	0.408279	426982, 474000, 433429, 454939	371	111	17763	1.72536	1	0.99996	99.9642
SMART	SM00252:SH2	4	0.913242	0.456328	426982, 474000, 433429, 454939	206	111	9131	1.59731	1	0.998302	99.9348
Annotation Cluster 46	Enrichment Score: 0.39998179713097315
Category	Term	Count	%	PValue	Genes	List Total	Pop Hits	Pop Total	Fold Enrichment	Bonferroni	Benjamini	FDR
INTERPRO	IPR017979:GPCR, family 3, conserved site	3	0.684932	0.082169	450228, 452444, 441541	371	23	17763	6.24505	1	0.978209	72.6505
INTERPRO	IPR017978:GPCR, family 3, C-terminal	3	0.684932	0.121726	450228, 452444, 441541	371	29	17763	4.95297	1	0.982214	85.9507
SP_PIR_KEYWORDS	transducer	4	0.913242	1	450228, 452444, 441541, 479359	381	1467	17854	0.127773	1	1	100
SP_PIR_KEYWORDS	g-protein coupled receptor	3	0.684932	1	450228, 452444, 441541	381	1411	17854	0.0996334	1	1	100
GOTERM_BP_FAT	GO:0007186~G-protein coupled receptor protein signaling pathway	4	0.913242	1	450228, 452444, 441541, 479359	284	1877	13588	0.101961	1	1	100
Annotation Cluster 47	Enrichment Score: 0.3881185501708761
Category	Term	Count	%	PValue	Genes	List Total	Pop Hits	Pop Total	Fold Enrichment	Bonferroni	Benjamini	FDR
GOTERM_MF_FAT	GO:0017016~Ras GTPase binding	3	0.684932	0.326063	440252, 426274, 471171	273	57	13288	2.56179	1	0.949052	99.6159
GOTERM_MF_FAT	GO:0031267~small GTPase binding	3	0.684932	0.341076	440252, 426274, 471171	273	59	13288	2.47495	1	0.954618	99.7204
GOTERM_MF_FAT	GO:0051020~GTPase binding	3	0.684932	0.363393	440252, 426274, 471171	273	62	13288	2.35519	1	0.958557	99.828
GOTERM_MF_FAT	GO:0019899~enzyme binding	5	1.14155	0.693419	434204, 440252, 426274, 420778, 471171	273	229	13288	1.06275	1	0.997813	100
Annotation Cluster 48	Enrichment Score: 0.38563189102783696
Category	Term	Count	%	PValue	Genes	List Total	Pop Hits	Pop Total	Fold Enrichment	Bonferroni	Benjamini	FDR
GOTERM_BP_FAT	GO:0060541~respiratory system development	5	1.14155	0.258802	473181, 434072, 474623, 463514, 451924	284	124	13588	1.92924	1	0.998079	99.2992
GOTERM_BP_FAT	GO:0030324~lung development	4	0.913242	0.408277	473181, 434072, 463514, 451924	284	111	13588	1.72415	1	0.999003	99.9832
GOTERM_BP_FAT	GO:0030323~respiratory tube development	4	0.913242	0.419434	473181, 434072, 463514, 451924	284	113	13588	1.69363	1	0.999173	99.9877
GOTERM_BP_FAT	GO:0035295~tube development	6	1.36986	0.646972	473181, 434072, 453776, 463514, 445194, 451924	284	264	13588	1.08739	1	0.99989	100
Annotation Cluster 49	Enrichment Score: 0.3734088132408076
Category	Term	Count	%	PValue	Genes	List Total	Pop Hits	Pop Total	Fold Enrichment	Bonferroni	Benjamini	FDR
SP_PIR_KEYWORDS	Endocytosis	5	1.14155	0.136712	437758, 473537, 469535, 459879, 453164	381	93	17854	2.5194	1	0.710344	85.9061
GOTERM_BP_FAT	GO:0016044~membrane organization	7	1.59817	0.502349	437758, 473537, 448006, 469535, 459879, 453164, 472334	284	272	13588	1.23131	1	0.999534	99.999
GOTERM_BP_FAT	GO:0010324~membrane invagination	5	1.14155	0.556427	437758, 473537, 469535, 459879, 453164	284	188	13588	1.27248	1	0.999754	99.9999
GOTERM_BP_FAT	GO:0006897~endocytosis	5	1.14155	0.556427	437758, 473537, 469535, 459879, 453164	284	188	13588	1.27248	1	0.999754	99.9999
GOTERM_BP_FAT	GO:0016192~vesicle-mediated transport	10	2.28311	0.638742	464368, 437758, 446942, 473537, 482969, 469535, 459879, 468841, 453164, 429607	284	466	13588	1.02672	1	0.999879	100
Annotation Cluster 50	Enrichment Score: 0.3680477649650904
Category	Term	Count	%	PValue	Genes	List Total	Pop Hits	Pop Total	Fold Enrichment	Bonferroni	Benjamini	FDR
GOTERM_BP_FAT	GO:0008219~cell death	14	3.19635	0.259019	442100, 428237, 457961, 424548, 431558, 430907, 446717, 459636, 479191, 470632, 478128, 437383, 477883, 439207	284	507	13588	1.32117	1	0.997915	99.3026
GOTERM_BP_FAT	GO:0016265~death	14	3.19635	0.287904	442100, 428237, 457961, 424548, 431558, 430907, 446717, 459636, 479191, 470632, 478128, 437383, 477883, 439207	284	519	13588	1.29062	1	0.998133	99.639
GOTERM_BP_FAT	GO:0012501~programmed cell death	11	2.51142	0.525793	430907, 442100, 428237, 446717, 457961, 424548, 479191, 431558, 478128, 437383, 477883	284	473	13588	1.11268	1	0.999609	99.9996
SP_PIR_KEYWORDS	Apoptosis	8	1.82648	0.579124	430907, 442100, 428237, 446717, 457961, 431558, 437383, 477883	381	337	17854	1.11242	1	0.965237	99.999
GOTERM_BP_FAT	GO:0006915~apoptosis	10	2.28311	0.636202	430907, 442100, 428237, 446717, 457961, 479191, 431558, 478128, 437383, 477883	284	465	13588	1.02893	1	0.999878	100
Annotation Cluster 51	Enrichment Score: 0.3535048387107685
Category	Term	Count	%	PValue	Genes	List Total	Pop Hits	Pop Total	Fold Enrichment	Bonferroni	Benjamini	FDR
GOTERM_BP_FAT	GO:0070663~regulation of leukocyte proliferation	5	1.14155	0.0917112	473181, 461107, 446717, 424548, 467426	284	82	13588	2.91738	1	0.984018	79.675
GOTERM_BP_FAT	GO:0070665~positive regulation of leukocyte proliferation	4	0.913242	0.0938972	473181, 446717, 424548, 467426	284	52	13588	3.68039	1	0.981764	80.4702
GOTERM_BP_FAT	GO:0010647~positive regulation of cell communication	5	1.14155	0.56166	473181, 446717, 424548, 433925, 443409	284	189	13588	1.26574	1	0.999755	99.9999
GOTERM_BP_FAT	GO:0009967~positive regulation of signal transduction	4	0.913242	0.698861	473181, 446717, 424548, 433925	284	172	13588	1.11268	1	0.999935	100
GOTERM_BP_FAT	GO:0045597~positive regulation of cell differentiation	4	0.913242	0.709941	473181, 446717, 424548, 473646	284	175	13588	1.0936	1	0.999937	100
GOTERM_BP_FAT	GO:0051094~positive regulation of developmental process	4	0.913242	0.826723	473181, 446717, 424548, 473646	284	214	13588	0.8943	1	0.999987	100
GOTERM_BP_FAT	GO:0008284~positive regulation of cell proliferation	5	1.14155	0.846722	473181, 446717, 424548, 467426, 478128	284	284	13588	0.842343	1	0.999992	100
GOTERM_BP_FAT	GO:0044093~positive regulation of molecular function	5	1.14155	0.884502	446717, 469535, 424548, 458153, 473646	284	306	13588	0.781782	1	0.999997	100
Annotation Cluster 52	Enrichment Score: 0.3526953964788086
Category	Term	Count	%	PValue	Genes	List Total	Pop Hits	Pop Total	Fold Enrichment	Bonferroni	Benjamini	FDR
GOTERM_BP_FAT	GO:0032496~response to lipopolysaccharide	3	0.684932	0.187207	465028, 446717, 448891	284	38	13588	3.77724	1	0.996713	96.7721
GOTERM_BP_FAT	GO:0002237~response to molecule of bacterial origin	3	0.684932	0.27186	465028, 446717, 448891	284	49	13588	2.92929	1	0.998104	99.4779
GOTERM_BP_FAT	GO:0009617~response to bacterium	3	0.684932	0.842273	465028, 446717, 448891	284	157	13588	0.914237	1	0.999991	100
GOTERM_BP_FAT	GO:0010033~response to organic substance	8	1.82648	0.905935	465028, 450345, 446717, 472151, 448891, 439504, 443409, 422392	284	505	13588	0.757942	1	0.999999	100
Annotation Cluster 53	Enrichment Score: 0.33072834075334384
Category	Term	Count	%	PValue	Genes	List Total	Pop Hits	Pop Total	Fold Enrichment	Bonferroni	Benjamini	FDR
KEGG_PATHWAY	mmu05412:Arrhythmogenic right ventricular cardiomyopathy (ARVC)	3	0.684932	0.414421	474725, 466537, 472334	109	75	5738	2.10569	1	0.959681	99.7425
KEGG_PATHWAY	mmu05410:Hypertrophic cardiomyopathy (HCM)	3	0.684932	0.472081	474725, 466537, 472334	109	84	5738	1.88008	1	0.973216	99.9189
KEGG_PATHWAY	mmu05414:Dilated cardiomyopathy	3	0.684932	0.520424	474725, 466537, 472334	109	92	5738	1.71659	1	0.971824	99.9722
Annotation Cluster 54	Enrichment Score: 0.31362904531534697
Category	Term	Count	%	PValue	Genes	List Total	Pop Hits	Pop Total	Fold Enrichment	Bonferroni	Benjamini	FDR
KEGG_PATHWAY	mmu04610:Complement and coagulation cascades	4	0.913242	0.166968	465028, 447919, 422178, 448179	109	75	5738	2.80758	1	0.930189	86.9349
INTERPRO	IPR001881:EGF-like calcium-binding	4	0.913242	0.294671	465028, 482075, 469535, 448179	371	91	17763	2.10456	1	0.999754	99.49
INTERPRO	IPR018097:EGF-like calcium-binding, conserved site	4	0.913242	0.311781	465028, 482075, 469535, 448179	371	94	17763	2.03739	1	0.999761	99.6482
SMART	SM00179:EGF_CA	4	0.913242	0.335119	465028, 482075, 469535, 448179	206	91	9131	1.94836	1	0.998352	99.2645
INTERPRO	IPR013091:EGF calcium-binding	3	0.684932	0.422809	465028, 482075, 469535	371	69	17763	2.08168	1	0.999957	99.9754
SP_PIR_KEYWORDS	egf-like domain	6	1.36986	0.512505	439465, 465028, 482075, 469535, 447919, 448179	381	222	17854	1.26651	1	0.947332	99.9931
INTERPRO	IPR000152:EGF-type aspartate/asparagine hydroxylation conserved site	3	0.684932	0.585988	465028, 469535, 448179	371	94	17763	1.52804	1	0.999994	99.9998
INTERPRO	IPR006210:EGF-like	5	1.14155	0.613508	439465, 465028, 482075, 469535, 447919	371	203	17763	1.17928	1	0.999997	99.9999
INTERPRO	IPR013032:EGF-like region, conserved site	7	1.59817	0.628843	439465, 465028, 482075, 474725, 469535, 447919, 448179	371	310	17763	1.08113	1	0.999997	100
SMART	SM00181:EGF	5	1.14155	0.673131	439465, 465028, 482075, 469535, 447919	206	203	9131	1.09175	1	0.999903	99.9999
UP_SEQ_FEATURE	domain:EGF-like 1	3	0.684932	0.714835	439465, 465028, 469535	377	106	16021	1.20272	1	1	100
INTERPRO	IPR006209:EGF	3	0.684932	0.749496	465028, 482075, 469535	371	128	17763	1.12216	1	1	100
INTERPRO	IPR000742:EGF-like, type 3	3	0.684932	0.921791	465028, 469535, 447919	371	199	17763	0.72179	1	1	100
Annotation Cluster 55	Enrichment Score: 0.31253122315147075
Category	Term	Count	%	PValue	Genes	List Total	Pop Hits	Pop Total	Fold Enrichment	Bonferroni	Benjamini	FDR
GOTERM_BP_FAT	GO:0031589~cell-substrate adhesion	4	0.913242	0.115503	439465, 434072, 474725, 459877	284	57	13588	3.35755	1	0.987432	86.9055
SP_PIR_KEYWORDS	cell adhesion	8	1.82648	0.702596	473181, 453627, 434072, 474725, 448892, 424548, 478476, 436018	381	380	17854	0.986545	1	0.976847	100
GOTERM_BP_FAT	GO:0007155~cell adhesion	10	2.28311	0.831562	439465, 453627, 434072, 474725, 448892, 454543, 424548, 459877, 478476, 436018	284	561	13588	0.852853	1	0.999988	100
GOTERM_BP_FAT	GO:0022610~biological adhesion	10	2.28311	0.83307	439465, 453627, 434072, 474725, 448892, 454543, 424548, 459877, 478476, 436018	284	562	13588	0.851336	1	0.999989	100
Annotation Cluster 56	Enrichment Score: 0.28519098141867183
Category	Term	Count	%	PValue	Genes	List Total	Pop Hits	Pop Total	Fold Enrichment	Bonferroni	Benjamini	FDR
INTERPRO	IPR015880:Zinc finger, C2H2-like	17	3.88128	0.33608	441895, 471384, 447195, 424062, 468734, 422874, 460883, 438726, 439008, 459933, 434939, 468014, 443279, 431226, 466321, 453515, 458042	371	676	17763	1.20405	1	0.999816	99.7957
INTERPRO	IPR007087:Zinc finger, C2H2-type	16	3.65297	0.442767	441895, 471384, 447195, 424062, 468734, 422874, 460883, 438726, 439008, 459933, 434939, 468014, 443279, 431226, 466321, 458042	371	681	17763	1.1249	1	0.999952	99.9855
SMART	SM00355:ZnF_C2H2	17	3.88128	0.450803	441895, 471384, 447195, 424062, 468734, 422874, 460883, 438726, 439008, 459933, 434939, 468014, 443279, 431226, 466321, 453515, 458042	206	676	9131	1.11469	1	0.999281	99.9263
INTERPRO	IPR013087:Zinc finger, C2H2-type/integrase, DNA-binding	12	2.73973	0.50544	459933, 439008, 434939, 447195, 468014, 443279, 468734, 422874, 460883, 431226, 466321, 438726	371	514	17763	1.11779	1	0.999982	99.9976
INTERPRO	IPR001909:Krueppel-associated box	6	1.36986	0.728156	459933, 434939, 468734, 422874, 431226, 466321	371	291	17763	0.98719	1	1	100
SMART	SM00349:KRAB	6	1.36986	0.78769	459933, 434939, 468734, 422874, 431226, 466321	206	291	9131	0.913923	1	0.999991	100
Annotation Cluster 57	Enrichment Score: 0.2775095918267279
Category	Term	Count	%	PValue	Genes	List Total	Pop Hits	Pop Total	Fold Enrichment	Bonferroni	Benjamini	FDR
GOTERM_BP_FAT	GO:0045892~negative regulation of transcription, DNA-dependent	9	2.05479	0.313067	432182, 464288, 470341, 437468, 424062, 475425, 423136, 478128, 473646	284	308	13588	1.39807	1	0.998434	99.8011
GOTERM_BP_FAT	GO:0051253~negative regulation of RNA metabolic process	9	2.05479	0.322489	432182, 464288, 470341, 437468, 424062, 475425, 423136, 478128, 473646	284	310	13588	1.38905	1	0.998559	99.8418
GOTERM_BP_FAT	GO:0010629~negative regulation of gene expression	11	2.51142	0.354307	432182, 464288, 470341, 437468, 424062, 475425, 439504, 433925, 423136, 478128, 473646	284	410	13588	1.28365	1	0.99889	99.9287
GOTERM_BP_FAT	GO:0010605~negative regulation of macromolecule metabolic process	13	2.96804	0.365325	464288, 437468, 424062, 475425, 468818, 433925, 439504, 432182, 470341, 423136, 454939, 478128, 473646	284	506	13588	1.22922	1	0.998867	99.9464
GOTERM_BP_FAT	GO:0016481~negative regulation of transcription	9	2.05479	0.526481	432182, 464288, 470341, 437468, 424062, 475425, 423136, 478128, 473646	284	372	13588	1.15754	1	0.999593	99.9996
GOTERM_BP_FAT	GO:0045934~negative regulation of nucleobase, nucleoside, nucleotide and nucleic acid metabolic process	9	2.05479	0.588151	432182, 464288, 470341, 437468, 424062, 475425, 423136, 478128, 473646	284	397	13588	1.08465	1	0.999792	100
GOTERM_BP_FAT	GO:0051172~negative regulation of nitrogen compound metabolic process	9	2.05479	0.599534	432182, 464288, 470341, 437468, 424062, 475425, 423136, 478128, 473646	284	401	13588	1.07383	1	0.999811	100
GOTERM_BP_FAT	GO:0010558~negative regulation of macromolecule biosynthetic process	9	2.05479	0.646094	432182, 464288, 470341, 437468, 424062, 475425, 423136, 478128, 473646	284	418	13588	1.03016	1	0.999894	100
GOTERM_BP_FAT	GO:0031327~negative regulation of cellular biosynthetic process	9	2.05479	0.677043	432182, 464288, 470341, 437468, 424062, 475425, 423136, 478128, 473646	284	430	13588	1.00141	1	0.999912	100
GOTERM_BP_FAT	GO:0009890~negative regulation of biosynthetic process	9	2.05479	0.686986	432182, 464288, 470341, 437468, 424062, 475425, 423136, 478128, 473646	284	434	13588	0.992179	1	0.99992	100
GOTERM_BP_FAT	GO:0000122~negative regulation of transcription from RNA polymerase II promoter	5	1.14155	0.712661	464288, 470341, 437468, 423136, 473646	284	231	13588	1.03561	1	0.999935	100
GOTERM_BP_FAT	GO:0006357~regulation of transcription from RNA polymerase II promoter	10	2.28311	0.900005	446235, 430536, 464288, 427676, 470341, 437468, 448891, 420778, 423136, 473646	284	616	13588	0.776706	1	0.999998	100
Annotation Cluster 58	Enrichment Score: 0.24763500433035743
Category	Term	Count	%	PValue	Genes	List Total	Pop Hits	Pop Total	Fold Enrichment	Bonferroni	Benjamini	FDR
GOTERM_MF_FAT	GO:0042802~identical protein binding	9	2.05479	0.24477	439465, 442100, 437468, 444436, 431558, 442554, 462801, 448179, 446134	273	290	13288	1.51057	1	0.919129	98.0877
GOTERM_MF_FAT	GO:0042803~protein homodimerization activity	4	0.913242	0.759727	437468, 444436, 448179, 446134	273	193	13288	1.00879	1	0.998815	100
GOTERM_MF_FAT	GO:0046983~protein dimerization activity	4	0.913242	0.972029	437468, 444436, 448179, 446134	273	340	13288	0.572635	1	1	100
Annotation Cluster 59	Enrichment Score: 0.2440586940373681
Category	Term	Count	%	PValue	Genes	List Total	Pop Hits	Pop Total	Fold Enrichment	Bonferroni	Benjamini	FDR
GOTERM_BP_FAT	GO:0045087~innate immune response	4	0.913242	0.385779	448891, 453031, 420727, 448179	284	107	13588	1.7886	1	0.999075	99.9688
SP_PIR_KEYWORDS	innate immunity	3	0.684932	0.476338	448891, 453031, 448179	381	75	17854	1.87444	1	0.937072	99.982
SP_PIR_KEYWORDS	immune response	5	1.14155	0.553467	481352, 448891, 453031, 453515, 448179	381	184	17854	1.27339	1	0.958047	99.9978
GOTERM_BP_FAT	GO:0006955~immune response	10	2.28311	0.651296	436903, 473181, 481352, 448891, 467426, 452090, 453031, 453515, 420727, 448179	284	471	13588	1.01582	1	0.999896	100
GOTERM_BP_FAT	GO:0006952~defense response	7	1.59817	0.909039	474725, 446717, 448891, 435914, 453031, 420727, 448179	284	448	13588	0.747579	1	0.999999	100
Annotation Cluster 60	Enrichment Score: 0.2252555802917815
Category	Term	Count	%	PValue	Genes	List Total	Pop Hits	Pop Total	Fold Enrichment	Bonferroni	Benjamini	FDR
GOTERM_BP_FAT	GO:0019637~organophosphate metabolic process	5	1.14155	0.512579	457221, 480481, 424252, 440252, 441607	284	176	13588	1.35923	1	0.999558	99.9993
GOTERM_BP_FAT	GO:0008654~phospholipid biosynthetic process	3	0.684932	0.518629	457221, 424252, 441607	284	83	13588	1.72934	1	0.999567	99.9994
GOTERM_BP_FAT	GO:0006644~phospholipid metabolic process	4	0.913242	0.663717	457221, 480481, 424252, 441607	284	163	13588	1.17411	1	0.99991	100
GOTERM_BP_FAT	GO:0008610~lipid biosynthetic process	6	1.36986	0.711833	457221, 424252, 469639, 469686, 441607, 469423	284	285	13588	1.00726	1	0.999937	100
Annotation Cluster 61	Enrichment Score: 0.20812047891966873
Category	Term	Count	%	PValue	Genes	List Total	Pop Hits	Pop Total	Fold Enrichment	Bonferroni	Benjamini	FDR
GOTERM_MF_FAT	GO:0016791~phosphatase activity	6	1.36986	0.539104	430907, 450345, 445749, 454601, 482525, 451910	273	238	13288	1.22708	1	0.988215	99.9982
GOTERM_MF_FAT	GO:0004721~phosphoprotein phosphatase activity	4	0.913242	0.605141	430907, 450345, 445749, 482525	273	152	13288	1.28089	1	0.993225	99.9998
SP_PIR_KEYWORDS	protein phosphatase	3	0.684932	0.727963	430907, 450345, 482525	381	120	17854	1.17152	1	0.98092	100
Annotation Cluster 62	Enrichment Score: 0.2057522772443634
Category	Term	Count	%	PValue	Genes	List Total	Pop Hits	Pop Total	Fold Enrichment	Bonferroni	Benjamini	FDR
GOTERM_CC_FAT	GO:0044429~mitochondrial part	15	3.42466	0.161617	445080, 472203, 465416, 469639, 469860, 461604, 434680, 450137, 462417, 454158, 468790, 454085, 425208, 462552, 481482	250	524	12504	1.43176	1	0.7573	89.8592
GOTERM_CC_FAT	GO:0005743~mitochondrial inner membrane	7	1.59817	0.539877	462417, 454158, 468790, 425208, 465416, 462552, 481482	250	296	12504	1.18281	1	0.980642	99.9958
GOTERM_CC_FAT	GO:0019866~organelle inner membrane	7	1.59817	0.592151	462417, 454158, 468790, 425208, 465416, 462552, 481482	250	312	12504	1.12215	1	0.985206	99.9991
GOTERM_CC_FAT	GO:0031966~mitochondrial membrane	7	1.59817	0.745952	462417, 454158, 468790, 425208, 465416, 462552, 481482	250	368	12504	0.951391	1	0.995926	100
GOTERM_CC_FAT	GO:0031967~organelle envelope	10	2.28311	0.753753	462417, 454158, 468790, 435099, 425208, 465416, 439424, 462552, 481482, 482617	250	540	12504	0.926222	1	0.996069	100
GOTERM_CC_FAT	GO:0031975~envelope	10	2.28311	0.757564	462417, 454158, 468790, 435099, 425208, 465416, 439424, 462552, 481482, 482617	250	542	12504	0.922804	1	0.995966	100
GOTERM_CC_FAT	GO:0005740~mitochondrial envelope	7	1.59817	0.795519	462417, 454158, 468790, 425208, 465416, 462552, 481482	250	391	12504	0.895427	1	0.997492	100
GOTERM_CC_FAT	GO:0031090~organelle membrane	13	2.96804	0.888841	465416, 435914, 437798, 458153, 441607, 422392, 454158, 462417, 468790, 425208, 462552, 482617, 481482	250	809	12504	0.803718	1	0.999178	100
SP_PIR_KEYWORDS	mitochondrion inner membrane	3	0.684932	0.904025	454158, 465416, 462552	381	183	17854	0.768211	1	0.997286	100
Annotation Cluster 63	Enrichment Score: 0.20521083980690416
Category	Term	Count	%	PValue	Genes	List Total	Pop Hits	Pop Total	Fold Enrichment	Bonferroni	Benjamini	FDR
INTERPRO	IPR018247:EF-HAND 1	7	1.59817	0.278083	457221, 440360, 426274, 444025, 478476, 458153, 442554	371	211	17763	1.58839	1	0.999672	99.2752
INTERPRO	IPR018249:EF-HAND 2	6	1.36986	0.42555	457221, 440360, 426274, 444025, 478476, 442554	371	205	17763	1.40133	1	0.99995	99.9771
GOTERM_MF_FAT	GO:0005509~calcium ion binding	18	4.10959	0.555755	457221, 440360, 453627, 428853, 482075, 426274, 444025, 460430, 458153, 455373, 478476, 448179, 465028, 425208, 469535, 420867, 442554, 456581	273	840	13288	1.04301	1	0.989231	99.9989
SP_PIR_KEYWORDS	calcium	16	3.65297	0.595151	457221, 440360, 453627, 428853, 482075, 426274, 444025, 458153, 455373, 478476, 448179, 425208, 469535, 420867, 442554, 456581	381	731	17854	1.02568	1	0.964364	99.9994
UP_SEQ_FEATURE	domain:EF-hand 2	4	0.913242	0.728647	457221, 440360, 478476, 442554	377	160	16021	1.0624	1	1	100
UP_SEQ_FEATURE	domain:EF-hand 1	4	0.913242	0.732518	457221, 440360, 478476, 442554	377	161	16021	1.0558	1	1	100
UP_SEQ_FEATURE	calcium-binding region:1	3	0.684932	0.776447	457221, 440360, 478476	377	120	16021	1.0624	1	1	100
INTERPRO	IPR002048:Calcium-binding EF-hand	3	0.684932	0.782277	457221, 440360, 426274	371	137	17763	1.04844	1	1	100
SMART	SM00054:EFh	3	0.684932	0.817424	457221, 440360, 426274	206	137	9131	0.970626	1	0.999995	100
INTERPRO	IPR011992:EF-Hand type	4	0.913242	0.855067	457221, 440360, 444025, 442554	371	227	17763	0.843678	1	1	100
Annotation Cluster 64	Enrichment Score: 0.19958565697100936
Category	Term	Count	%	PValue	Genes	List Total	Pop Hits	Pop Total	Fold Enrichment	Bonferroni	Benjamini	FDR
GOTERM_BP_FAT	GO:0001756~somitogenesis	3	0.684932	0.210035	453776, 437798, 445194	284	41	13588	3.50086	1	0.997376	97.9863
GOTERM_BP_FAT	GO:0035282~segmentation	3	0.684932	0.310538	453776, 437798, 445194	284	54	13588	2.65806	1	0.99857	99.7886
GOTERM_BP_FAT	GO:0048706~embryonic skeletal system development	3	0.684932	0.518629	474939, 436359, 473646	284	83	13588	1.72934	1	0.999567	99.9994
GOTERM_BP_FAT	GO:0009952~anterior/posterior pattern formation	4	0.913242	0.621303	453776, 474939, 437798, 445194	284	153	13588	1.25085	1	0.99986	100
GOTERM_BP_FAT	GO:0003002~regionalization	4	0.913242	0.826723	453776, 474939, 437798, 445194	284	214	13588	0.8943	1	0.999987	100
GOTERM_BP_FAT	GO:0048598~embryonic morphogenesis	6	1.36986	0.872318	468014, 453776, 474939, 463514, 445194, 473646	284	359	13588	0.799639	1	0.999996	100
GOTERM_BP_FAT	GO:0043009~chordate embryonic development	7	1.59817	0.876074	473181, 453776, 474939, 437798, 436359, 445194, 473646	284	421	13588	0.795524	1	0.999997	100
GOTERM_BP_FAT	GO:0009792~embryonic development ending in birth or egg hatching	7	1.59817	0.881514	473181, 453776, 474939, 437798, 436359, 445194, 473646	284	425	13588	0.788036	1	0.999997	100
GOTERM_BP_FAT	GO:0001701~in utero embryonic development	4	0.913242	0.919581	473181, 453776, 436359, 445194	284	267	13588	0.71678	1	0.999999	100
GOTERM_BP_FAT	GO:0007389~pattern specification process	4	0.913242	0.937955	453776, 474939, 437798, 445194	284	284	13588	0.673874	1	1	100
Annotation Cluster 65	Enrichment Score: 0.199271685441905
Category	Term	Count	%	PValue	Genes	List Total	Pop Hits	Pop Total	Fold Enrichment	Bonferroni	Benjamini	FDR
GOTERM_BP_FAT	GO:0001501~skeletal system development	7	1.59817	0.546954	434072, 474623, 452444, 474939, 436359, 463514, 473646	284	285	13588	1.17514	1	0.999712	99.9998
GOTERM_BP_FAT	GO:0001503~ossification	3	0.684932	0.651521	434072, 452444, 473646	284	106	13588	1.35411	1	0.99989	100
GOTERM_BP_FAT	GO:0060348~bone development	3	0.684932	0.708445	434072, 452444, 473646	284	118	13588	1.2164	1	0.999941	100
Annotation Cluster 66	Enrichment Score: 0.1944777732072851
Category	Term	Count	%	PValue	Genes	List Total	Pop Hits	Pop Total	Fold Enrichment	Bonferroni	Benjamini	FDR
GOTERM_CC_FAT	GO:0005773~vacuole	5	1.14155	0.582343	437758, 428853, 430078, 478255, 453164	250	204	12504	1.22588	1	0.985917	99.9988
SP_PIR_KEYWORDS	lysosome	4	0.913242	0.594631	437758, 428853, 478255, 453164	381	144	17854	1.30169	1	0.965672	99.9994
GOTERM_CC_FAT	GO:0005764~lysosome	4	0.913242	0.692143	437758, 428853, 478255, 453164	250	178	12504	1.12396	1	0.99418	100
GOTERM_CC_FAT	GO:0000323~lytic vacuole	4	0.913242	0.695771	437758, 428853, 478255, 453164	250	179	12504	1.11768	1	0.993956	100
Annotation Cluster 67	Enrichment Score: 0.1843709232385701
Category	Term	Count	%	PValue	Genes	List Total	Pop Hits	Pop Total	Fold Enrichment	Bonferroni	Benjamini	FDR
SP_PIR_KEYWORDS	chemotaxis	3	0.684932	0.381495	439210, 452090, 466195	381	62	17854	2.26746	1	0.905788	99.8345
GOTERM_MF_FAT	GO:0005125~cytokine activity	5	1.14155	0.509885	439210, 424548, 467426, 452090, 466195	273	180	13288	1.35206	1	0.985013	99.9957
GOTERM_CC_FAT	GO:0005615~extracellular space	11	2.51142	0.568325	465028, 439210, 461879, 469535, 424548, 437099, 467426, 452090, 448179, 466195, 451924	250	511	12504	1.07667	1	0.984757	99.9982
GOTERM_BP_FAT	GO:0042330~taxis	3	0.684932	0.66653	439210, 452090, 466195	284	109	13588	1.31684	1	0.999912	100
GOTERM_BP_FAT	GO:0006935~chemotaxis	3	0.684932	0.66653	439210, 452090, 466195	284	109	13588	1.31684	1	0.999912	100
SP_PIR_KEYWORDS	cytokine	4	0.913242	0.730319	439210, 467426, 452090, 466195	381	177	17854	1.059	1	0.980647	100
GOTERM_BP_FAT	GO:0007626~locomotory behavior	3	0.684932	0.961405	439210, 452090, 466195	284	239	13588	0.600566	1	1	100
GOTERM_BP_FAT	GO:0007610~behavior	5	1.14155	0.97144	439210, 467426, 452090, 443409, 466195	284	405	13588	0.59068	1	1	100
Annotation Cluster 68	Enrichment Score: 0.1799959834716524
Category	Term	Count	%	PValue	Genes	List Total	Pop Hits	Pop Total	Fold Enrichment	Bonferroni	Benjamini	FDR
GOTERM_BP_FAT	GO:0031401~positive regulation of protein modification process	3	0.684932	0.48562	424548, 454939, 473646	284	78	13588	1.8402	1	0.999466	99.9983
GOTERM_BP_FAT	GO:0032270~positive regulation of cellular protein metabolic process	3	0.684932	0.619905	424548, 454939, 473646	284	100	13588	1.43535	1	0.999863	100
GOTERM_BP_FAT	GO:0051247~positive regulation of protein metabolic process	3	0.684932	0.66653	424548, 454939, 473646	284	109	13588	1.31684	1	0.999912	100
GOTERM_BP_FAT	GO:0031399~regulation of protein modification process	4	0.913242	0.671775	468818, 424548, 454939, 473646	284	165	13588	1.15988	1	0.999914	100
GOTERM_BP_FAT	GO:0032268~regulation of cellular protein metabolic process	4	0.913242	0.934017	468818, 424548, 454939, 473646	284	280	13588	0.683501	1	1	100
Annotation Cluster 69	Enrichment Score: 0.1733716996386067
Category	Term	Count	%	PValue	Genes	List Total	Pop Hits	Pop Total	Fold Enrichment	Bonferroni	Benjamini	FDR
GOTERM_BP_FAT	GO:0016477~cell migration	6	1.36986	0.562641	439465, 467237, 434072, 469535, 424548, 447919	284	240	13588	1.19613	1	0.999747	99.9999
INTERPRO	IPR006210:EGF-like	5	1.14155	0.613508	439465, 465028, 482075, 469535, 447919	371	203	17763	1.17928	1	0.999997	99.9999
SMART	SM00181:EGF	5	1.14155	0.673131	439465, 465028, 482075, 469535, 447919	206	203	9131	1.09175	1	0.999903	99.9999
GOTERM_BP_FAT	GO:0051674~localization of cell	6	1.36986	0.708943	439465, 467237, 434072, 469535, 424548, 447919	284	284	13588	1.01081	1	0.999939	100
GOTERM_BP_FAT	GO:0048870~cell motility	6	1.36986	0.708943	439465, 467237, 434072, 469535, 424548, 447919	284	284	13588	1.01081	1	0.999939	100
GOTERM_BP_FAT	GO:0006928~cell motion	7	1.59817	0.78054	439465, 467237, 434072, 474000, 469535, 424548, 447919	284	367	13588	0.912576	1	0.999967	100
Annotation Cluster 70	Enrichment Score: 0.17192634295335513
Category	Term	Count	%	PValue	Genes	List Total	Pop Hits	Pop Total	Fold Enrichment	Bonferroni	Benjamini	FDR
INTERPRO	IPR018957:Zinc finger, C3HC4 RING-type	6	1.36986	0.482273	437758, 481352, 471538, 445194, 432767, 453515	371	219	17763	1.31175	1	0.999971	99.9952
INTERPRO	IPR001841:Zinc finger, RING-type	7	1.59817	0.55167	439008, 452047, 471538, 445194, 432767, 453515, 437383	371	286	17763	1.17186	1	0.999989	99.9995
SMART	SM00184:RING	7	1.59817	0.625094	439008, 452047, 471538, 445194, 432767, 453515, 437383	206	286	9131	1.08488	1	0.999808	99.9993
INTERPRO	IPR017907:Zinc finger, RING-type, conserved site	4	0.913242	0.901867	445194, 432767, 453515, 437383	371	254	17763	0.753995	1	1	100
UP_SEQ_FEATURE	zinc finger region:RING-type	3	0.684932	0.921102	432767, 453515, 437383	377	176	16021	0.724364	1	1	100
Annotation Cluster 71	Enrichment Score: 0.1708702563991994
Category	Term	Count	%	PValue	Genes	List Total	Pop Hits	Pop Total	Fold Enrichment	Bonferroni	Benjamini	FDR
SP_PIR_KEYWORDS	DNA binding	7	1.59817	0.476977	435717, 474276, 427676, 464271, 437468, 424062, 474939	381	258	17854	1.27142	1	0.934872	99.9823
GOTERM_MF_FAT	GO:0003700~transcription factor activity	15	3.42466	0.725699	463155, 435717, 437468, 424062, 475425, 474939, 439424, 436891, 446235, 474276, 439008, 427676, 423136, 478128, 475950	273	776	13288	0.940863	1	0.998669	100
GOTERM_MF_FAT	GO:0043565~sequence-specific DNA binding	9	2.05479	0.887433	463155, 474276, 427676, 437468, 424062, 474939, 475425, 474520, 475950	273	556	13288	0.787888	1	0.999924	100
Annotation Cluster 72	Enrichment Score: 0.1683006268989662
Category	Term	Count	%	PValue	Genes	List Total	Pop Hits	Pop Total	Fold Enrichment	Bonferroni	Benjamini	FDR
SP_PIR_KEYWORDS	sh3 domain	5	1.14155	0.634254	436272, 440252, 456718, 433429, 453164	381	204	17854	1.14855	1	0.970763	99.9998
INTERPRO	IPR001452:Src homology-3 domain	5	1.14155	0.643708	436272, 440252, 456718, 433429, 453164	371	211	17763	1.13457	1	0.999998	100
SMART	SM00326:SH3	5	1.14155	0.702326	436272, 440252, 456718, 433429, 453164	206	211	9131	1.05036	1	0.999926	100
UP_SEQ_FEATURE	domain:SH3	4	0.913242	0.740128	436272, 456718, 433429, 453164	377	163	16021	1.04285	1	1	100
Annotation Cluster 73	Enrichment Score: 0.1654119210682563
Category	Term	Count	%	PValue	Genes	List Total	Pop Hits	Pop Total	Fold Enrichment	Bonferroni	Benjamini	FDR
GOTERM_MF_FAT	GO:0008201~heparin binding	3	0.684932	0.509351	434072, 448892, 459877	273	83	13288	1.7593	1	0.98577	99.9956
GOTERM_MF_FAT	GO:0005539~glycosaminoglycan binding	3	0.684932	0.681213	434072, 448892, 459877	273	114	13288	1.28089	1	0.997509	100
GOTERM_MF_FAT	GO:0001871~pattern binding	3	0.684932	0.741148	434072, 448892, 459877	273	128	13288	1.1408	1	0.998645	100
GOTERM_MF_FAT	GO:0030247~polysaccharide binding	3	0.684932	0.741148	434072, 448892, 459877	273	128	13288	1.1408	1	0.998645	100
GOTERM_MF_FAT	GO:0030246~carbohydrate binding	6	1.36986	0.781323	482075, 434072, 448892, 459877, 420867, 472233	273	317	13288	0.921274	1	0.999114	100
Annotation Cluster 74	Enrichment Score: 0.1593511561048305
Category	Term	Count	%	PValue	Genes	List Total	Pop Hits	Pop Total	Fold Enrichment	Bonferroni	Benjamini	FDR
GOTERM_BP_FAT	GO:0010647~positive regulation of cell communication	5	1.14155	0.56166	473181, 446717, 424548, 433925, 443409	284	189	13588	1.26574	1	0.999755	99.9999
GOTERM_BP_FAT	GO:0042981~regulation of apoptosis	12	2.73973	0.605593	473181, 446717, 460590, 469940, 449939, 453776, 424548, 433925, 467426, 473646, 436891, 477883	284	553	13588	1.03823	1	0.999827	100
GOTERM_BP_FAT	GO:0043067~regulation of programmed cell death	12	2.73973	0.62231	473181, 446717, 460590, 469940, 449939, 453776, 424548, 433925, 467426, 473646, 436891, 477883	284	560	13588	1.02525	1	0.999855	100
GOTERM_BP_FAT	GO:0010941~regulation of cell death	12	2.73973	0.629367	473181, 446717, 460590, 469940, 449939, 453776, 424548, 433925, 467426, 473646, 436891, 477883	284	563	13588	1.01979	1	0.999864	100
GOTERM_BP_FAT	GO:0009967~positive regulation of signal transduction	4	0.913242	0.698861	473181, 446717, 424548, 433925	284	172	13588	1.11268	1	0.999935	100
GOTERM_BP_FAT	GO:0043066~negative regulation of apoptosis	5	1.14155	0.737249	473181, 449939, 424548, 433925, 477883	284	239	13588	1.00094	1	0.999956	100
GOTERM_BP_FAT	GO:0043069~negative regulation of programmed cell death	5	1.14155	0.751795	473181, 449939, 424548, 433925, 477883	284	244	13588	0.980432	1	0.99996	100
GOTERM_BP_FAT	GO:0060548~negative regulation of cell death	5	1.14155	0.754629	473181, 449939, 424548, 433925, 477883	284	245	13588	0.97643	1	0.999962	100
GOTERM_BP_FAT	GO:0043065~positive regulation of apoptosis	5	1.14155	0.762983	446717, 433925, 467426, 473646, 477883	284	248	13588	0.964618	1	0.999969	100
GOTERM_BP_FAT	GO:0043068~positive regulation of programmed cell death	5	1.14155	0.768429	446717, 433925, 467426, 473646, 477883	284	250	13588	0.956901	1	0.999967	100
GOTERM_BP_FAT	GO:0010942~positive regulation of cell death	5	1.14155	0.773777	446717, 433925, 467426, 473646, 477883	284	252	13588	0.949307	1	0.999966	100
Annotation Cluster 75	Enrichment Score: 0.15282701744680116
Category	Term	Count	%	PValue	Genes	List Total	Pop Hits	Pop Total	Fold Enrichment	Bonferroni	Benjamini	FDR
GOTERM_BP_FAT	GO:0001568~blood vessel development	6	1.36986	0.577391	434072, 454543, 437798, 467426, 445194, 451924	284	244	13588	1.17652	1	0.999798	99.9999
GOTERM_BP_FAT	GO:0001944~vasculature development	6	1.36986	0.599016	434072, 454543, 437798, 467426, 445194, 451924	284	250	13588	1.14828	1	0.999819	100
GOTERM_BP_FAT	GO:0001525~angiogenesis	3	0.684932	0.768492	434072, 437798, 467426	284	133	13588	1.07921	1	0.999966	100
GOTERM_BP_FAT	GO:0048514~blood vessel morphogenesis	3	0.684932	0.920756	434072, 437798, 467426	284	198	13588	0.724925	1	0.999999	100
Annotation Cluster 76	Enrichment Score: 0.14693694404328217
Category	Term	Count	%	PValue	Genes	List Total	Pop Hits	Pop Total	Fold Enrichment	Bonferroni	Benjamini	FDR
GOTERM_CC_FAT	GO:0005789~endoplasmic reticulum membrane	4	0.913242	0.586479	458153, 441607, 422392, 482617	250	152	12504	1.31621	1	0.985425	99.999
GOTERM_CC_FAT	GO:0042175~nuclear envelope-endoplasmic reticulum network	4	0.913242	0.621299	458153, 441607, 422392, 482617	250	160	12504	1.2504	1	0.988637	99.9997
GOTERM_CC_FAT	GO:0012505~endomembrane system	9	2.05479	0.841458	464368, 435099, 435914, 437798, 439424, 458153, 441607, 422392, 482617	250	535	12504	0.841391	1	0.998131	100
GOTERM_CC_FAT	GO:0044432~endoplasmic reticulum part	4	0.913242	0.842688	458153, 441607, 422392, 482617	250	231	12504	0.866078	1	0.998017	100
Annotation Cluster 77	Enrichment Score: 0.13508404525853449
Category	Term	Count	%	PValue	Genes	List Total	Pop Hits	Pop Total	Fold Enrichment	Bonferroni	Benjamini	FDR
UP_SEQ_FEATURE	repeat:LRR 7	5	1.14155	0.505033	430907, 474796, 433925, 459219, 458500	377	157	16021	1.35338	1	1	99.9986
UP_SEQ_FEATURE	repeat:LRR 8	4	0.913242	0.607309	430907, 474796, 433925, 458500	377	133	16021	1.27808	1	1	100
UP_SEQ_FEATURE	repeat:LRR 6	5	1.14155	0.634519	430907, 474796, 433925, 459219, 458500	377	185	16021	1.14854	1	1	100
UP_SEQ_FEATURE	repeat:LRR 5	5	1.14155	0.705251	430907, 474796, 433925, 459219, 458500	377	203	16021	1.0467	1	1	100
UP_SEQ_FEATURE	repeat:LRR 4	5	1.14155	0.765543	430907, 474796, 433925, 459219, 458500	377	221	16021	0.961448	1	1	100
INTERPRO	IPR001611:Leucine-rich repeat	4	0.913242	0.795473	430907, 474796, 459219, 458500	371	202	17763	0.948093	1	1	100
UP_SEQ_FEATURE	repeat:LRR 3	5	1.14155	0.830449	430907, 474796, 433925, 459219, 458500	377	245	16021	0.867266	1	1	100
SP_PIR_KEYWORDS	leucine-rich repeat	5	1.14155	0.840231	430907, 474796, 433925, 459219, 458500	381	275	17854	0.852016	1	0.993326	100
UP_SEQ_FEATURE	repeat:LRR 2	5	1.14155	0.874314	430907, 474796, 433925, 459219, 458500	377	266	16021	0.798797	1	1	100
UP_SEQ_FEATURE	repeat:LRR 1	5	1.14155	0.874314	430907, 474796, 433925, 459219, 458500	377	266	16021	0.798797	1	1	100
Annotation Cluster 78	Enrichment Score: 0.11705863049911684
Category	Term	Count	%	PValue	Genes	List Total	Pop Hits	Pop Total	Fold Enrichment	Bonferroni	Benjamini	FDR
GOTERM_BP_FAT	GO:0006396~RNA processing	11	2.51142	0.421	471715, 433997, 420716, 453606, 423732, 430238, 472253, 472882, 439504, 427725, 435279	284	437	13588	1.20434	1	0.99915	99.9883
SP_PIR_KEYWORDS	Spliceosome	3	0.684932	0.6875	433997, 420716, 472253	381	111	17854	1.26651	1	0.975017	100
GOTERM_CC_FAT	GO:0005681~spliceosome	3	0.684932	0.710946	433997, 420716, 472253	250	124	12504	1.21006	1	0.994205	100
SP_PIR_KEYWORDS	mrna splicing	4	0.913242	0.776002	433997, 420716, 453606, 472253	381	191	17854	0.98138	1	0.986793	100
GOTERM_BP_FAT	GO:0008380~RNA splicing	4	0.913242	0.793151	433997, 420716, 453606, 472253	284	201	13588	0.952141	1	0.999974	100
SP_PIR_KEYWORDS	mrna processing	4	0.913242	0.88842	433997, 420716, 453606, 472253	381	240	17854	0.781015	1	0.996569	100
GOTERM_CC_FAT	GO:0030529~ribonucleoprotein complex	7	1.59817	0.902559	433997, 420716, 471384, 472253, 432969, 448011, 459877	250	462	12504	0.757818	1	0.99935	100
GOTERM_BP_FAT	GO:0006397~mRNA processing	4	0.913242	0.913302	433997, 420716, 453606, 472253	284	262	13588	0.730459	1	0.999999	100
GOTERM_BP_FAT	GO:0016071~mRNA metabolic process	4	0.913242	0.953134	433997, 420716, 453606, 472253	284	302	13588	0.63371	1	1	100
Annotation Cluster 79	Enrichment Score: 0.11114451724379054
Category	Term	Count	%	PValue	Genes	List Total	Pop Hits	Pop Total	Fold Enrichment	Bonferroni	Benjamini	FDR
SP_PIR_KEYWORDS	synapse	5	1.14155	0.667595	474568, 459340, 452444, 467639, 430245	381	213	17854	1.10002	1	0.972952	100
SP_PIR_KEYWORDS	cell junction	8	1.82648	0.732433	474568, 473181, 459340, 424785, 452444, 438801, 467639, 430245	381	392	17854	0.956345	1	0.979539	100
GOTERM_CC_FAT	GO:0030054~cell junction	8	1.82648	0.831867	474568, 459340, 424785, 452444, 433429, 438801, 467639, 430245	250	470	12504	0.851336	1	0.998075	100
GOTERM_CC_FAT	GO:0045202~synapse	5	1.14155	0.883258	474568, 459340, 452444, 467639, 430245	250	319	12504	0.78395	1	0.999121	100
Annotation Cluster 80	Enrichment Score: 0.10928671527260828
Category	Term	Count	%	PValue	Genes	List Total	Pop Hits	Pop Total	Fold Enrichment	Bonferroni	Benjamini	FDR
GOTERM_BP_FAT	GO:0048584~positive regulation of response to stimulus	4	0.913242	0.747897	473181, 428237, 446717, 448179	284	186	13588	1.02893	1	0.999958	100
GOTERM_BP_FAT	GO:0050778~positive regulation of immune response	3	0.684932	0.779129	473181, 446717, 448179	284	136	13588	1.05541	1	0.999967	100
GOTERM_BP_FAT	GO:0002684~positive regulation of immune system process	4	0.913242	0.806657	473181, 446717, 467426, 448179	284	206	13588	0.92903	1	0.99998	100
Annotation Cluster 81	Enrichment Score: 0.10922405139808429
Category	Term	Count	%	PValue	Genes	List Total	Pop Hits	Pop Total	Fold Enrichment	Bonferroni	Benjamini	FDR
SP_PIR_KEYWORDS	palmitate	5	1.14155	0.641845	459879, 447256, 463514, 468841, 441282	381	206	17854	1.1374	1	0.970463	99.9999
UP_SEQ_FEATURE	lipid moiety-binding region:S-palmitoyl cysteine	4	0.913242	0.782233	459879, 447256, 463514, 441282	377	175	16021	0.971338	1	1	100
SP_PIR_KEYWORDS	lipoprotein	9	2.05479	0.936616	454054, 456781, 469535, 459879, 447256, 463514, 468841, 453515, 441282	381	589	17854	0.716041	1	0.9988	100
Annotation Cluster 82	Enrichment Score: 0.10740007657598583
Category	Term	Count	%	PValue	Genes	List Total	Pop Hits	Pop Total	Fold Enrichment	Bonferroni	Benjamini	FDR
UP_SEQ_FEATURE	zinc finger region:C2H2-type 11	3	0.684932	0.506603	447195, 468014, 460883	377	72	16021	1.77067	1	1	99.9987
UP_SEQ_FEATURE	zinc finger region:C2H2-type 10	3	0.684932	0.627685	447195, 468014, 460883	377	90	16021	1.41653	1	1	100
UP_SEQ_FEATURE	zinc finger region:C2H2-type 9	3	0.684932	0.684348	447195, 468014, 460883	377	100	16021	1.27488	1	1	100
UP_SEQ_FEATURE	zinc finger region:C2H2-type 8	3	0.684932	0.768418	447195, 468014, 460883	377	118	16021	1.08041	1	1	100
UP_SEQ_FEATURE	zinc finger region:C2H2-type 7	3	0.684932	0.806174	447195, 468014, 460883	377	128	16021	0.996	1	1	100
UP_SEQ_FEATURE	zinc finger region:C2H2-type 5	4	0.913242	0.818557	447195, 468014, 443279, 460883	377	187	16021	0.909006	1	1	100
UP_SEQ_FEATURE	zinc finger region:C2H2-type 1	5	1.14155	0.850612	447195, 468014, 424062, 443279, 460883	377	254	16021	0.836536	1	1	100
UP_SEQ_FEATURE	zinc finger region:C2H2-type 4	4	0.913242	0.865506	447195, 468014, 443279, 460883	377	206	16021	0.825165	1	1	100
UP_SEQ_FEATURE	zinc finger region:C2H2-type 6	3	0.684932	0.872964	447195, 468014, 460883	377	151	16021	0.844292	1	1	100
UP_SEQ_FEATURE	zinc finger region:C2H2-type 2	4	0.913242	0.94484	468014, 424062, 443279, 460883	377	259	16021	0.656309	1	1	100
UP_SEQ_FEATURE	zinc finger region:C2H2-type 3	3	0.684932	0.982835	447195, 468014, 460883	377	252	16021	0.505905	1	1	100
Annotation Cluster 83	Enrichment Score: 0.10662410774158106
Category	Term	Count	%	PValue	Genes	List Total	Pop Hits	Pop Total	Fold Enrichment	Bonferroni	Benjamini	FDR
GOTERM_BP_FAT	GO:0031175~neuron projection development	5	1.14155	0.669225	468300, 439465, 467237, 442100, 430078	284	218	13588	1.09736	1	0.999913	100
GOTERM_BP_FAT	GO:0048812~neuron projection morphogenesis	4	0.913242	0.713564	468300, 439465, 467237, 442100	284	176	13588	1.08739	1	0.999934	100
GOTERM_BP_FAT	GO:0048666~neuron development	6	1.36986	0.731495	468300, 439465, 467237, 442100, 430078, 443409	284	292	13588	0.983118	1	0.999953	100
GOTERM_BP_FAT	GO:0048667~cell morphogenesis involved in neuron differentiation	4	0.913242	0.734575	468300, 439465, 467237, 443409	284	182	13588	1.05154	1	0.999954	100
GOTERM_BP_FAT	GO:0032989~cellular component morphogenesis	7	1.59817	0.743496	468300, 439465, 467237, 442100, 466537, 443409, 473492	284	351	13588	0.954175	1	0.999957	100
GOTERM_BP_FAT	GO:0048858~cell projection morphogenesis	4	0.913242	0.795913	468300, 439465, 467237, 442100	284	202	13588	0.947427	1	0.999974	100
GOTERM_BP_FAT	GO:0030030~cell projection organization	6	1.36986	0.798209	468300, 439465, 467237, 442100, 430078, 474000	284	319	13588	0.899907	1	0.999975	100
GOTERM_BP_FAT	GO:0032990~cell part morphogenesis	4	0.913242	0.82188	468300, 439465, 467237, 442100	284	212	13588	0.902737	1	0.999986	100
GOTERM_BP_FAT	GO:0000904~cell morphogenesis involved in differentiation	4	0.913242	0.82188	468300, 439465, 467237, 443409	284	212	13588	0.902737	1	0.999986	100
GOTERM_BP_FAT	GO:0030182~neuron differentiation	7	1.59817	0.842335	468300, 439465, 467237, 427676, 442100, 430078, 443409	284	399	13588	0.839387	1	0.999991	100
GOTERM_BP_FAT	GO:0007409~axonogenesis	3	0.684932	0.857052	468300, 439465, 467237	284	163	13588	0.880584	1	0.999994	100
GOTERM_BP_FAT	GO:0000902~cell morphogenesis	5	1.14155	0.888973	468300, 439465, 467237, 442100, 443409	284	309	13588	0.774192	1	0.999998	100
Annotation Cluster 84	Enrichment Score: 0.09486376011553242
Category	Term	Count	%	PValue	Genes	List Total	Pop Hits	Pop Total	Fold Enrichment	Bonferroni	Benjamini	FDR
GOTERM_BP_FAT	GO:0010604~positive regulation of macromolecule metabolic process	13	2.96804	0.672618	446235, 435717, 461107, 427676, 428237, 468014, 443279, 448891, 424548, 420778, 454939, 473646, 427377	284	633	13588	0.9826	1	0.999911	100
GOTERM_BP_FAT	GO:0010628~positive regulation of gene expression	10	2.28311	0.692095	446235, 435717, 461107, 427676, 468014, 443279, 448891, 420778, 473646, 427377	284	488	13588	0.980432	1	0.999926	100
GOTERM_BP_FAT	GO:0045935~positive regulation of nucleobase, nucleoside, nucleotide and nucleic acid metabolic process	10	2.28311	0.740318	446235, 435717, 427676, 428237, 468014, 443279, 448891, 420778, 473646, 427377	284	510	13588	0.938139	1	0.999955	100
GOTERM_BP_FAT	GO:0045893~positive regulation of transcription, DNA-dependent	8	1.82648	0.767922	446235, 435717, 427676, 468014, 448891, 420778, 473646, 427377	284	416	13588	0.920098	1	0.999969	100
GOTERM_BP_FAT	GO:0051173~positive regulation of nitrogen compound metabolic process	10	2.28311	0.772027	446235, 435717, 427676, 428237, 468014, 443279, 448891, 420778, 473646, 427377	284	526	13588	0.909602	1	0.999966	100
GOTERM_BP_FAT	GO:0051254~positive regulation of RNA metabolic process	8	1.82648	0.774255	446235, 435717, 427676, 468014, 448891, 420778, 473646, 427377	284	419	13588	0.91351	1	0.999965	100
GOTERM_BP_FAT	GO:0045941~positive regulation of transcription	9	2.05479	0.777576	446235, 435717, 427676, 468014, 443279, 448891, 420778, 473646, 427377	284	475	13588	0.906538	1	0.999967	100
GOTERM_BP_FAT	GO:0010557~positive regulation of macromolecule biosynthetic process	9	2.05479	0.867014	446235, 435717, 427676, 468014, 443279, 448891, 420778, 473646, 427377	284	530	13588	0.812463	1	0.999995	100
GOTERM_BP_FAT	GO:0031328~positive regulation of cellular biosynthetic process	9	2.05479	0.893502	446235, 435717, 427676, 468014, 443279, 448891, 420778, 473646, 427377	284	552	13588	0.780083	1	0.999998	100
GOTERM_BP_FAT	GO:0009891~positive regulation of biosynthetic process	9	2.05479	0.898868	446235, 435717, 427676, 468014, 443279, 448891, 420778, 473646, 427377	284	557	13588	0.77308	1	0.999998	100
GOTERM_BP_FAT	GO:0006357~regulation of transcription from RNA polymerase II promoter	10	2.28311	0.900005	446235, 430536, 464288, 427676, 470341, 437468, 448891, 420778, 423136, 473646	284	616	13588	0.776706	1	0.999998	100
GOTERM_BP_FAT	GO:0045944~positive regulation of transcription from RNA polymerase II promoter	5	1.14155	0.943286	446235, 427676, 448891, 420778, 473646	284	358	13588	0.668227	1	1	100
Annotation Cluster 85	Enrichment Score: 0.07991477725394111
Category	Term	Count	%	PValue	Genes	List Total	Pop Hits	Pop Total	Fold Enrichment	Bonferroni	Benjamini	FDR
GOTERM_BP_FAT	GO:0035295~tube development	6	1.36986	0.646972	473181, 434072, 453776, 463514, 445194, 451924	284	264	13588	1.08739	1	0.99989	100
GOTERM_BP_FAT	GO:0060562~epithelial tube morphogenesis	3	0.684932	0.676245	453776, 463514, 445194	284	111	13588	1.29311	1	0.999915	100
GOTERM_BP_FAT	GO:0048598~embryonic morphogenesis	6	1.36986	0.872318	468014, 453776, 474939, 463514, 445194, 473646	284	359	13588	0.799639	1	0.999996	100
GOTERM_BP_FAT	GO:0035239~tube morphogenesis	3	0.684932	0.874794	453776, 463514, 445194	284	171	13588	0.839387	1	0.999996	100
GOTERM_BP_FAT	GO:0002009~morphogenesis of an epithelium	3	0.684932	0.878902	453776, 463514, 445194	284	173	13588	0.829683	1	0.999997	100
GOTERM_BP_FAT	GO:0048729~tissue morphogenesis	3	0.684932	0.96071	453776, 463514, 445194	284	238	13588	0.603089	1	1	100
GOTERM_BP_FAT	GO:0060429~epithelium development	3	0.684932	0.978349	453776, 463514, 445194	284	271	13588	0.52965	1	1	100
Annotation Cluster 86	Enrichment Score: 0.0719141915452521
Category	Term	Count	%	PValue	Genes	List Total	Pop Hits	Pop Total	Fold Enrichment	Bonferroni	Benjamini	FDR
GOTERM_CC_FAT	GO:0005576~extracellular region	36	8.21918	0.414017	466121, 474796, 460590, 449939, 424548, 452090, 472502, 474676, 448179, 436954, 439465, 465028, 434072, 472151, 446123, 443409, 437167, 467426, 436018, 436903, 471555, 475580, 448892, 463514, 478476, 460430, 420727, 462979, 466195, 451924, 439210, 461879, 469535, 447919, 437099, 422178	250	1680	12504	1.07177	1	0.948045	99.9031
SP_PIR_KEYWORDS	Secreted	29	6.621	0.692443	466121, 474796, 460590, 449939, 424548, 452090, 474676, 472502, 448179, 436954, 434072, 472151, 446123, 467426, 437167, 436018, 436903, 471555, 475580, 448892, 463514, 478476, 420727, 451924, 461879, 469535, 447919, 437099, 422178	381	1420	17854	0.957018	1	0.975285	100
SP_PIR_KEYWORDS	signal	53	12.1005	0.951388	466121, 424548, 452090, 474676, 472502, 436954, 439465, 434072, 472151, 446123, 439207, 436903, 474623, 475580, 474725, 479239, 458153, 420727, 451924, 451190, 461879, 469535, 459636, 437099, 422178, 452313, 482617, 450228, 453627, 474796, 461318, 482075, 449939, 437798, 448503, 448179, 465028, 437167, 455458, 436018, 452168, 428853, 471555, 448892, 420924, 452444, 437643, 463514, 478476, 461156,…	381	2970	17854	0.836238	1	0.999332	100
SP_PIR_KEYWORDS	glycoprotein	62	14.1553	0.98341	426899, 424548, 474676, 439465, 446123, 443409, 476327, 438671, 436903, 474623, 475580, 474725, 479239, 435914, 458153, 420727, 451924, 473492, 461879, 469535, 459636, 437099, 421002, 422178, 450228, 453627, 474796, 482075, 461318, 460590, 449939, 459879, 437798, 448503, 441607, 472334, 448179, 465028, 420867, 431061, 455458, 436018, 452168, 428853, 471555, 448892, 420924, 437643, 452444, 463514,…	381	3600	17854	0.807049	1	0.999915	100
UP_SEQ_FEATURE	signal peptide	53	12.1005	0.9938	466121, 424548, 452090, 474676, 472502, 436954, 439465, 434072, 472151, 446123, 439207, 436903, 474623, 475580, 474725, 479239, 458153, 420727, 451924, 451190, 461879, 469535, 459636, 437099, 422178, 452313, 482617, 450228, 453627, 474796, 461318, 482075, 449939, 437798, 448503, 448179, 465028, 437167, 455458, 436018, 452168, 428853, 471555, 448892, 420924, 452444, 437643, 463514, 478476, 461156,…	377	2963	16021	0.760138	1	1	100
UP_SEQ_FEATURE	glycosylation site:N-linked (GlcNAc...)	60	13.6986	0.998312	426899, 424548, 474676, 439465, 446123, 443409, 476327, 438671, 436903, 474623, 475580, 474725, 479239, 435914, 458153, 420727, 451924, 473492, 461879, 469535, 459636, 437099, 421002, 422178, 450228, 453627, 474796, 461318, 460590, 449939, 459879, 437798, 448503, 441607, 472334, 448179, 465028, 420867, 431061, 455458, 436018, 452168, 428853, 471555, 448892, 420924, 452444, 437643, 463514, 421347,…	377	3444	16021	0.740349	1	1	100
SP_PIR_KEYWORDS	disulfide bond	34	7.76256	0.999274	482075, 460590, 449939, 424548, 459879, 448503, 452090, 472334, 448179, 439465, 465028, 434072, 472151, 446123, 420867, 455458, 436018, 439207, 436903, 471555, 440262, 475580, 474623, 448892, 474725, 452444, 427369, 420727, 451190, 469535, 447919, 459636, 437099, 476077	381	2469	17854	0.64531	1	1	100
UP_SEQ_FEATURE	disulfide bond	34	7.76256	0.999867	482075, 460590, 449939, 424548, 459879, 448503, 452090, 472334, 448179, 439465, 465028, 434072, 472151, 446123, 420867, 455458, 436018, 439207, 436903, 471555, 440262, 475580, 474623, 448892, 474725, 452444, 427369, 420727, 451190, 469535, 447919, 459636, 437099, 476077	377	2379	16021	0.607341	1	1	100
Annotation Cluster 87	Enrichment Score: 0.06659977843031026
Category	Term	Count	%	PValue	Genes	List Total	Pop Hits	Pop Total	Fold Enrichment	Bonferroni	Benjamini	FDR
UP_SEQ_FEATURE	domain:Fibronectin type-III 2	3	0.684932	0.776447	439465, 446123, 436018	377	120	16021	1.0624	1	1	100
UP_SEQ_FEATURE	domain:Fibronectin type-III 1	3	0.684932	0.780369	439465, 446123, 436018	377	121	16021	1.05362	1	1	100
INTERPRO	IPR008957:Fibronectin, type III-like fold	3	0.684932	0.904024	439465, 446123, 436018	371	187	17763	0.768108	1	1	100
INTERPRO	IPR003961:Fibronectin, type III	3	0.684932	0.910328	439465, 446123, 436018	371	191	17763	0.752022	1	1	100
SMART	SM00060:FN3	3	0.684932	0.931562	439465, 446123, 436018	206	191	9131	0.696208	1	1	100
Annotation Cluster 88	Enrichment Score: 0.05883807648685459
Category	Term	Count	%	PValue	Genes	List Total	Pop Hits	Pop Total	Fold Enrichment	Bonferroni	Benjamini	FDR
UP_SEQ_FEATURE	domain:Ig-like C2-type 3	3	0.684932	0.609217	474623, 455458, 420727	377	87	16021	1.46538	1	1	100
INTERPRO	IPR013098:Immunoglobulin I-set	3	0.684932	0.745604	456624, 474623, 448503	371	127	17763	1.13099	1	1	100
UP_SEQ_FEATURE	domain:Ig-like C2-type 1	3	0.684932	0.813035	474623, 455458, 420727	377	130	16021	0.980677	1	1	100
UP_SEQ_FEATURE	domain:Ig-like C2-type 2	3	0.684932	0.816384	474623, 455458, 420727	377	131	16021	0.973191	1	1	100
INTERPRO	IPR003598:Immunoglobulin subtype 2	3	0.684932	0.904024	456624, 474623, 448503	371	187	17763	0.768108	1	1	100
SP_PIR_KEYWORDS	Immunoglobulin domain	7	1.59817	0.913055	436903, 456624, 474623, 446123, 448503, 455458, 420727	381	443	17854	0.740466	1	0.997771	100
SMART	SM00408:IGc2	3	0.684932	0.926223	456624, 474623, 448503	206	187	9131	0.7111	1	1	100
INTERPRO	IPR003599:Immunoglobulin subtype	3	0.684932	0.98991	456624, 455458, 420727	371	313	17763	0.458901	1	1	100
SMART	SM00409:IG	3	0.684932	0.993897	456624, 455458, 420727	206	313	9131	0.424843	1	1	100
INTERPRO	IPR007110:Immunoglobulin-like	6	1.36986	0.995755	436903, 456624, 474623, 448503, 455458, 420727	371	604	17763	0.475616	1	1	100
INTERPRO	IPR013783:Immunoglobulin-like fold	6	1.36986	0.997736	435717, 456624, 474623, 448503, 455458, 420727	371	644	17763	0.446075	1	1	100
Annotation Cluster 89	Enrichment Score: 0.05043595909789355
Category	Term	Count	%	PValue	Genes	List Total	Pop Hits	Pop Total	Fold Enrichment	Bonferroni	Benjamini	FDR
GOTERM_CC_FAT	GO:0031410~cytoplasmic vesicle	9	2.05479	0.79837	446942, 448006, 481352, 440252, 459879, 445194, 468841, 462979, 422392	250	508	12504	0.88611	1	0.997397	100
GOTERM_CC_FAT	GO:0031982~vesicle	9	2.05479	0.816881	446942, 448006, 481352, 440252, 459879, 445194, 468841, 462979, 422392	250	519	12504	0.867329	1	0.997815	100
SP_PIR_KEYWORDS	cytoplasmic vesicle	4	0.913242	0.874419	446942, 448006, 481352, 422392	381	232	17854	0.807946	1	0.995767	100
GOTERM_CC_FAT	GO:0016023~cytoplasmic membrane-bounded vesicle	4	0.913242	0.990068	440252, 459879, 468841, 462979	250	414	12504	0.483246	1	0.999999	100
GOTERM_CC_FAT	GO:0031988~membrane-bounded vesicle	4	0.913242	0.990999	440252, 459879, 468841, 462979	250	420	12504	0.476343	1	0.999999	100
Annotation Cluster 90	Enrichment Score: 0.047379965331537516
Category	Term	Count	%	PValue	Genes	List Total	Pop Hits	Pop Total	Fold Enrichment	Bonferroni	Benjamini	FDR
GOTERM_BP_FAT	GO:0007276~gamete generation	6	1.36986	0.823374	471906, 437468, 430078, 468818, 424548, 468848	284	331	13588	0.867282	1	0.999986	100
GOTERM_BP_FAT	GO:0048609~reproductive process in a multicellular organism	7	1.59817	0.858497	471906, 437468, 430078, 468818, 424548, 473646, 468848	284	409	13588	0.818864	1	0.999994	100
GOTERM_BP_FAT	GO:0032504~multicellular organism reproduction	7	1.59817	0.858497	471906, 437468, 430078, 468818, 424548, 473646, 468848	284	409	13588	0.818864	1	0.999994	100
GOTERM_BP_FAT	GO:0019953~sexual reproduction	6	1.36986	0.908167	471906, 437468, 430078, 468818, 424548, 468848	284	386	13588	0.743706	1	0.999999	100
GOTERM_BP_FAT	GO:0007283~spermatogenesis	3	0.684932	0.971046	471906, 437468, 430078	284	255	13588	0.562883	1	1	100
GOTERM_BP_FAT	GO:0048232~male gamete generation	3	0.684932	0.971046	471906, 437468, 430078	284	255	13588	0.562883	1	1	100
Annotation Cluster 91	Enrichment Score: 0.04230224498412726
Category	Term	Count	%	PValue	Genes	List Total	Pop Hits	Pop Total	Fold Enrichment	Bonferroni	Benjamini	FDR
GOTERM_BP_FAT	GO:0043009~chordate embryonic development	7	1.59817	0.876074	473181, 453776, 474939, 437798, 436359, 445194, 473646	284	421	13588	0.795524	1	0.999997	100
GOTERM_BP_FAT	GO:0009792~embryonic development ending in birth or egg hatching	7	1.59817	0.881514	473181, 453776, 474939, 437798, 436359, 445194, 473646	284	425	13588	0.788036	1	0.999997	100
GOTERM_BP_FAT	GO:0030097~hemopoiesis	4	0.913242	0.8979	473181, 449939, 474939, 473646	284	251	13588	0.762471	1	0.999998	100
GOTERM_BP_FAT	GO:0048534~hemopoietic or lymphoid organ development	4	0.913242	0.935022	473181, 449939, 474939, 473646	284	281	13588	0.681069	1	1	100
GOTERM_BP_FAT	GO:0002520~immune system development	4	0.913242	0.947695	473181, 449939, 474939, 473646	284	295	13588	0.648747	1	1	100
Annotation Cluster 92	Enrichment Score: 0.03894553650317238
Category	Term	Count	%	PValue	Genes	List Total	Pop Hits	Pop Total	Fold Enrichment	Bonferroni	Benjamini	FDR
GOTERM_BP_FAT	GO:0055066~di-, tri-valent inorganic cation homeostasis	3	0.684932	0.811557	467237, 444314, 459879	284	146	13588	0.983118	1	0.999982	100
GOTERM_BP_FAT	GO:0042592~homeostatic process	10	2.28311	0.863673	446235, 467237, 444314, 449939, 459879, 474520, 473646, 472233, 473492, 475717	284	584	13588	0.819265	1	0.999995	100
GOTERM_BP_FAT	GO:0048878~chemical homeostasis	6	1.36986	0.881174	446235, 467237, 444314, 459879, 472233, 473492	284	365	13588	0.786494	1	0.999997	100
GOTERM_BP_FAT	GO:0055080~cation homeostasis	3	0.684932	0.899359	467237, 444314, 459879	284	184	13588	0.780083	1	0.999998	100
GOTERM_BP_FAT	GO:0050801~ion homeostasis	4	0.913242	0.946037	467237, 444314, 459879, 473492	284	293	13588	0.653175	1	1	100
GOTERM_BP_FAT	GO:0006873~cellular ion homeostasis	3	0.684932	0.974026	467237, 459879, 473492	284	261	13588	0.549943	1	1	100
GOTERM_BP_FAT	GO:0019725~cellular homeostasis	4	0.913242	0.975757	467237, 459879, 473492, 475717	284	343	13588	0.55796	1	1	100
GOTERM_BP_FAT	GO:0055082~cellular chemical homeostasis	3	0.684932	0.977131	467237, 459879, 473492	284	268	13588	0.535579	1	1	100
Annotation Cluster 93	Enrichment Score: 0.0314160609841779
Category	Term	Count	%	PValue	Genes	List Total	Pop Hits	Pop Total	Fold Enrichment	Bonferroni	Benjamini	FDR
INTERPRO	IPR012287:Homeodomain-related	5	1.14155	0.791172	464271, 424062, 474939, 431233, 475950	371	259	17763	0.924299	1	1	100
INTERPRO	IPR017970:Homeobox, conserved site	3	0.684932	0.94754	424062, 474939, 475950	371	222	17763	0.64701	1	1	100
INTERPRO	IPR001356:Homeobox	3	0.684932	0.970291	424062, 474939, 475950	371	254	17763	0.565497	1	1	100
SP_PIR_KEYWORDS	Homeobox	3	0.684932	0.977236	424062, 474939, 475950	381	263	17854	0.534535	1	0.999847	100
SMART	SM00389:HOX	3	0.684932	0.979828	424062, 474939, 475950	206	254	9131	0.523526	1	1	100
Annotation Cluster 94	Enrichment Score: 0.031206653074043404
Category	Term	Count	%	PValue	Genes	List Total	Pop Hits	Pop Total	Fold Enrichment	Bonferroni	Benjamini	FDR
GOTERM_BP_FAT	GO:0045859~regulation of protein kinase activity	3	0.684932	0.902715	434177, 469535, 424548	284	186	13588	0.771695	1	0.999998	100
GOTERM_BP_FAT	GO:0043549~regulation of kinase activity	3	0.684932	0.912168	434177, 469535, 424548	284	192	13588	0.747579	1	0.999999	100
GOTERM_BP_FAT	GO:0051338~regulation of transferase activity	3	0.684932	0.922109	434177, 469535, 424548	284	199	13588	0.721282	1	0.999999	100
GOTERM_BP_FAT	GO:0042325~regulation of phosphorylation	4	0.913242	0.943458	434177, 469535, 424548, 454939	284	290	13588	0.659932	1	1	100
GOTERM_BP_FAT	GO:0051174~regulation of phosphorus metabolic process	4	0.913242	0.952391	434177, 469535, 424548, 454939	284	301	13588	0.635815	1	1	100
GOTERM_BP_FAT	GO:0019220~regulation of phosphate metabolic process	4	0.913242	0.952391	434177, 469535, 424548, 454939	284	301	13588	0.635815	1	1	100
Annotation Cluster 95	Enrichment Score: 0.031063061436817814
Category	Term	Count	%	PValue	Genes	List Total	Pop Hits	Pop Total	Fold Enrichment	Bonferroni	Benjamini	FDR
SP_PIR_KEYWORDS	rna-binding	8	1.82648	0.894714	466670, 430951, 433997, 453606, 482828, 472882, 439504, 432969	381	485	17854	0.772963	1	0.996736	100
INTERPRO	IPR000504:RNA recognition motif, RNP-1	3	0.684932	0.937527	466670, 430951, 472882	371	212	17763	0.677529	1	1	100
INTERPRO	IPR012677:Nucleotide-binding, alpha-beta plait	3	0.684932	0.938605	466670, 430951, 472882	371	213	17763	0.674348	1	1	100
SMART	SM00360:RRM	3	0.684932	0.954107	466670, 430951, 472882	206	212	9131	0.627244	1	1	100
Annotation Cluster 96	Enrichment Score: 0.027300255857616737
Category	Term	Count	%	PValue	Genes	List Total	Pop Hits	Pop Total	Fold Enrichment	Bonferroni	Benjamini	FDR
UP_SEQ_FEATURE	repeat:ANK 3	3	0.684932	0.890733	420778, 445194, 474971	377	159	16021	0.801812	1	1	100
UP_SEQ_FEATURE	repeat:ANK 2	3	0.684932	0.941129	420778, 445194, 474971	377	191	16021	0.667477	1	1	100
UP_SEQ_FEATURE	repeat:ANK 1	3	0.684932	0.941129	420778, 445194, 474971	377	191	16021	0.667477	1	1	100
INTERPRO	IPR002110:Ankyrin	3	0.684932	0.948453	420778, 445194, 474971	371	223	17763	0.644108	1	1	100
SP_PIR_KEYWORDS	ank repeat	3	0.684932	0.951826	420778, 445194, 474971	381	222	17854	0.633255	1	0.999307	100
SMART	SM00248:ANK	3	0.684932	0.962895	420778, 445194, 474971	206	223	9131	0.596304	1	1	100
Annotation Cluster 97	Enrichment Score: 0.020396709993567713
Category	Term	Count	%	PValue	Genes	List Total	Pop Hits	Pop Total	Fold Enrichment	Bonferroni	Benjamini	FDR
SP_PIR_KEYWORDS	protein transport	7	1.59817	0.930132	464368, 459340, 435099, 440360, 482969, 446412, 453775	381	461	17854	0.711554	1	0.998558	100
GOTERM_BP_FAT	GO:0008104~protein localization	11	2.51142	0.955592	464368, 459340, 435099, 440360, 482969, 425650, 446412, 462979, 467639, 429607, 453775	284	753	13588	0.698932	1	1	100
GOTERM_BP_FAT	GO:0015031~protein transport	9	2.05479	0.964577	464368, 459340, 435099, 440360, 482969, 425650, 446412, 429607, 453775	284	651	13588	0.661453	1	1	100
GOTERM_BP_FAT	GO:0045184~establishment of protein localization	9	2.05479	0.966627	464368, 459340, 435099, 440360, 482969, 425650, 446412, 429607, 453775	284	656	13588	0.656411	1	1	100
Annotation Cluster 98	Enrichment Score: 0.017825200771016087
Category	Term	Count	%	PValue	Genes	List Total	Pop Hits	Pop Total	Fold Enrichment	Bonferroni	Benjamini	FDR
SP_PIR_KEYWORDS	cell membrane	31	7.07763	0.892264	450228, 424785, 453627, 448006, 460590, 424548, 433429, 459879, 448503, 438801, 472334, 467639, 463173, 474568, 473181, 440360, 474623, 456781, 452444, 427369, 456718, 445194, 458153, 420727, 429313, 454054, 469535, 441541, 447256, 441282, 453164	381	1713	17854	0.848037	1	0.996705	100
GOTERM_CC_FAT	GO:0005886~plasma membrane	44	10.0457	0.991725	450228, 424785, 453627, 448006, 482075, 460590, 433429, 424548, 459879, 448503, 438801, 472334, 467639, 464505, 459340, 465028, 443409, 446412, 463173, 430245, 474568, 446942, 440360, 472203, 474623, 456781, 474725, 437643, 452444, 427369, 456718, 445194, 458153, 420727, 479359, 429313, 468300, 454054, 469535, 447256, 441541, 468841, 441282, 453164	250	2906	12504	0.757297	1	0.999999	100
UP_SEQ_FEATURE	topological domain:Extracellular	33	7.53425	0.999171	450228, 424785, 453627, 448006, 482075, 482233, 426899, 460590, 424548, 459879, 448503, 438801, 472334, 465028, 443409, 455458, 438671, 463173, 452168, 474568, 474623, 474725, 452444, 437643, 427369, 458153, 420727, 441302, 461156, 469535, 441541, 442554, 456581	377	2174	16021	0.645064	1	1	100
Annotation Cluster 99	Enrichment Score: 0.006082930615362808
Category	Term	Count	%	PValue	Genes	List Total	Pop Hits	Pop Total	Fold Enrichment	Bonferroni	Benjamini	FDR
GOTERM_MF_FAT	GO:0046873~metal ion transmembrane transporter activity	4	0.913242	0.938969	464505, 424461, 459879, 456581	273	290	13288	0.671365	1	0.999991	100
GOTERM_BP_FAT	GO:0030001~metal ion transport	4	0.913242	0.995498	464505, 424461, 458153, 456581	284	442	13588	0.432987	1	1	100
GOTERM_BP_FAT	GO:0006812~cation transport	4	0.913242	0.99878	464505, 424461, 458153, 456581	284	515	13588	0.371612	1	1	100
GOTERM_BP_FAT	GO:0006811~ion transport	6	1.36986	0.999287	464505, 424461, 443409, 458153, 440677, 456581	284	712	13588	0.403189	1	1	100
SP_PIR_KEYWORDS	ion transport	4	0.913242	0.999387	424461, 458153, 440677, 456581	381	543	17854	0.3452	1	1	100
Annotation Cluster 100	Enrichment Score: 0.005535093461103708
Category	Term	Count	%	PValue	Genes	List Total	Pop Hits	Pop Total	Fold Enrichment	Bonferroni	Benjamini	FDR
GOTERM_BP_FAT	GO:0006886~intracellular protein transport	3	0.684932	0.980241	464368, 446412, 429607	284	276	13588	0.520055	1	1	100
GOTERM_BP_FAT	GO:0034613~cellular protein localization	3	0.684932	0.987071	464368, 446412, 429607	284	299	13588	0.480051	1	1	100
GOTERM_BP_FAT	GO:0070727~cellular macromolecule localization	3	0.684932	0.987542	464368, 446412, 429607	284	301	13588	0.476861	1	1	100
GOTERM_BP_FAT	GO:0046907~intracellular transport	4	0.913242	0.994542	464368, 446412, 468841, 429607	284	431	13588	0.444038	1	1	100
Annotation Cluster 101	Enrichment Score: 0.002990061484490246
Category	Term	Count	%	PValue	Genes	List Total	Pop Hits	Pop Total	Fold Enrichment	Bonferroni	Benjamini	FDR
GOTERM_CC_FAT	GO:0005624~membrane fraction	5	1.14155	0.99219	459340, 445749, 459877, 429313, 456581	250	510	12504	0.490353	1	0.999999	100
GOTERM_CC_FAT	GO:0000267~cell fraction	6	1.36986	0.993132	459340, 445749, 459877, 429313, 472233, 456581	250	596	12504	0.503517	1	0.999999	100
GOTERM_CC_FAT	GO:0005626~insoluble fraction	5	1.14155	0.994096	459340, 445749, 459877, 429313, 456581	250	528	12504	0.473636	1	0.999999	100
Annotation Cluster 102	Enrichment Score: 0.002188653789617837
Category	Term	Count	%	PValue	Genes	List Total	Pop Hits	Pop Total	Fold Enrichment	Bonferroni	Benjamini	FDR
SP_PIR_KEYWORDS	membrane	102	23.2877	0.970965	434408, 423362, 471715, 426982, 476327, 443409, 462552, 479239, 427369, 425650, 458153, 463309, 469535, 481482, 477263, 457221, 424785, 453627, 482075, 459879, 433429, 436359, 462801, 472334, 438801, 467639, 464125, 481352, 446412, 431061, 445752, 453222, 463173, 452168, 473181, 420924, 452444, 456718, 440677, 422392, 453775, 441302, 460346, 424252, 463758, 454054, 453164, 467850, 482233, 426899,…	381	5507	17854	0.867952	1	0.999748	100
UP_SEQ_FEATURE	transmembrane region	76	17.3516	0.996476	482233, 426899, 424548, 464579, 423362, 471715, 476327, 443409, 462552, 438671, 446942, 474623, 424461, 479239, 474725, 427369, 435914, 458153, 425650, 420727, 466195, 473492, 454158, 437758, 463309, 439210, 448767, 469535, 421002, 452313, 456581, 481482, 477263, 450228, 457221, 424785, 453627, 448006, 482075, 461318, 460590, 459879, 448503, 436359, 462801, 438801, 441607, 472334, 464125, 465028,…	377	4113	16021	0.785241	1	1	100
UP_SEQ_FEATURE	topological domain:Cytoplasmic	46	10.5023	0.998562	457221, 450228, 424785, 453627, 448006, 482075, 482233, 460590, 426899, 459879, 424548, 448503, 462801, 438801, 472334, 441607, 423362, 465028, 467287, 420867, 443409, 476327, 455458, 438671, 463173, 452168, 474568, 446942, 435099, 474623, 474725, 437643, 452444, 435914, 427369, 458153, 421347, 420727, 422392, 441302, 461156, 469535, 441541, 442554, 456581, 467850	377	2780	16021	0.703172	1	1	100
UP_SEQ_FEATURE	topological domain:Extracellular	33	7.53425	0.999171	450228, 424785, 453627, 448006, 482075, 482233, 426899, 460590, 424548, 459879, 448503, 438801, 472334, 465028, 443409, 455458, 438671, 463173, 452168, 474568, 474623, 474725, 452444, 437643, 427369, 458153, 420727, 441302, 461156, 469535, 441541, 442554, 456581	377	2174	16021	0.645064	1	1	100
SP_PIR_KEYWORDS	transmembrane	77	17.5799	0.999989	482233, 426899, 424548, 464579, 423362, 471715, 456624, 476327, 443409, 462552, 438671, 446942, 474623, 424461, 479239, 474725, 427369, 435914, 458153, 425650, 420727, 466195, 473492, 454158, 437758, 463309, 439210, 448767, 469535, 421002, 452313, 456581, 481482, 477263, 450228, 457221, 424785, 453627, 448006, 482075, 461318, 460590, 459879, 448503, 436359, 462801, 438801, 441607, 472334, 464125,…	381	5237	17854	0.688999	1	1	100
GOTERM_CC_FAT	GO:0016021~integral to membrane	79	18.0365	0.999999	482233, 426899, 424548, 464579, 423362, 471715, 456624, 476327, 443409, 462552, 438671, 446942, 474623, 424461, 479239, 474725, 427369, 435914, 458153, 425650, 420727, 466195, 473492, 454158, 437758, 463309, 439210, 448767, 469535, 421002, 452313, 456581, 481482, 477263, 450228, 457221, 424785, 453627, 448006, 482075, 461318, 460590, 459879, 437798, 448503, 436359, 462801, 438801, 441607, 472334,…	250	5709	12504	0.692111	1	1	100
GOTERM_CC_FAT	GO:0031224~intrinsic to membrane	82	18.7215	0.999999	482233, 426899, 424548, 464579, 423362, 471715, 456624, 476327, 443409, 462552, 438671, 446942, 474623, 424461, 479239, 474725, 427369, 435914, 458153, 425650, 420727, 466195, 473492, 454158, 437758, 463309, 439210, 448767, 469535, 447256, 421002, 452313, 456581, 481482, 477263, 450228, 457221, 424785, 453627, 448006, 482075, 461318, 460590, 459879, 437798, 448503, 436359, 462801, 438801, 441607,…	250	5914	12504	0.693492	1	1	100
Annotation Cluster 103	Enrichment Score: 3.952083969805825E-11
Category	Term	Count	%	PValue	Genes	List Total	Pop Hits	Pop Total	Fold Enrichment	Bonferroni	Benjamini	FDR
GOTERM_BP_FAT	GO:0007600~sensory perception	5	1.14155	1	450228, 467237, 437099, 443409, 456581	284	1402	13588	0.170631	1	1	100
GOTERM_BP_FAT	GO:0050877~neurological system process	7	1.59817	1	450228, 474276, 467237, 437099, 443409, 456581, 473492	284	1681	13588	0.199236	1	1	100
GOTERM_BP_FAT	GO:0050890~cognition	5	1.14155	1	450228, 467237, 437099, 443409, 456581	284	1480	13588	0.161639	1	1	100
UNCLUSTERED
Category	Term	Count	%	PValue	Genes	List Total	Pop Hits	Pop Total	Fold Enrichment	Bonferroni	Benjamini	FDR
SP_PIR_KEYWORDS	Plasminogen activation	3	0.684932	0.00263506	461879, 447919, 422178	381	4	17854	35.1457	0.540845	0.121666	3.45572
SP_PIR_KEYWORDS	smooth muscle	3	0.684932	0.00263506	461305, 448844, 456821	381	4	17854	35.1457	0.540845	0.121666	3.45572
GOTERM_BP_FAT	GO:0007010~cytoskeleton organization	16	3.65297	0.0034776	442100, 422159, 458254, 448196, 468818, 466537, 471171, 462979, 472334, 467639, 473858, 448844, 457507, 434777, 456072, 456821	284	326	13588	2.34822	0.993861	0.324146	5.60694
SP_PIR_KEYWORDS	muscle contraction	3	0.684932	0.00432998	461305, 448844, 456821	381	5	17854	28.1165	0.721996	0.132583	5.61978
GOTERM_BP_FAT	GO:0006260~DNA replication	10	2.28311	0.00456127	439323, 464288, 468790, 434072, 453375, 440262, 465122, 451175, 446134, 433985	284	152	13588	3.1477	0.998749	0.379616	7.29286
SP_PIR_KEYWORDS	centromere	5	1.14155	0.0100908	432182, 443891, 460751, 445290, 482267	381	40	17854	5.85761	0.949809	0.23814	12.6443
BIOCARTA	m_fibrinolysisPathway:Fibrinolysis Pathway	3	0.684932	0.0113306	461879, 447919, 422178	26	8	1171	16.8894	0.414668	0.414668	10.2583
SP_PIR_KEYWORDS	phosphoprotein	157	35.8447	0.0113595	464530, 464288, 430078, 454234, 448217, 460237, 434547, 427377, 423362, 471715, 426982, 470341, 433191, 446717, 452047, 443409, 478128, 473646, 466924, 482525, 466537, 448011, 458153, 456536, 433985, 461104, 482267, 466670, 473537, 448709, 469535, 459395, 425955, 424785, 453627, 442100, 424062, 420936, 459879, 433429, 478255, 459877, 432767, 431558, 433896, 472334, 467639, 436891, 473858, 427676,…	381	6311	17854	1.16577	0.965618	0.24486	14.1248
SP_PIR_KEYWORDS	alternative splicing	116	26.484	0.0121775	430078, 460237, 420778, 474676, 434547, 427377, 423362, 433056, 453203, 462552, 444542, 430688, 458254, 479834, 482525, 460883, 425650, 471171, 456536, 430218, 474295, 473537, 469535, 459008, 458500, 481482, 477263, 457221, 428237, 437468, 431059, 478255, 432767, 431558, 462801, 448179, 464125, 434810, 427676, 473858, 478249, 455294, 454601, 431061, 445752, 452168, 463155, 479209, 434204, 452444,…	381	4481	17854	1.21309	0.973067	0.242727	15.067
SP_PIR_KEYWORDS	polymorphism	10	2.28311	0.0247435	467237, 461879, 425544, 452047, 424548, 456536, 421347, 460493, 452898, 433985	381	196	17854	2.39086	0.999383	0.369945	28.391
SP_PIR_KEYWORDS	dna synthesis	3	0.684932	0.0301827	468790, 434072, 433985	381	13	17854	10.8141	0.999882	0.412468	33.535
KEGG_PATHWAY	mmu00051:Fructose and mannose metabolism	4	0.913242	0.0317044	445749, 454601, 436054, 472233	109	37	5738	5.69105	0.962605	0.806622	30.1577
GOTERM_CC_FAT	GO:0005815~microtubule organizing center	9	2.05479	0.0355136	467237, 457192, 458254, 434204, 448196, 434777, 459395, 447256, 456536	250	189	12504	2.38171	0.999877	0.362491	37.4655
GOTERM_BP_FAT	GO:0051726~regulation of cell cycle	10	2.28311	0.0355419	473858, 428237, 457192, 453375, 458254, 468818, 433925, 439424, 478128, 436891	284	214	13588	2.23575	1	0.889695	45.0872
COG_ONTOLOGY	Cell division and chromosome partitioning	7	1.59817	0.0388866	454469, 473537, 422159, 430078, 439810, 420936, 432767	51	104	2040	2.69231	0.426089	0.426089	23.6183
GOTERM_MF_FAT	GO:0016799~hydrolase activity, hydrolyzing N-glycosyl compounds	3	0.684932	0.0514948	436938, 453404, 460493	273	18	13288	8.11233	1	0.873392	52.5343
SP_PIR_KEYWORDS	acetylation	61	13.9269	0.0620225	464288, 450345, 453606, 430078, 472502, 434680, 420884, 470341, 454085, 479191, 478128, 430245, 461305, 482525, 466537, 480170, 469860, 462979, 461104, 473537, 478899, 432969, 477883, 425955, 454736, 445080, 457192, 470112, 422159, 428237, 436359, 478255, 459877, 462801, 451091, 467639, 436198, 434810, 454361, 457507, 446412, 456072, 437910, 476024, 473181, 479209, 440262, 455373, 432738, 455874,…	381	2325	17854	1.22947	1	0.560117	57.405
SP_PIR_KEYWORDS	cytoplasm	77	17.5799	0.0659506	434408, 430078, 423732, 448196, 424548, 460237, 445290, 430907, 459340, 426982, 478374, 446717, 434777, 445165, 437383, 430245, 461305, 458254, 439873, 468818, 466537, 456536, 462979, 433985, 458296, 473537, 441118, 470163, 461879, 436272, 432969, 447256, 459395, 423136, 464665, 467237, 442100, 457558, 457192, 445749, 470112, 428237, 440252, 435790, 454519, 433429, 432767, 478255, 431558, 451091,…	381	3029	17854	1.19125	1	0.552941	59.7221
GOTERM_BP_FAT	GO:0019835~cytolysis	3	0.684932	0.0821195	459636, 470632, 439207	284	23	13588	6.24066	1	0.977545	75.8121
COG_ONTOLOGY	Translation, ribosomal structure and biogenesis	5	1.14155	0.0860423	438665, 430238, 472882, 480170, 451080	51	69	2040	2.89855	0.716231	0.342864	45.7281
KEGG_PATHWAY	mmu04110:Cell cycle	6	1.36986	0.0928267	460501, 457192, 453375, 468014, 433925, 439424	109	128	5738	2.4676	0.999952	0.862949	66.2216
GOTERM_BP_FAT	GO:0000075~cell cycle checkpoint	4	0.913242	0.0938972	428237, 457192, 458254, 478128	284	52	13588	3.68039	1	0.981764	80.4702
GOTERM_MF_FAT	GO:0031406~carboxylic acid binding	5	1.14155	0.0966	420924, 480170, 443409, 461604, 434680	273	85	13288	2.86318	1	0.88743	76.1142
GOTERM_MF_FAT	GO:0008289~lipid binding	12	2.73973	0.0973773	435786, 430078, 456718, 455373, 446412, 431558, 453164, 456581, 452898, 422392, 470568, 469423	273	345	13288	1.69301	1	0.877274	76.4023
GOTERM_CC_FAT	GO:0000123~histone acetyltransferase complex	3	0.684932	0.100184	480184, 453776, 427377	250	27	12504	5.55733	1	0.650563	74.6028
GOTERM_CC_FAT	GO:0005813~centrosome	7	1.59817	0.100439	467237, 458254, 434204, 448196, 434777, 447256, 456536	250	160	12504	2.1882	1	0.637126	74.6959
INTERPRO	IPR001315:Caspase Recruitment	3	0.684932	0.101404	446717, 469940, 477883	371	26	17763	5.52447	1	0.978009	80.1452
SP_PIR_KEYWORDS	ATP	7	1.59817	0.103899	460501, 447849, 457508, 433429, 472233, 433985, 470568	381	151	17854	2.17236	1	0.685191	76.8272
GOTERM_CC_FAT	GO:0017053~transcriptional repressor complex	3	0.684932	0.106529	464288, 448891, 423136	250	28	12504	5.35886	1	0.646122	76.832
SP_PIR_KEYWORDS	dna replication	5	1.14155	0.107626	439323, 464288, 440262, 465122, 451175	381	85	17854	2.75652	1	0.685991	78.0795
GOTERM_BP_FAT	GO:0000910~cytokinesis	3	0.684932	0.108011	473858, 430078, 445290	284	27	13588	5.31612	1	0.986224	84.942
SP_PIR_KEYWORDS	Acyltransferase	7	1.59817	0.11389	457221, 424252, 430536, 434680, 477263, 425955, 460346	381	155	17854	2.1163	1	0.671979	80.044
SMART	SM00114:CARD	3	0.684932	0.114797	446717, 469940, 477883	206	26	9131	5.11445	1	0.978266	76.9528
GOTERM_BP_FAT	GO:0007050~cell cycle arrest	4	0.913242	0.115503	430951, 478476, 473646, 473492	284	57	13588	3.35755	1	0.987432	86.9055
SP_PIR_KEYWORDS	golgi apparatus	17	3.88128	0.130161	457221, 464368, 457558, 434408, 435914, 421347, 429313, 422392, 464125, 426982, 463758, 447256, 420867, 476327, 468841, 446412, 453164	381	553	17854	1.44057	1	0.712513	84.4119
SP_PIR_KEYWORDS	glycosyltransferase	8	1.82648	0.133363	423732, 482233, 437798, 420867, 421347, 423362, 441607, 463173	381	199	17854	1.88385	1	0.711167	85.1595
KEGG_PATHWAY	mmu03030:DNA replication	3	0.684932	0.140101	465122, 451175, 446134	109	35	5738	4.51219	1	0.923157	81.3922
GOTERM_BP_FAT	GO:0032649~regulation of interferon-gamma production	3	0.684932	0.142867	446717, 467426, 454939	284	32	13588	4.48548	1	0.99332	92.2192
UP_SEQ_FEATURE	splice variant	115	26.2557	0.144433	430078, 460237, 420778, 474676, 434547, 427377, 423362, 433056, 453203, 462552, 444542, 430688, 458254, 479834, 482525, 460883, 425650, 471171, 456536, 430218, 474295, 473537, 469535, 459008, 458500, 481482, 477263, 457221, 428237, 437468, 431059, 478255, 432767, 431558, 462801, 448179, 464125, 434810, 427676, 473858, 478249, 455294, 454601, 431061, 445752, 452168, 463155, 479209, 434204, 452444,…	377	4448	16021	1.09871	1	0.999966	91.6376
UP_SEQ_FEATURE	sequence variant	13	2.96804	0.145807	467237, 427676, 461879, 425544, 452047, 424548, 445165, 456536, 421347, 460493, 452898, 433985, 473492	377	362	16021	1.5261	1	0.999943	91.8487
GOTERM_BP_FAT	GO:0006261~DNA-dependent DNA replication	3	0.684932	0.157401	468790, 453375, 446134	284	34	13588	4.22162	1	0.995674	94.1386
SP_PIR_KEYWORDS	coiled coil	44	10.0457	0.158801	474818, 464530, 457558, 434408, 422159, 430078, 478179, 460237, 424641, 432767, 464579, 445290, 459340, 473858, 433997, 433056, 457411, 478249, 452047, 443279, 434777, 479191, 430245, 447849, 458254, 479834, 452444, 472882, 456718, 482824, 445194, 458153, 456536, 471171, 480184, 454469, 473537, 470163, 428376, 439810, 435587, 454116, 468841, 453164	381	1732	17854	1.19046	1	0.72965	90.0232
KEGG_PATHWAY	mmu04114:Oocyte meiosis	5	1.14155	0.170464	457192, 453375, 434204, 468818, 456581	109	115	5738	2.28879	1	0.907711	87.5329
GOTERM_CC_FAT	GO:0031252~cell leading edge	5	1.14155	0.184377	430078, 474000, 456718, 470048, 467639	250	112	12504	2.23286	1	0.785145	92.9061
GOTERM_BP_FAT	GO:0048565~gut development	3	0.684932	0.19478	473181, 475425, 463514	284	39	13588	3.68039	1	0.996845	97.2357
UP_SEQ_FEATURE	binding site:Substrate	10	2.28311	0.198974	473181, 451190, 471906, 445749, 423732, 469639, 469686, 469860, 472233, 461104	377	275	16021	1.54531	1	0.999992	97.0673
GOTERM_CC_FAT	GO:0005794~Golgi apparatus	18	4.10959	0.20008	457221, 464368, 457558, 434408, 435914, 437798, 421347, 429313, 422392, 464125, 426982, 463758, 447256, 420867, 476327, 468841, 446412, 453164	250	682	12504	1.32007	1	0.795711	94.4884
SP_PIR_KEYWORDS	carbohydrate metabolism	4	0.913242	0.203261	472203, 435914, 437798, 476327	381	73	17854	2.56772	1	0.789631	95.162
SP_PIR_KEYWORDS	repressor	12	2.73973	0.213629	438665, 432182, 474276, 464288, 470341, 437624, 428376, 454361, 424062, 448891, 423136, 436891	381	391	17854	1.43819	1	0.800369	95.9371
KEGG_PATHWAY	mmu00510:N-Glycan biosynthesis	3	0.684932	0.214325	423362, 441607, 463173	109	46	5738	3.43319	1	0.935024	93.1934
GOTERM_BP_FAT	GO:0033043~regulation of organelle organization	6	1.36986	0.218365	473858, 457192, 457411, 470048, 473646, 462979	284	154	13588	1.86409	1	0.997768	98.3106
UP_SEQ_FEATURE	active site:Proton donor	7	1.59817	0.221717	451190, 450345, 435616, 454601, 423136, 480170, 474676	377	173	16021	1.71949	1	0.999994	98.1453
KEGG_PATHWAY	mmu04810:Regulation of actin cytoskeleton	7	1.59817	0.223855	456781, 474725, 466537, 433429, 470048, 462979, 467579	109	217	5738	1.69814	1	0.904617	94.0586
GOTERM_BP_FAT	GO:0001816~cytokine production	3	0.684932	0.225404	435717, 467426, 420727	284	43	13588	3.33803	1	0.998018	98.5457
KEGG_PATHWAY	mmu04722:Neurotrophin signaling pathway	5	1.14155	0.228588	472203, 446717, 474000, 454543, 433429	109	130	5738	2.0247	1	0.869494	94.4501
SP_PIR_KEYWORDS	transcription factor	3	0.684932	0.232685	474276, 427676, 443279	381	43	17854	3.26936	1	0.817051	97.0702
UP_SEQ_FEATURE	short sequence motif:Nuclear localization signal	10	2.28311	0.239459	435717, 437624, 443279, 448891, 439873, 420778, 474520, 456072, 430218, 451910	377	289	16021	1.47045	1	0.99999	98.7148
GOTERM_CC_FAT	GO:0001726~ruffle	3	0.684932	0.240382	430078, 474000, 467639	250	47	12504	3.19251	1	0.834961	97.1829
KEGG_PATHWAY	mmu04330:Notch signaling pathway	3	0.684932	0.242237	468300, 453776, 423136	109	50	5738	3.15853	1	0.86747	95.451
GOTERM_CC_FAT	GO:0016585~chromatin remodeling complex	3	0.684932	0.262605	432182, 464288, 470341	250	50	12504	3.00096	1	0.857007	98.0841
GOTERM_BP_FAT	GO:0051329~interphase of mitotic cell cycle	3	0.684932	0.27186	433925, 444025, 439424	284	49	13588	2.92929	1	0.998104	99.4779
UP_SEQ_FEATURE	compositionally biased region:Poly-Asp	4	0.913242	0.2769	473537, 482525, 427725, 444025	377	78	16021	2.17928	1	0.999995	99.4243
GOTERM_CC_FAT	GO:0005730~nucleolus	9	2.05479	0.278018	480184, 466670, 473858, 437624, 482828, 427725, 437910, 456581, 425955	250	310	12504	1.45208	1	0.868379	98.5436
GOTERM_MF_FAT	GO:0016651~oxidoreductase activity, acting on NADH or NADPH	3	0.684932	0.280576	469639, 440252, 432292	273	51	13288	2.86318	1	0.930866	99.0357
GOTERM_BP_FAT	GO:0051325~interphase	3	0.684932	0.287362	433925, 444025, 439424	284	51	13588	2.81442	1	0.998253	99.6344
UP_SEQ_FEATURE	region of interest:Catalytic	3	0.684932	0.302566	450345, 435616, 434680	377	47	16021	2.71251	1	0.999997	99.676
UP_SEQ_FEATURE	repeat:WD 8	3	0.684932	0.302566	433997, 478255, 437910	377	47	16021	2.71251	1	0.999997	99.676
GOTERM_BP_FAT	GO:0007346~regulation of mitotic cell cycle	4	0.913242	0.323131	473858, 457192, 468818, 478128	284	96	13588	1.99354	1	0.998472	99.8442
KEGG_PATHWAY	mmu04621:NOD-like receptor signaling pathway	3	0.684932	0.326261	446717, 469940, 467426	109	62	5738	2.5472	1	0.931807	98.7718
GOTERM_CC_FAT	GO:0000151~ubiquitin ligase complex	3	0.684932	0.336354	428237, 439873, 433925	250	60	12504	2.5008	1	0.91203	99.5122
UP_SEQ_FEATURE	region of interest:Substrate binding	5	1.14155	0.337637	451190, 471906, 445749, 440262, 469860	377	125	16021	1.69984	1	0.999999	99.8574
GOTERM_BP_FAT	GO:0006732~coenzyme metabolic process	5	1.14155	0.347791	440252, 480170, 451091, 434680, 430929	284	143	13588	1.6729	1	0.999034	99.9158
GOTERM_BP_FAT	GO:0006323~DNA packaging	4	0.913242	0.351696	432182, 473858, 460751, 472176	284	101	13588	1.89485	1	0.998979	99.9237
SP_PIR_KEYWORDS	Signal-anchor	11	2.51142	0.35753	457221, 448006, 460590, 435914, 459879, 479956, 420867, 476327, 421347, 423362, 472334	381	405	17854	1.27276	1	0.902771	99.7253
GOTERM_MF_FAT	GO:0030145~manganese ion binding	5	1.14155	0.359447	430907, 450345, 435616, 437798, 420867	273	148	13288	1.64439	1	0.958919	99.8123
GOTERM_BP_FAT	GO:0001819~positive regulation of cytokine production	3	0.684932	0.371392	446717, 448891, 467426	284	62	13588	2.31508	1	0.998872	99.9542
SP_PIR_KEYWORDS	hydrolase	35	7.99087	0.373683	446796, 445749, 450345, 436938, 435790, 472502, 462801, 474676, 451910, 448179, 430929, 430907, 425208, 454601, 435616, 479956, 439207, 420695, 473181, 428853, 471555, 475580, 461057, 453404, 482525, 432738, 451190, 422924, 447919, 459636, 435279, 476077, 464665, 446134, 477883	381	1500	17854	1.09342	1	0.907434	99.8043
KEGG_PATHWAY	mmu04115:p53 signaling pathway	3	0.684932	0.374327	439323, 453375, 422178	109	69	5738	2.28879	1	0.949683	99.4615
GOTERM_BP_FAT	GO:0040007~growth	6	1.36986	0.37518	439465, 467237, 472151, 453776, 463514, 459877	284	193	13588	1.48741	1	0.998895	99.9586
GOTERM_BP_FAT	GO:0001666~response to hypoxia	3	0.684932	0.386291	447919, 467426, 422392	284	64	13588	2.24274	1	0.999022	99.9692
GOTERM_CC_FAT	GO:0015629~actin cytoskeleton	6	1.36986	0.387431	461305, 473537, 430078, 466537, 470048, 456072	250	205	12504	1.46388	1	0.941456	99.8275
GOTERM_CC_FAT	GO:0005768~endosome	7	1.59817	0.388229	468300, 437758, 426982, 473537, 440360, 459879, 446412	250	252	12504	1.38933	1	0.938015	99.8304
GOTERM_BP_FAT	GO:0070482~response to oxygen levels	3	0.684932	0.393684	447919, 467426, 422392	284	65	13588	2.20823	1	0.998926	99.9748
SP_PIR_KEYWORDS	Chaperone	5	1.14155	0.396442	471523, 464288, 479191, 432292, 472176	381	150	17854	1.56203	1	0.9095	99.8805
SP_PIR_KEYWORDS	zinc finger	3	0.684932	0.411544	427676, 437468, 424062	381	66	17854	2.13004	1	0.913199	99.9148
GOTERM_BP_FAT	GO:0019748~secondary metabolic process	3	0.684932	0.422833	440252, 451091, 482617	284	69	13588	2.08022	1	0.999131	99.9889
GOTERM_CC_FAT	GO:0005604~basement membrane	3	0.684932	0.428543	472151, 449939, 436018	250	73	12504	2.05545	1	0.951634	99.93
GOTERM_MF_FAT	GO:0019838~growth factor binding	3	0.684932	0.435444	434072, 474623, 420727	273	72	13288	2.02808	1	0.978533	99.9684
INTERPRO	IPR013111:EGF, extracellular	3	0.684932	0.437103	439465, 474725, 447919	371	71	17763	2.02304	1	0.999955	99.9832
GOTERM_MF_FAT	GO:0005543~phospholipid binding	4	0.913242	0.441296	456718, 455373, 446412, 456581	273	119	13288	1.6361	1	0.978743	99.9727
GOTERM_BP_FAT	GO:0051051~negative regulation of transport	3	0.684932	0.444216	473181, 461107, 429313	284	72	13588	1.99354	1	0.999123	99.994
GOTERM_BP_FAT	GO:0051259~protein oligomerization	3	0.684932	0.444216	439323, 440262, 462801	284	72	13588	1.99354	1	0.999123	99.994
GOTERM_BP_FAT	GO:0010564~regulation of cell cycle process	3	0.684932	0.451246	473858, 457192, 468818	284	73	13588	1.96624	1	0.999154	99.9952
GOTERM_MF_FAT	GO:0019842~vitamin binding	4	0.913242	0.45204	420924, 454234, 480170, 461604	273	121	13288	1.60906	1	0.978947	99.9792
SP_PIR_KEYWORDS	nucleotidyltransferase	3	0.684932	0.45521	465122, 463860, 436054	381	72	17854	1.95254	1	0.936484	99.9695
GOTERM_MF_FAT	GO:0035091~phosphoinositide binding	3	0.684932	0.456209	456718, 446412, 456581	273	75	13288	1.94696	1	0.978768	99.9813
GOTERM_CC_FAT	GO:0042995~cell projection	13	2.96804	0.464614	442100, 430078, 456718, 429313, 467639, 471906, 473537, 478374, 474000, 470048, 459395, 443409, 430245	250	575	12504	1.1308	1	0.963481	99.97
GOTERM_BP_FAT	GO:0006351~transcription, DNA-dependent	4	0.913242	0.468689	482828, 444188, 453031, 431233	284	122	13588	1.56869	1	0.999387	99.9972
SP_PIR_KEYWORDS	glycosidase	3	0.684932	0.46935	436938, 453404, 474676	381	74	17854	1.89977	1	0.938577	99.9785
GOTERM_BP_FAT	GO:0002683~negative regulation of immune system process	3	0.684932	0.472029	473181, 461107, 454939	284	76	13588	1.88862	1	0.999359	99.9975
GOTERM_BP_FAT	GO:0007229~integrin-mediated signaling pathway	3	0.684932	0.472029	434072, 474725, 420936	284	76	13588	1.88862	1	0.999359	99.9975
SP_PIR_KEYWORDS	endoplasmic reticulum	16	3.65297	0.475912	457221, 426899, 420924, 437798, 458153, 425650, 462801, 423362, 441607, 422392, 437758, 433191, 447256, 456581, 482617, 467850	381	678	17854	1.10586	1	0.939367	99.9818
GOTERM_MF_FAT	GO:0016779~nucleotidyltransferase activity	4	0.913242	0.483742	465122, 463860, 453031, 436054	273	127	13288	1.53304	1	0.982774	99.991
GOTERM_BP_FAT	GO:0032774~RNA biosynthetic process	4	0.913242	0.489985	482828, 444188, 453031, 431233	284	126	13588	1.51889	1	0.999485	99.9986
UP_SEQ_FEATURE	compositionally biased region:Ala-rich	4	0.913242	0.497028	470341, 448891, 467639, 475950	377	113	16021	1.50428	1	1	99.9982
GOTERM_BP_FAT	GO:0008285~negative regulation of cell proliferation	6	1.36986	0.505885	461107, 474623, 433429, 444025, 463514, 473646	284	224	13588	1.28156	1	0.999517	99.9992
GOTERM_MF_FAT	GO:0005088~Ras guanyl-nucleotide exchange factor activity	3	0.684932	0.509351	456718, 426274, 458296	273	83	13288	1.7593	1	0.98577	99.9956
KEGG_PATHWAY	mmu04510:Focal adhesion	5	1.14155	0.515455	439465, 474725, 454543, 466537, 467639	109	198	5738	1.32935	1	0.975157	99.9688
UP_SEQ_FEATURE	compositionally biased region:Poly-Glu	10	2.28311	0.522727	420716, 479834, 446669, 482525, 452047, 456718, 459395, 468841, 421002, 440677	377	376	16021	1.13021	1	1	99.9992
GOTERM_BP_FAT	GO:0051186~cofactor metabolic process	5	1.14155	0.531415	440252, 480170, 451091, 434680, 430929	284	182	13588	1.31443	1	0.999614	99.9996
UP_SEQ_FEATURE	short sequence motif:Cell attachment site	3	0.684932	0.535622	435914, 459879, 436018	377	76	16021	1.67747	1	1	99.9995
GOTERM_CC_FAT	GO:0005829~cytosol	12	2.73973	0.535908	442100, 450345, 457192, 445749, 471384, 456781, 436272, 440252, 460237, 423136, 462979, 472233	250	549	12504	1.09325	1	0.981357	99.9953
GOTERM_MF_FAT	GO:0019955~cytokine binding	3	0.684932	0.540802	436903, 454054, 420727	273	88	13288	1.65934	1	0.987764	99.9983
INTERPRO	IPR002035:von Willebrand factor, type A	3	0.684932	0.550085	474725, 437099, 436018	371	88	17763	1.63223	1	0.999991	99.9994
GOTERM_BP_FAT	GO:0009314~response to radiation	4	0.913242	0.575408	446235, 465028, 428237, 443409	284	143	13588	1.33832	1	0.9998	99.9999
SP_PIR_KEYWORDS	lipid-binding	3	0.684932	0.580098	453164, 452898, 469423	381	91	17854	1.54486	1	0.964007	99.9991
GOTERM_BP_FAT	GO:0051129~negative regulation of cellular component organization	3	0.684932	0.580295	457192, 430078, 462979	284	93	13588	1.54339	1	0.9998	99.9999
GOTERM_MF_FAT	GO:0005085~guanyl-nucleotide exchange factor activity	4	0.913242	0.582403	454543, 456718, 426274, 458296	273	147	13288	1.32446	1	0.991885	99.9995
SP_PIR_KEYWORDS	nadp	4	0.913242	0.585131	469639, 480170, 482617, 454736	381	142	17854	1.32003	1	0.964114	99.9992
GOTERM_BP_FAT	GO:0009611~response to wounding	8	1.82648	0.587672	465028, 448006, 474725, 472151, 435914, 479956, 443409, 448179	284	347	13588	1.10306	1	0.999801	100
GOTERM_BP_FAT	GO:0008283~cell proliferation	6	1.36986	0.58828	468300, 446717, 453776, 463514, 459877, 478128	284	247	13588	1.16223	1	0.999781	100
SMART	SM00327:VWA	3	0.684932	0.591687	474725, 437099, 436018	206	88	9131	1.51109	1	0.999744	99.9979
SP_PIR_KEYWORDS	manganese	4	0.913242	0.599327	430907, 450345, 437798, 420867	381	145	17854	1.29271	1	0.964242	99.9995
SP_PIR_KEYWORDS	cell projection	5	1.14155	0.602872	473537, 471906, 470048, 459395, 430245	381	196	17854	1.19543	1	0.963931	99.9995
SP_PIR_KEYWORDS	endosome	5	1.14155	0.610868	437758, 426982, 473537, 440360, 446412	381	198	17854	1.18336	1	0.965077	99.9997
INTERPRO	IPR016040:NAD(P)-binding domain	4	0.913242	0.612165	435418, 469639, 423136, 454736	371	151	17763	1.26831	1	0.999997	99.9999
GOTERM_BP_FAT	GO:0051493~regulation of cytoskeleton organization	3	0.684932	0.614427	457411, 470048, 462979	284	99	13588	1.44985	1	0.999852	100
UP_SEQ_FEATURE	cross-link:Glycyl lysine isopeptide (Lys-Gly) (interchain with G-Cter in SUMO)	3	0.684932	0.615449	427676, 436938, 423136	377	88	16021	1.44873	1	1	100
GOTERM_BP_FAT	GO:0048589~developmental growth	3	0.684932	0.619905	467237, 472151, 463514	284	100	13588	1.43535	1	0.999863	100
GOTERM_BP_FAT	GO:0051241~negative regulation of multicellular organismal process	3	0.684932	0.619905	473181, 465028, 454939	284	100	13588	1.43535	1	0.999863	100
GOTERM_BP_FAT	GO:0030198~extracellular matrix organization	3	0.684932	0.625324	448892, 475425, 451924	284	101	13588	1.42114	1	0.999858	100
GOTERM_BP_FAT	GO:0043086~negative regulation of catalytic activity	3	0.684932	0.625324	434177, 452444, 468818	284	101	13588	1.42114	1	0.999858	100
UP_SEQ_FEATURE	topological domain:Lumenal	10	2.28311	0.639433	457221, 435914, 420867, 476327, 421347, 462801, 423362, 441607, 422392, 467850	377	414	16021	1.02647	1	1	100
GOTERM_MF_FAT	GO:0050662~coenzyme binding	4	0.913242	0.639786	469639, 423136, 469860, 434680	273	160	13288	1.21685	1	0.995575	99.9999
SP_PIR_KEYWORDS	guanine-nucleotide releasing factor	3	0.684932	0.642232	454543, 456718, 458296	381	102	17854	1.37826	1	0.969356	99.9999
UP_SEQ_FEATURE	compositionally biased region:Gly-rich	5	1.14155	0.64289	475425, 436359, 456072, 478128, 467986	377	187	16021	1.13626	1	1	100
GOTERM_BP_FAT	GO:0032535~regulation of cellular component size	4	0.913242	0.655517	439465, 467237, 470048, 462979	284	161	13588	1.1887	1	0.999895	100
GOTERM_CC_FAT	GO:0031300~intrinsic to organelle membrane	3	0.684932	0.657043	437798, 458153, 441607	250	112	12504	1.33971	1	0.992131	99.9999
KEGG_PATHWAY	mmu04670:Leukocyte transendothelial migration	3	0.684932	0.66091	440252, 466537, 431558	109	119	5738	1.32711	1	0.993357	99.9994
GOTERM_BP_FAT	GO:0006333~chromatin assembly or disassembly	3	0.684932	0.66653	432182, 460751, 472176	284	109	13588	1.31684	1	0.999912	100
UP_SEQ_FEATURE	compositionally biased region:Ser-rich	9	2.05479	0.671909	445598, 420716, 436272, 443279, 475425, 459395, 420778, 467986, 428762	377	380	16021	1.00648	1	1	100
SP_PIR_KEYWORDS	myristate	3	0.684932	0.677864	447256, 453515, 441282	381	109	17854	1.28975	1	0.97458	100
GOTERM_BP_FAT	GO:0030900~forebrain development	4	0.913242	0.679691	468300, 469535, 453776, 463514	284	167	13588	1.14599	1	0.999913	100
GOTERM_CC_FAT	GO:0043025~cell soma	3	0.684932	0.680418	442100, 478374, 443409	250	117	12504	1.28246	1	0.993732	100
GOTERM_BP_FAT	GO:0042060~wound healing	3	0.684932	0.681015	465028, 448006, 472151	284	112	13588	1.28156	1	0.999911	100
GOTERM_MF_FAT	GO:0005516~calmodulin binding	3	0.684932	0.681213	448844, 420778, 456821	273	114	13288	1.28089	1	0.997509	100
SP_PIR_KEYWORDS	ubl conjugation	11	2.51142	0.681655	468300, 464288, 427676, 441118, 473858, 436938, 434204, 478179, 423136, 459877, 445194	381	524	17854	0.983721	1	0.97453	100
GOTERM_CC_FAT	GO:0005783~endoplasmic reticulum	16	3.65297	0.703689	457221, 426899, 420924, 437798, 458153, 425650, 462801, 423362, 441607, 422392, 437758, 433191, 447256, 456581, 482617, 467850	250	838	12504	0.954959	1	0.994103	100
GOTERM_BP_FAT	GO:0009101~glycoprotein biosynthetic process	3	0.684932	0.704014	437798, 476327, 421347	284	117	13588	1.2268	1	0.99994	100
SP_PIR_KEYWORDS	activator	10	2.28311	0.706026	480184, 427676, 447195, 454361, 475425, 420778, 439424, 424641, 478128, 427377	381	484	17854	0.9682	1	0.976764	100
UP_SEQ_FEATURE	lipid moiety-binding region:N-myristoyl glycine	3	0.684932	0.714835	447256, 453515, 441282	377	106	16021	1.20272	1	1	100
UP_SEQ_FEATURE	domain:Leucine-zipper	3	0.684932	0.719669	446235, 439424, 436891	377	107	16021	1.19148	1	1	100
GOTERM_BP_FAT	GO:0007242~intracellular signaling cascade	18	4.10959	0.723002	435786, 472203, 428237, 458254, 430078, 456781, 454543, 420936, 456718, 433429, 426274, 463514, 431558, 470568, 467579, 434072, 474000, 474971	284	915	13588	0.941215	1	0.999946	100
GOTERM_BP_FAT	GO:0051130~positive regulation of cellular component organization	3	0.684932	0.725619	473858, 445194, 473646	284	122	13588	1.17652	1	0.999947	100
GOTERM_MF_FAT	GO:0003723~RNA binding	13	2.96804	0.727689	471136, 430951, 466670, 433997, 437624, 420716, 453606, 482828, 454519, 472882, 439504, 432969, 451080	273	672	13288	0.94161	1	0.998613	100
GOTERM_CC_FAT	GO:0048471~perinuclear region of cytoplasm	4	0.913242	0.730292	442100, 459879, 426274, 432767	250	189	12504	1.05854	1	0.995247	100
SP_PIR_KEYWORDS	thiol protease	3	0.684932	0.732174	435790, 477883, 420695	381	121	17854	1.16184	1	0.980271	100
UP_SEQ_FEATURE	compositionally biased region:Poly-Gly	5	1.14155	0.733328	430907, 421049, 421002, 441607, 475717	377	211	16021	1.00701	1	1	100
KEGG_PATHWAY	mmu05200:Pathways in cancer	6	1.36986	0.735835	453375, 424548, 433925, 423136, 463514, 431558	109	323	5738	0.977874	1	0.99727	100
GOTERM_MF_FAT	GO:0000287~magnesium ion binding	8	1.82648	0.736735	425208, 435616, 420936, 453404, 421347, 472233, 446134, 470568	273	409	13288	0.952059	1	0.998635	100
GOTERM_BP_FAT	GO:0051046~regulation of secretion	3	0.684932	0.737934	473181, 461107, 472233	284	125	13588	1.14828	1	0.999954	100
GOTERM_MF_FAT	GO:0019904~protein domain specific binding	4	0.913242	0.756625	440360, 450345, 430078, 446717	273	192	13288	1.01404	1	0.998917	100
UP_SEQ_FEATURE	active site:Nucleophile	4	0.913242	0.758404	423732, 430238, 474676, 451080	377	168	16021	1.01181	1	1	100
GOTERM_BP_FAT	GO:0044092~negative regulation of molecular function	3	0.684932	0.764848	434177, 452444, 468818	284	132	13588	1.08739	1	0.999969	100
GOTERM_BP_FAT	GO:0051050~positive regulation of transport	3	0.684932	0.764848	445194, 458153, 472233	284	132	13588	1.08739	1	0.999969	100
GOTERM_BP_FAT	GO:0007169~transmembrane receptor protein tyrosine kinase signaling pathway	4	0.913242	0.766874	467237, 434072, 454054, 454543	284	192	13588	0.996772	1	0.999969	100
GOTERM_BP_FAT	GO:0009628~response to abiotic stimulus	5	1.14155	0.771115	446235, 465028, 428237, 467426, 443409	284	251	13588	0.953089	1	0.999967	100
UP_SEQ_FEATURE	compositionally biased region:Poly-Ala	6	1.36986	0.771443	430907, 482969, 479834, 463624, 470568, 475717	377	273	16021	0.933978	1	1	100
KEGG_PATHWAY	mmu04310:Wnt signaling pathway	3	0.684932	0.776577	423136, 463514, 471171	109	149	5738	1.05991	1	0.998287	100
GOTERM_CC_FAT	GO:0016604~nuclear body	3	0.684932	0.778401	436938, 447256, 482267	250	142	12504	1.05668	1	0.996888	100
SP_PIR_KEYWORDS	oxidoreductase	11	2.51142	0.779663	435418, 439323, 440262, 469639, 420924, 423136, 480170, 469860, 482617, 454736, 451924	381	572	17854	0.901171	1	0.986861	100
GOTERM_BP_FAT	GO:0040008~regulation of growth	5	1.14155	0.784182	474276, 467237, 471906, 434072, 473646	284	256	13588	0.934474	1	0.999969	100
SP_PIR_KEYWORDS	chromosomal protein	3	0.684932	0.788948	432182, 474520, 460751	381	136	17854	1.0337	1	0.987877	100
GOTERM_BP_FAT	GO:0007264~small GTPase mediated signal transduction	5	1.14155	0.78924	456781, 454543, 456718, 426274, 467579	284	258	13588	0.92723	1	0.999972	100
GOTERM_BP_FAT	GO:0006511~ubiquitin-dependent protein catabolic process	3	0.684932	0.79591	435790, 433925, 437383	284	141	13588	1.01798	1	0.999975	100
GOTERM_BP_FAT	GO:0016053~organic acid biosynthetic process	3	0.684932	0.79591	469639, 443409, 454736	284	141	13588	1.01798	1	0.999975	100
GOTERM_BP_FAT	GO:0046394~carboxylic acid biosynthetic process	3	0.684932	0.79591	469639, 443409, 454736	284	141	13588	1.01798	1	0.999975	100
GOTERM_BP_FAT	GO:0016311~dephosphorylation	3	0.684932	0.79591	450345, 445749, 444025	284	141	13588	1.01798	1	0.999975	100
SP_PIR_KEYWORDS	protein biosynthesis	3	0.684932	0.798947	445080, 482828, 459877	381	139	17854	1.01139	1	0.988968	100
GOTERM_MF_FAT	GO:0008234~cysteine-type peptidase activity	3	0.684932	0.80386	435790, 477883, 420695	273	146	13288	1.00015	1	0.999419	100
GOTERM_CC_FAT	GO:0005635~nuclear envelope	3	0.684932	0.812508	435099, 439424, 482617	250	153	12504	0.980706	1	0.997823	100
GOTERM_BP_FAT	GO:0009100~glycoprotein metabolic process	3	0.684932	0.814555	437798, 476327, 421347	284	147	13588	0.97643	1	0.999983	100
SP_PIR_KEYWORDS	neurogenesis	3	0.684932	0.814681	478374, 430078, 444803	381	144	17854	0.976269	1	0.990825	100
SP_PIR_KEYWORDS	iron	6	1.36986	0.816605	439323, 430536, 450345, 467287, 420924, 439504	381	321	17854	0.875905	1	0.990686	100
GOTERM_BP_FAT	GO:0043062~extracellular structure organization	3	0.684932	0.820425	448892, 475425, 451924	284	149	13588	0.963324	1	0.999986	100
INTERPRO	IPR011990:Tetratricopeptide-like helical	3	0.684932	0.822972	450345, 440252, 455874	371	150	17763	0.957574	1	1	100
GOTERM_CC_FAT	GO:0009898~internal side of plasma membrane	5	1.14155	0.827512	440360, 456781, 456718, 446412, 467639	250	287	12504	0.871359	1	0.998072	100
GOTERM_BP_FAT	GO:0055114~oxidation reduction	12	2.73973	0.833498	435418, 439323, 467287, 440262, 469639, 420924, 423136, 480170, 469860, 482617, 454736, 451924	284	672	13588	0.854376	1	0.999988	100
GOTERM_CC_FAT	GO:0044431~Golgi apparatus part	4	0.913242	0.834054	464368, 435914, 437798, 468841	250	227	12504	0.881339	1	0.997994	100
GOTERM_MF_FAT	GO:0005506~iron ion binding	6	1.36986	0.835276	439323, 430536, 450345, 467287, 420924, 439504	273	343	13288	0.85144	1	0.99969	100
UP_SEQ_FEATURE	metal ion-binding site:Zinc	3	0.684932	0.84419	473181, 423732, 477263	377	140	16021	0.910629	1	1	100
SP_PIR_KEYWORDS	isopeptide bond	5	1.14155	0.844257	464288, 427676, 436938, 423136, 459877	381	277	17854	0.845864	1	0.993479	100
GOTERM_MF_FAT	GO:0008134~transcription factor binding	5	1.14155	0.844955	454519, 420778, 423136, 478128, 427377	273	288	13288	0.845035	1	0.999742	100
KEGG_PATHWAY	mmu04060:Cytokine-cytokine receptor interaction	4	0.913242	0.845114	424548, 467426, 452090, 420727	109	244	5738	0.862987	1	0.999504	100
GOTERM_MF_FAT	GO:0048037~cofactor binding	4	0.913242	0.845289	469639, 423136, 469860, 434680	273	226	13288	0.861487	1	0.999722	100
GOTERM_BP_FAT	GO:0055085~transmembrane transport	8	1.82648	0.848423	464125, 435099, 463758, 424461, 442554, 462552, 440677, 453775	284	460	13588	0.832088	1	0.999992	100
GOTERM_BP_FAT	GO:0060341~regulation of cellular localization	3	0.684932	0.852272	461107, 430951, 472233	284	161	13588	0.891523	1	0.999993	100
GOTERM_BP_FAT	GO:0008202~steroid metabolic process	3	0.684932	0.852272	469686, 422392, 469423	284	161	13588	0.891523	1	0.999993	100
SP_PIR_KEYWORDS	methylation	4	0.913242	0.852644	461305, 456781, 466537, 459877	381	221	17854	0.848161	1	0.994115	100
UP_SEQ_FEATURE	compositionally biased region:Poly-Lys	3	0.684932	0.857935	433997, 420716, 430078	377	145	16021	0.879228	1	1	100
SP_PIR_KEYWORDS	magnesium	7	1.59817	0.861865	425208, 420936, 453404, 421347, 472233, 446134, 470568	381	403	17854	0.813961	1	0.994809	100
GOTERM_CC_FAT	GO:0005911~cell-cell junction	3	0.684932	0.862727	424785, 433429, 438801	250	173	12504	0.867329	1	0.99863	100
KEGG_PATHWAY	mmu04062:Chemokine signaling pathway	3	0.684932	0.862875	433429, 452090, 479359	109	182	5738	0.867729	1	0.999588	100
UP_SEQ_FEATURE	repeat:1	3	0.684932	0.865642	440360, 443279, 459877	377	148	16021	0.861406	1	1	100
UP_SEQ_FEATURE	repeat:2	3	0.684932	0.872964	440360, 443279, 459877	377	151	16021	0.844292	1	1	100
SP_PIR_KEYWORDS	nad	3	0.684932	0.877949	469639, 423136, 482617	381	169	17854	0.83185	1	0.995876	100
UP_SEQ_FEATURE	compositionally biased region:Poly-Ser	7	1.59817	0.883618	430907, 429308, 482525, 475425, 460237, 439424, 443409	377	379	16021	0.784887	1	1	100
GOTERM_MF_FAT	GO:0005529~sugar binding	3	0.684932	0.888454	482075, 420867, 472233	273	181	13288	0.806751	1	0.99992	100
GOTERM_BP_FAT	GO:0045596~negative regulation of cell differentiation	3	0.684932	0.895896	430078, 445194, 473646	284	182	13588	0.788655	1	0.999998	100
GOTERM_CC_FAT	GO:0005840~ribosome	3	0.684932	0.898746	471384, 448011, 459877	250	192	12504	0.7815	1	0.999332	100
GOTERM_BP_FAT	GO:0009719~response to endogenous stimulus	3	0.684932	0.899359	472151, 443409, 422392	284	184	13588	0.780083	1	0.999998	100
GOTERM_MF_FAT	GO:0016563~transcription activator activity	4	0.913242	0.903171	443279, 454519, 474939, 427377	273	259	13288	0.751722	1	0.999952	100
GOTERM_CC_FAT	GO:0019898~extrinsic to membrane	7	1.59817	0.9129	430907, 459340, 468300, 426982, 434408, 468841, 482617	250	472	12504	0.741763	1	0.999498	100
GOTERM_CC_FAT	GO:0031225~anchored to membrane	3	0.684932	0.920758	454054, 447256, 441282	250	207	12504	0.72487	1	0.999588	100
GOTERM_MF_FAT	GO:0009055~electron carrier activity	3	0.684932	0.921502	469860, 482617, 475717	273	202	13288	0.722881	1	0.999978	100
UP_SEQ_FEATURE	mutagenesis site	13	2.96804	0.921537	457221, 440360, 437468, 430078, 469535, 463514, 431558, 420727, 453164, 456581, 422392, 470568, 477883	377	723	16021	0.764105	1	1	100
SP_PIR_KEYWORDS	ribonucleoprotein	4	0.913242	0.924783	448709, 432969, 448011, 459877	381	266	17854	0.704675	1	0.998362	100
GOTERM_BP_FAT	GO:0007167~enzyme linked receptor protein signaling pathway	4	0.913242	0.926569	467237, 434072, 454054, 454543	284	273	13588	0.701027	1	0.999999	100
UP_SEQ_FEATURE	compositionally biased region:Glu-rich	4	0.913242	0.932078	473537, 454361, 430078, 458153	377	247	16021	0.688195	1	1	100
UP_SEQ_FEATURE	compositionally biased region:Pro-rich	12	2.73973	0.946666	473537, 442100, 482075, 421049, 454361, 457961, 431953, 475425, 471171, 435739, 431233, 460346	377	707	16021	0.72129	1	1	100
GOTERM_BP_FAT	GO:0007507~heart development	3	0.684932	0.948735	474623, 437798, 445194	284	223	13588	0.643656	1	1	100
GOTERM_BP_FAT	GO:0006954~inflammatory response	3	0.684932	0.950512	474725, 435914, 448179	284	225	13588	0.637934	1	1	100
SP_PIR_KEYWORDS	transmembrane protein	5	1.14155	0.957031	424785, 459879, 438801, 420727, 473492	381	370	17854	0.633255	1	0.99944	100
GOTERM_CC_FAT	GO:0043005~neuron projection	3	0.684932	0.958099	473537, 442100, 478374	250	245	12504	0.612441	1	0.999934	100
GOTERM_BP_FAT	GO:0016337~cell-cell adhesion	3	0.684932	0.959283	453627, 434072, 454543	284	236	13588	0.6082	1	1	100
GOTERM_BP_FAT	GO:0048568~embryonic organ development	3	0.684932	0.96276	473181, 475425, 473646	284	241	13588	0.595582	1	1	100
KEGG_PATHWAY	mmu04010:MAPK signaling pathway	3	0.684932	0.96349	450345, 456781, 426274	109	265	5738	0.595949	1	0.999996	100
GOTERM_BP_FAT	GO:0001775~cell activation	3	0.684932	0.965951	473181, 446717, 449939	284	246	13588	0.583476	1	1	100
UP_SEQ_FEATURE	propeptide:Removed in mature form	3	0.684932	0.966987	461305, 454054, 456781	377	220	16021	0.579491	1	1	100
SP_PIR_KEYWORDS	differentiation	6	1.36986	0.969396	432182, 437468, 478374, 430078, 423136, 463514	381	460	17854	0.611229	1	0.999733	100
GOTERM_BP_FAT	GO:0006091~generation of precursor metabolites and energy	3	0.684932	0.974026	467287, 472233, 434680	284	261	13588	0.549943	1	1	100
GOTERM_BP_FAT	GO:0043085~positive regulation of catalytic activity	3	0.684932	0.974026	469535, 424548, 473646	284	261	13588	0.549943	1	1	100
GOTERM_BP_FAT	GO:0003006~reproductive developmental process	3	0.684932	0.975403	468818, 424548, 463514	284	264	13588	0.543694	1	1	100
SP_PIR_KEYWORDS	developmental protein	11	2.51142	0.981073	468300, 437468, 478374, 448709, 468014, 430078, 448891, 474939, 460883, 436359, 463514	381	814	17854	0.633255	1	0.999893	100
GOTERM_CC_FAT	GO:0005887~integral to plasma membrane	6	1.36986	0.982563	464505, 446942, 474623, 474725, 458153, 472334	250	531	12504	0.565153	1	0.999995	100
GOTERM_CC_FAT	GO:0031226~intrinsic to plasma membrane	6	1.36986	0.987025	464505, 446942, 474623, 474725, 458153, 472334	250	552	12504	0.543652	1	0.999997	100
SP_PIR_KEYWORDS	transport	23	5.25114	0.989156	464368, 440360, 435099, 453606, 424461, 426899, 458153, 440677, 453775, 469423, 454158, 459340, 464125, 473537, 467287, 463758, 482969, 446412, 443409, 442554, 462552, 456581, 452898	381	1571	17854	0.68606	1	0.999965	100
GOTERM_CC_FAT	GO:0044459~plasma membrane part	20	4.56621	0.997728	474568, 424785, 446942, 440360, 448006, 456781, 474623, 474725, 452444, 456718, 433429, 458153, 438801, 472334, 467639, 459340, 464505, 468300, 446412, 430245	250	1633	12504	0.612566	1	1	100
SP_PIR_KEYWORDS	receptor	20	4.56621	1	450228, 440360, 437468, 474623, 460590, 474725, 452444, 459879, 420727, 441302, 438665, 426982, 465028, 427676, 454054, 446717, 469535, 446123, 441541, 456581	381	2465	17854	0.38021	1	1	100
GOTERM_BP_FAT	GO:0007166~cell surface receptor linked signal transduction	16	3.65297	1	450228, 467237, 474623, 474725, 420936, 454543, 452444, 437798, 463514, 445194, 479359, 434072, 454054, 446717, 441541, 454939	284	2495	13588	0.306822	1	1	100

## Sheet: UP vs HL1
Unique Fusions UP vs HL1cm
Annotation Cluster 1	Enrichment Score: 15.129525059972211
Category	Term	Count	%	PValue	Genes	List Total	Pop Hits	Pop Total	Fold Enrichment	Bonferroni	Benjamini	FDR
KEGG_PATHWAY	mmu03010:Ribosome	38	6.56304	9.69269e-31	481570, 459931, 434032, 468084, 467516, 424864, 472492, 426641, 480855, 440789, 482418, 460893, 459877, 428782, 442071, 422855, 432506, 466861, 470485, 443309, 474680, 470011, 426618, 432496, 430143, 442047, 449988, 424031, 479103, 448774, 428637, 450431, 461687, 445524, 448344, 482650, 444236, 467221	212	89	5738	11.5563	1.42483e-28	1.42483e-28	1.15342e-27
GOTERM_MF_FAT	GO:0003735~structural constituent of ribosome	38	6.56304	3.30465e-23	481570, 459931, 434032, 468084, 467516, 424864, 472492, 426641, 480855, 440789, 482418, 460893, 459877, 428782, 442071, 422855, 432506, 466861, 470485, 443309, 474680, 470011, 426618, 432496, 430143, 442047, 449988, 424031, 479103, 448774, 428637, 450431, 461687, 445524, 448344, 482650, 444236, 467221	415	151	13288	8.05783	1.7812e-20	1.7812e-20	4.80906e-20
SP_PIR_KEYWORDS	ribosomal protein	38	6.56304	3.41217e-21	481570, 459931, 434032, 468084, 467516, 424864, 472492, 426641, 480855, 440789, 482418, 460893, 459877, 428782, 442071, 422855, 432506, 466861, 470485, 443309, 474680, 470011, 426618, 432496, 430143, 442047, 449988, 424031, 479103, 448774, 428637, 450431, 461687, 445524, 448344, 482650, 444236, 467221	532	177	17854	7.205	1.33757e-18	1.33757e-18	4.74532e-18
GOTERM_CC_FAT	GO:0005840~ribosome	38	6.56304	4.61322e-20	481570, 459931, 434032, 468084, 467516, 424864, 472492, 426641, 480855, 440789, 482418, 460893, 459877, 428782, 442071, 422855, 432506, 466861, 470485, 443309, 474680, 470011, 426618, 432496, 430143, 442047, 449988, 424031, 479103, 448774, 428637, 450431, 461687, 445524, 448344, 482650, 444236, 467221	374	192	12504	6.61698	1.31938e-17	1.31938e-17	6.11972e-17
SP_PIR_KEYWORDS	ribonucleoprotein	38	6.56304	4.86176e-15	481570, 459931, 434032, 468084, 467516, 424864, 472492, 426641, 480855, 440789, 482418, 460893, 459877, 428782, 442071, 422855, 432506, 454061, 470485, 443309, 474680, 470011, 426618, 432496, 430143, 442047, 449988, 424031, 479103, 448774, 428637, 450431, 461687, 445524, 448344, 482650, 444236, 467221	532	266	17854	4.79431	1.91491e-12	9.57456e-13	6.79456e-12
GOTERM_BP_FAT	GO:0006412~translation	41	7.08117	8.79711e-14	481570, 459931, 468084, 434032, 467516, 424864, 472492, 461029, 426641, 480855, 440789, 482418, 460893, 459877, 428782, 442071, 422855, 432506, 466861, 470485, 443309, 474680, 470011, 426618, 432496, 430143, 437729, 442047, 449988, 424031, 479103, 448774, 428637, 450431, 461687, 448344, 445524, 482650, 444236, 430578, 467221	433	319	13588	4.0333	1.67506e-10	1.67506e-10	1.50324e-10
GOTERM_MF_FAT	GO:0005198~structural molecule activity	47	8.11744	9.65384e-13	481570, 459931, 468084, 434032, 467516, 424864, 472492, 452705, 426641, 480855, 440789, 482418, 460893, 459877, 428782, 433896, 448028, 442071, 422855, 432506, 466861, 470631, 470485, 443309, 474680, 470011, 426618, 432496, 470945, 430143, 441342, 442047, 449988, 424031, 479103, 476693, 448774, 428637, 450431, 463233, 461687, 448344, 445524, 482650, 444236, 451574, 467221	415	450	13288	3.34424	5.20318e-10	2.60159e-10	1.4048e-09
GOTERM_CC_FAT	GO:0030529~ribonucleoprotein complex	42	7.25389	3.54357e-10	481570, 459931, 434032, 468084, 467516, 424864, 472492, 426641, 480855, 440789, 482418, 460893, 459877, 428782, 442071, 422855, 432506, 466861, 454061, 470485, 443309, 474680, 470011, 426618, 432496, 430143, 442047, 449988, 424031, 479103, 424440, 448774, 428637, 432251, 450431, 472716, 461687, 445524, 448344, 482650, 444236, 467221	374	462	12504	3.03938	1.01346e-07	5.06731e-08	4.70076e-07
GOTERM_CC_FAT	GO:0043228~non-membrane-bounded organelle	90	15.544	8.28771e-06	481570, 472683, 459998, 434032, 424864, 467516, 472492, 478274, 440789, 427558, 420991, 460893, 428782, 448028, 442071, 438270, 432506, 470485, 443309, 474680, 428297, 440401, 435433, 426618, 432496, 433902, 430143, 437872, 442047, 481548, 479103, 424031, 448774, 461770, 482567, 471197, 445281, 450662, 462979, 480314, 441775, 432251, 463233, 461687, 448344, 445524, 444236, 453646, 460576, 460707,…	374	1919	12504	1.568	0.00236749	0.000394971	0.0109936
GOTERM_CC_FAT	GO:0043232~intracellular non-membrane-bounded organelle	90	15.544	8.28771e-06	481570, 472683, 459998, 434032, 424864, 467516, 472492, 478274, 440789, 427558, 420991, 460893, 428782, 448028, 442071, 438270, 432506, 470485, 443309, 474680, 428297, 440401, 435433, 426618, 432496, 433902, 430143, 437872, 442047, 481548, 479103, 424031, 448774, 461770, 482567, 471197, 445281, 450662, 462979, 480314, 441775, 432251, 463233, 461687, 448344, 445524, 444236, 453646, 460576, 460707,…	374	1919	12504	1.568	0.00236749	0.000394971	0.0109936
Annotation Cluster 2	Enrichment Score: 6.172162184534294
Category	Term	Count	%	PValue	Genes	List Total	Pop Hits	Pop Total	Fold Enrichment	Bonferroni	Benjamini	FDR
GOTERM_CC_FAT	GO:0031012~extracellular matrix	33	5.69948	7.90272e-10	472683, 474794, 448906, 424786, 449939, 474616, 432173, 427604, 477631, 452833, 472151, 478950, 470945, 450175, 441342, 466886, 475605, 482407, 476693, 449610, 465139, 429474, 470166, 470496, 474966, 426552, 480917, 451574, 431211, 461253, 434018, 471444, 454211	374	309	12504	3.57053	2.26018e-07	7.53392e-08	1.04834e-06
GOTERM_CC_FAT	GO:0005578~proteinaceous extracellular matrix	32	5.52677	1.21381e-09	472683, 474794, 448906, 424786, 449939, 474616, 427604, 432173, 452833, 472151, 478950, 470945, 450175, 441342, 466886, 475605, 482407, 476693, 449610, 465139, 429474, 470166, 470496, 474966, 426552, 480917, 451574, 431211, 461253, 434018, 471444, 454211	374	297	12504	3.60223	3.47148e-07	8.67871e-08	1.61019e-06
SP_PIR_KEYWORDS	extracellular matrix	26	4.4905	5.18834e-09	472683, 448906, 424786, 449939, 427604, 477631, 472151, 478950, 470945, 450175, 426363, 441342, 475605, 482407, 476693, 449610, 465139, 470496, 470166, 474966, 451574, 426552, 466265, 461253, 471444, 454211	532	213	17854	4.09654	2.03383e-06	6.77943e-07	7.21545e-06
GOTERM_CC_FAT	GO:0044421~extracellular region part	53	9.15371	2.64064e-08	472683, 448906, 432925, 445399, 451303, 427604, 432173, 452833, 470631, 428406, 427657, 472151, 478950, 426363, 475605, 476693, 452731, 465139, 470166, 470496, 452665, 474966, 451574, 426552, 431211, 469345, 476383, 474794, 424786, 442840, 449939, 454513, 426335, 474616, 477631, 465659, 444968, 470945, 450175, 441342, 466886, 482407, 449610, 429474, 430635, 465840, 477608, 480917, 434347, 471444,…	374	774	12504	2.28935	7.55221e-06	1.51045e-06	3.50297e-05
GOTERM_CC_FAT	GO:0044420~extracellular matrix part	13	2.24525	1.75738e-05	472683, 470166, 441342, 472151, 482407, 449939, 451574, 478950, 480917, 476693, 470945, 449610, 454211	374	92	12504	4.72425	0.00501355	0.000717765	0.0233102
GOTERM_CC_FAT	GO:0005576~extracellular region	70	12.0898	0.00317087	472683, 461237, 448906, 459797, 432925, 471955, 445399, 433550, 438270, 451303, 432173, 427604, 452833, 470631, 428406, 427657, 472151, 478950, 426363, 453179, 477096, 475605, 476693, 456641, 452731, 462979, 465139, 470166, 470496, 452665, 474966, 426552, 451574, 447584, 431211, 476383, 469345, 450491, 474794, 424786, 442840, 449939, 454513, 426335, 463087, 420839, 470464, 474616, 445229, 477631,…	374	1680	12504	1.39305	0.596794	0.0443996	4.12551
SP_PIR_KEYWORDS	Secreted	59	10.19	0.00851446	472683, 448906, 459797, 432925, 471955, 445399, 433550, 438270, 451303, 432173, 427604, 452833, 428406, 427657, 472151, 478950, 426363, 453179, 475605, 476693, 456641, 452731, 465139, 470166, 470496, 474966, 426552, 447584, 451574, 476383, 469345, 450491, 427473, 474794, 424786, 449939, 426335, 463087, 420839, 470464, 474616, 445229, 465659, 470945, 450175, 441342, 466886, 482407, 449610, 429474,…	532	1420	17854	1.3944	0.964984	0.120957	11.2119
Annotation Cluster 3	Enrichment Score: 3.984490526808153
Category	Term	Count	%	PValue	Genes	List Total	Pop Hits	Pop Total	Fold Enrichment	Bonferroni	Benjamini	FDR
GOTERM_CC_FAT	GO:0005773~vacuole	19	3.28152	4.0243e-05	444635, 461237, 441359, 477096, 430859, 427558, 456503, 456641, 474182, 425597, 423925, 431435, 446571, 430428, 441910, 444585, 437276, 476008, 424145	374	204	12504	3.11387	0.0114437	0.00143768	0.0533715
GOTERM_CC_FAT	GO:0005764~lysosome	17	2.9361	8.48493e-05	444635, 461237, 441359, 477096, 430859, 427558, 456641, 425597, 474182, 431435, 446571, 430428, 441910, 444585, 437276, 476008, 424145	374	178	12504	3.19305	0.0239758	0.0026928	0.112499
GOTERM_CC_FAT	GO:0000323~lytic vacuole	17	2.9361	9.06913e-05	444635, 461237, 441359, 477096, 430859, 427558, 456641, 425597, 474182, 431435, 446571, 430428, 441910, 444585, 437276, 476008, 424145	374	179	12504	3.17522	0.0256054	0.00259053	0.120241
KEGG_PATHWAY	mmu04142:Lysosome	15	2.59067	0.000103874	461237, 441359, 477096, 451280, 430859, 452476, 425597, 423925, 446571, 425628, 430428, 441910, 444585, 476008, 424145	212	119	5738	3.41169	0.0151543	0.0038103	0.12354
SP_PIR_KEYWORDS	lysosome	14	2.41796	0.000371651	461237, 441359, 477096, 430859, 474182, 425597, 446571, 431435, 430428, 441910, 444585, 437276, 476008, 424145	532	144	17854	3.26279	0.135595	0.0120694	0.515619
Annotation Cluster 4	Enrichment Score: 3.880019636257529
Category	Term	Count	%	PValue	Genes	List Total	Pop Hits	Pop Total	Fold Enrichment	Bonferroni	Benjamini	FDR
PIR_SUPERFAMILY	PIRSF002359:annexin I	6	1.03627	6.88693e-06	481045, 472683, 425879, 474566, 455373, 436661	297	9	8136	18.2626	0.00224263	0.00224263	0.00931918
INTERPRO	IPR001464:Annexin	6	1.03627	1.28213e-05	481045, 472683, 425879, 474566, 455373, 436661	511	12	17763	17.3806	0.012347	0.012347	0.020174
INTERPRO	IPR018252:Annexin repeat, conserved site	6	1.03627	1.28213e-05	481045, 472683, 425879, 474566, 455373, 436661	511	12	17763	17.3806	0.012347	0.012347	0.020174
INTERPRO	IPR018502:Annexin repeat	6	1.03627	1.28213e-05	481045, 472683, 425879, 474566, 455373, 436661	511	12	17763	17.3806	0.012347	0.012347	0.020174
SP_PIR_KEYWORDS	annexin	6	1.03627	1.52099e-05	481045, 472683, 425879, 474566, 455373, 436661	532	12	17854	16.7801	0.0059446	0.000851401	0.0211505
UP_SEQ_FEATURE	repeat:Annexin 3	6	1.03627	2.27366e-05	481045, 472683, 425879, 474566, 455373, 436661	519	12	16021	15.4345	0.0355498	0.0355498	0.0380428
UP_SEQ_FEATURE	repeat:Annexin 4	6	1.03627	2.27366e-05	481045, 472683, 425879, 474566, 455373, 436661	519	12	16021	15.4345	0.0355498	0.0355498	0.0380428
UP_SEQ_FEATURE	repeat:Annexin 1	6	1.03627	2.27366e-05	481045, 472683, 425879, 474566, 455373, 436661	519	12	16021	15.4345	0.0355498	0.0355498	0.0380428
UP_SEQ_FEATURE	repeat:Annexin 2	6	1.03627	2.27366e-05	481045, 472683, 425879, 474566, 455373, 436661	519	12	16021	15.4345	0.0355498	0.0355498	0.0380428
SMART	SM00335:ANX	6	1.03627	2.38679e-05	481045, 472683, 425879, 474566, 455373, 436661	300	12	9131	15.2183	0.00502352	0.00502352	0.0301738
SP_PIR_KEYWORDS	calcium/phospholipid-binding	6	1.03627	2.41121e-05	481045, 472683, 425879, 474566, 455373, 436661	532	13	17854	15.4893	0.00940752	0.00118081	0.0335276
GOTERM_MF_FAT	GO:0005544~calcium-dependent phospholipid binding	6	1.03627	0.000746157	481045, 472683, 425879, 474566, 455373, 436661	415	24	13288	8.00482	0.331239	0.055855	1.08037
GOTERM_MF_FAT	GO:0004859~phospholipase inhibitor activity	3	0.518135	0.00909741	472683, 425879, 455373	415	5	13288	19.2116	0.992744	0.296617	12.4531
GOTERM_MF_FAT	GO:0055102~lipase inhibitor activity	3	0.518135	0.00909741	472683, 425879, 455373	415	5	13288	19.2116	0.992744	0.296617	12.4531
GOTERM_MF_FAT	GO:0005543~phospholipid binding	9	1.5544	0.0325087	481045, 472683, 472958, 425879, 474566, 479652, 455373, 447433, 436661	415	119	13288	2.42163	1	0.523945	38.1799
GOTERM_MF_FAT	GO:0008289~lipid binding	16	2.76339	0.121935	425879, 472958, 472683, 481045, 474566, 471955, 439329, 455373, 456641, 464720, 436280, 459227, 479652, 470729, 447433, 436661	415	345	13288	1.48495	1	0.849574	84.9277
Annotation Cluster 5	Enrichment Score: 3.234761464670942
Category	Term	Count	%	PValue	Genes	List Total	Pop Hits	Pop Total	Fold Enrichment	Bonferroni	Benjamini	FDR
GOTERM_BP_FAT	GO:0001501~skeletal system development	28	4.83592	4.17626e-07	439712, 461237, 466048, 447856, 426641, 476032, 434711, 436280, 432173, 452833, 479390, 456911, 470945, 426363, 441342, 452447, 448838, 464399, 476618, 470397, 470496, 452665, 435647, 466127, 452863, 434018, 442692, 435602	433	285	13588	3.08305	0.000795261	0.00039771	0.00071395
GOTERM_BP_FAT	GO:0060348~bone development	13	2.24525	0.000371424	426363, 461237, 441342, 464399, 466048, 426641, 476032, 470397, 470496, 436280, 452833, 452665, 456911	433	118	13588	3.45724	0.507221	0.0756206	0.633073
GOTERM_BP_FAT	GO:0001503~ossification	11	1.89983	0.00199334	426363, 461237, 436280, 470496, 441342, 452833, 464399, 452665, 426641, 456911, 476032	433	106	13588	3.25653	0.977654	0.23777	3.35359
GOTERM_BP_FAT	GO:0030282~bone mineralization	4	0.690846	0.00894484	461237, 436280, 452833, 476032	433	14	13588	8.96602	1	0.355246	14.2389
GOTERM_BP_FAT	GO:0031214~biomineral formation	5	0.863558	0.0242316	426363, 461237, 436280, 452833, 476032	433	35	13588	4.48301	1	0.559488	34.2528
Annotation Cluster 6	Enrichment Score: 3.054485609405284
Category	Term	Count	%	PValue	Genes	List Total	Pop Hits	Pop Total	Fold Enrichment	Bonferroni	Benjamini	FDR
GOTERM_MF_FAT	GO:0005539~glycosaminoglycan binding	13	2.24525	0.000223485	448906, 448838, 482407, 459877, 476032, 452833, 428406, 470631, 465659, 474966, 480917, 472468, 454211	415	114	13288	3.65132	0.113498	0.0296689	0.324733
GOTERM_MF_FAT	GO:0001871~pattern binding	13	2.24525	0.000649608	448906, 448838, 482407, 459877, 476032, 452833, 428406, 470631, 465659, 474966, 480917, 472468, 454211	415	128	13288	3.25196	0.29549	0.0567042	0.941187
GOTERM_MF_FAT	GO:0030247~polysaccharide binding	13	2.24525	0.000649608	448906, 448838, 482407, 459877, 476032, 452833, 428406, 470631, 465659, 474966, 480917, 472468, 454211	415	128	13288	3.25196	0.29549	0.0567042	0.941187
GOTERM_MF_FAT	GO:0030246~carbohydrate binding	22	3.79965	0.00097401	448906, 448838, 482407, 459877, 476032, 462754, 438313, 452833, 428406, 470631, 441910, 426220, 465659, 474966, 480917, 472468, 425373, 471444, 434018, 476352, 424145, 454211	415	317	13288	2.22216	0.408591	0.0566905	1.4081
GOTERM_MF_FAT	GO:0008201~heparin binding	10	1.72712	0.00108546	452833, 428406, 448838, 470631, 465659, 482407, 480917, 459877, 476032, 454211	415	83	13288	3.85774	0.443106	0.0568576	1.56804
SP_PIR_KEYWORDS	heparin-binding	7	1.20898	0.00472454	452833, 428406, 448838, 470631, 465659, 482407, 480917	532	53	17854	4.43247	0.843767	0.077542	6.37382
Annotation Cluster 7	Enrichment Score: 2.7867690771299536
Category	Term	Count	%	PValue	Genes	List Total	Pop Hits	Pop Total	Fold Enrichment	Bonferroni	Benjamini	FDR
INTERPRO	IPR006117:2-5-oligoadenylate synthetase, conserved site	5	0.863558	4.28884e-05	482705, 480888, 470728, 426942, 443128	511	8	17763	21.7258	0.040708	0.0205655	0.0674691
INTERPRO	IPR018952:2'-5'-oligoadenylate synthetase 1, domain 2/C-terminal	5	0.863558	0.000390628	482705, 480888, 470728, 426942, 443128	511	13	17763	13.3697	0.315176	0.0729229	0.612938
INTERPRO	IPR006116:2-5-oligoadenylate synthetase, ubiquitin-like region	5	0.863558	0.00053452	482705, 480888, 470728, 426942, 443128	511	14	17763	12.4147	0.404342	0.0827251	0.837832
GOTERM_MF_FAT	GO:0001730~2'-5'-oligoadenylate synthetase activity	4	0.690846	0.000559831	482705, 470728, 426942, 443128	415	6	13288	21.3462	0.260539	0.0585808	0.811607
GOTERM_MF_FAT	GO:0070566~adenylyltransferase activity	5	0.863558	0.00302664	482705, 470728, 469044, 426942, 443128	415	20	13288	8.00482	0.80482	0.118102	4.3153
SP_PIR_KEYWORDS	nucleotidyltransferase	7	1.20898	0.0201068	470236, 480888, 447120, 470728, 469044, 426942, 443128	532	72	17854	3.26279	0.999652	0.189035	24.6085
GOTERM_MF_FAT	GO:0016779~nucleotidyltransferase activity	8	1.38169	0.101903	482705, 470236, 480888, 447120, 470728, 469044, 426942, 443128	415	127	13288	2.01696	1	0.818016	79.0716
Annotation Cluster 8	Enrichment Score: 2.768886207754352
Category	Term	Count	%	PValue	Genes	List Total	Pop Hits	Pop Total	Fold Enrichment	Bonferroni	Benjamini	FDR
INTERPRO	IPR004021:HIN-200/IF120x	5	0.863558	7.5446e-05	479512, 437663, 425146, 437872, 440891	511	9	17763	19.3118	0.0705014	0.0240754	0.118658
PIR_SUPERFAMILY	PIRSF018550:PIRSF018550	4	0.690846	0.000878606	479512, 425146, 437872, 440891	297	6	8136	18.2626	0.249152	0.0910973	1.18243
UP_SEQ_FEATURE	domain:HIN-200	4	0.690846	0.00106721	479512, 425146, 437872, 440891	519	7	16021	17.6394	0.8173	0.432569	1.77106
INTERPRO	IPR004020:Pyrin	5	0.863558	0.00697688	479512, 437663, 425146, 437872, 440891	511	27	17763	6.43727	0.998869	0.300275	10.4323
UP_SEQ_FEATURE	domain:DAPIN	4	0.690846	0.0289885	479512, 425146, 437872, 440891	519	21	16021	5.87981	1	0.914977	38.8777
Annotation Cluster 9	Enrichment Score: 2.571342777249141
Category	Term	Count	%	PValue	Genes	List Total	Pop Hits	Pop Total	Fold Enrichment	Bonferroni	Benjamini	FDR
GOTERM_CC_FAT	GO:0044421~extracellular region part	53	9.15371	2.64064e-08	472683, 448906, 432925, 445399, 451303, 427604, 432173, 452833, 470631, 428406, 427657, 472151, 478950, 426363, 475605, 476693, 452731, 465139, 470166, 470496, 452665, 474966, 451574, 426552, 431211, 469345, 476383, 474794, 424786, 442840, 449939, 454513, 426335, 474616, 477631, 465659, 444968, 470945, 450175, 441342, 466886, 482407, 449610, 429474, 430635, 465840, 477608, 480917, 434347, 471444,…	374	774	12504	2.28935	7.55221e-06	1.51045e-06	3.50297e-05
SP_PIR_KEYWORDS	signal	118	20.38	0.000639565	461237, 448906, 459797, 432925, 427711, 451303, 452830, 446571, 452833, 428406, 427657, 424145, 453179, 428827, 477096, 478797, 475605, 476693, 465139, 470496, 474966, 451574, 428523, 469345, 474794, 424786, 435041, 461964, 426335, 425597, 463087, 420839, 423814, 461650, 430428, 477631, 441910, 465659, 455314, 472468, 444968, 463559, 470945, 444185, 450175, 469743, 452447, 466886, 482407, 449610,…	532	2970	17854	1.33337	0.221814	0.0191066	0.885784
GOTERM_CC_FAT	GO:0005576~extracellular region	70	12.0898	0.00317087	472683, 461237, 448906, 459797, 432925, 471955, 445399, 433550, 438270, 451303, 432173, 427604, 452833, 470631, 428406, 427657, 472151, 478950, 426363, 453179, 477096, 475605, 476693, 456641, 452731, 462979, 465139, 470166, 470496, 452665, 474966, 426552, 451574, 447584, 431211, 476383, 469345, 450491, 474794, 424786, 442840, 449939, 454513, 426335, 463087, 420839, 470464, 474616, 445229, 477631,…	374	1680	12504	1.39305	0.596794	0.0443996	4.12551
SP_PIR_KEYWORDS	glycoprotein	133	22.9706	0.00429203	461237, 448906, 459797, 432925, 427711, 443167, 451303, 452830, 446571, 428406, 472485, 462869, 424145, 465757, 453179, 428827, 477096, 478797, 475605, 476693, 472792, 465139, 470496, 474966, 481132, 451574, 428523, 431211, 469345, 427473, 474794, 454212, 424786, 435041, 471281, 430328, 461964, 426335, 474340, 425597, 466999, 463087, 445895, 423814, 461650, 477631, 430428, 441910, 465659, 455314,…	532	3600	17854	1.23986	0.814759	0.0737775	5.8064
SP_PIR_KEYWORDS	Secreted	59	10.19	0.00851446	472683, 448906, 459797, 432925, 471955, 445399, 433550, 438270, 451303, 432173, 427604, 452833, 428406, 427657, 472151, 478950, 426363, 453179, 475605, 476693, 456641, 452731, 465139, 470166, 470496, 474966, 426552, 447584, 451574, 476383, 469345, 450491, 427473, 474794, 424786, 449939, 426335, 463087, 420839, 470464, 474616, 445229, 465659, 470945, 450175, 441342, 466886, 482407, 449610, 429474,…	532	1420	17854	1.3944	0.964984	0.120957	11.2119
UP_SEQ_FEATURE	signal peptide	118	20.38	0.00998479	461237, 448906, 459797, 432925, 427711, 451303, 452830, 446571, 452833, 428406, 427657, 424145, 453179, 428827, 477096, 478797, 475605, 476693, 465139, 470496, 474966, 451574, 428523, 469345, 474794, 424786, 435041, 461964, 426335, 425597, 463087, 420839, 423814, 461650, 430428, 477631, 441910, 465659, 455314, 472468, 444968, 463559, 470945, 444185, 450175, 469743, 452447, 466886, 482407, 449610,…	519	2963	16021	1.22934	1	0.864253	15.4591
SP_PIR_KEYWORDS	disulfide bond	92	15.8895	0.0167345	461237, 452727, 441359, 448906, 459797, 432925, 471955, 456055, 445399, 433550, 464720, 438270, 432173, 452830, 446571, 436280, 452833, 470631, 427657, 472151, 478950, 425373, 424145, 423746, 428827, 477096, 475605, 452731, 472792, 456641, 465139, 428567, 470166, 470496, 452665, 426220, 439003, 474966, 426552, 451574, 428523, 431211, 476383, 469345, 450491, 432516, 427473, 474794, 435041, 461964,…	532	2469	17854	1.25052	0.99866	0.172224	20.919
UP_SEQ_FEATURE	disulfide bond	88	15.1986	0.115309	461237, 452727, 441359, 448906, 459797, 432925, 471955, 456055, 433550, 464720, 438270, 432173, 452830, 446571, 436280, 452833, 470631, 427657, 472151, 478950, 425373, 424145, 423746, 428827, 477096, 475605, 452731, 472792, 456641, 465139, 428567, 470166, 470496, 452665, 426220, 439003, 474966, 426552, 451574, 428523, 431211, 476383, 469345, 450491, 432516, 427473, 474794, 435041, 461964, 464919,…	519	2379	16021	1.14185	1	0.990381	87.1307
UP_SEQ_FEATURE	glycosylation site:N-linked (GlcNAc...)	121	20.8981	0.191208	461237, 448906, 459797, 427711, 451303, 443167, 452830, 446571, 428406, 472485, 462869, 424145, 465757, 453179, 428827, 477096, 478797, 475605, 476693, 472792, 465139, 470496, 474966, 481132, 428523, 431211, 469345, 427473, 474794, 454212, 424786, 435041, 471281, 461964, 430328, 426335, 474340, 466999, 463087, 445895, 430428, 441910, 465659, 476008, 472468, 475161, 444968, 463559, 470945, 444185,…	519	3444	16021	1.08454	1	0.99674	97.1315
Annotation Cluster 10	Enrichment Score: 2.271228509710331
Category	Term	Count	%	PValue	Genes	List Total	Pop Hits	Pop Total	Fold Enrichment	Bonferroni	Benjamini	FDR
GOTERM_BP_FAT	GO:0007155~cell adhesion	31	5.35406	0.0038936	466048, 461964, 464705, 459877, 470464, 476032, 474277, 427604, 452830, 445895, 470631, 444585, 478950, 472468, 450175, 426363, 466238, 453179, 482407, 465139, 438313, 451908, 470166, 428457, 447730, 474966, 426552, 421780, 466127, 466265, 471444	433	561	13588	1.73407	0.999408	0.257158	6.45176
GOTERM_BP_FAT	GO:0022610~biological adhesion	31	5.35406	0.00389471	466048, 461964, 464705, 459877, 470464, 476032, 474277, 427604, 452830, 445895, 470631, 444585, 478950, 472468, 450175, 426363, 466238, 453179, 482407, 465139, 438313, 451908, 470166, 428457, 447730, 474966, 426552, 421780, 466127, 466265, 471444	433	562	13588	1.73098	0.999409	0.248677	6.45354
SP_PIR_KEYWORDS	cell adhesion	21	3.62694	0.0101272	426363, 450175, 461964, 482407, 464705, 470464, 465139, 438313, 451908, 474277, 470166, 427604, 452830, 445895, 470631, 444585, 421780, 426552, 478950, 472468, 466265	532	380	17854	1.85464	0.981502	0.132815	13.1994
Annotation Cluster 11	Enrichment Score: 2.254458332868805
Category	Term	Count	%	PValue	Genes	List Total	Pop Hits	Pop Total	Fold Enrichment	Bonferroni	Benjamini	FDR
GOTERM_CC_FAT	GO:0031410~cytoplasmic vesicle	29	5.00864	0.00133317	472683, 478519, 451280, 454651, 427711, 432341, 456503, 476032, 433096, 454338, 445229, 451303, 464111, 430428, 443246, 458125, 469952, 444261, 424145, 467984, 466311, 467898, 477096, 430859, 471197, 449867, 462979, 447730, 448546	374	508	12504	1.90859	0.317191	0.0289227	1.75414
GOTERM_CC_FAT	GO:0031982~vesicle	29	5.00864	0.00179852	472683, 478519, 451280, 454651, 427711, 432341, 456503, 476032, 433096, 454338, 445229, 451303, 464111, 430428, 443246, 458125, 469952, 444261, 424145, 467984, 466311, 467898, 477096, 430859, 471197, 449867, 462979, 447730, 448546	374	519	12504	1.86813	0.402404	0.0298307	2.35971
GOTERM_CC_FAT	GO:0016023~cytoplasmic membrane-bounded vesicle	23	3.97237	0.00646934	472683, 454651, 477096, 430859, 427711, 456503, 462979, 433096, 476032, 449867, 445229, 451303, 464111, 443246, 430428, 447730, 458125, 469952, 448546, 444261, 424145, 467984, 467898	374	414	12504	1.8574	0.843741	0.0715602	8.24961
GOTERM_CC_FAT	GO:0031988~membrane-bounded vesicle	23	3.97237	0.00761656	472683, 454651, 477096, 430859, 427711, 456503, 462979, 433096, 476032, 449867, 445229, 451303, 464111, 443246, 430428, 447730, 458125, 469952, 448546, 444261, 424145, 467984, 467898	374	420	12504	1.83086	0.887711	0.0806633	9.64511
SP_PIR_KEYWORDS	cytoplasmic vesicle	13	2.24525	0.0452157	478519, 451280, 454651, 456503, 432341, 471197, 476032, 449867, 469952, 448546, 444261, 467984, 466311	532	232	17854	1.88053	1	0.320168	47.4538
Annotation Cluster 12	Enrichment Score: 2.214900887385201
Category	Term	Count	%	PValue	Genes	List Total	Pop Hits	Pop Total	Fold Enrichment	Bonferroni	Benjamini	FDR
GOTERM_BP_FAT	GO:0009611~response to wounding	23	3.97237	0.00169419	452727, 474566, 477096, 482407, 432052, 470475, 474616, 430635, 459227, 464111, 461005, 477608, 470631, 427657, 465659, 472151, 472468, 428523, 471431, 455457, 469345, 476383, 436661	433	347	13588	2.08001	0.960449	0.235995	2.85715
GOTERM_BP_FAT	GO:0006952~defense response	26	4.4905	0.00479513	452727, 459797, 435041, 464919, 432052, 456503, 474149, 459227, 470631, 421868, 427657, 465659, 472468, 463559, 431429, 455457, 444185, 464399, 482407, 437785, 430635, 477608, 428523, 469345, 476383, 450491	433	448	13588	1.82122	0.999894	0.263041	7.88868
GOTERM_BP_FAT	GO:0006954~inflammatory response	14	2.41796	0.0278955	452727, 482407, 432052, 430635, 459227, 470631, 477608, 427657, 465659, 428523, 472468, 455457, 476383, 469345	433	225	13588	1.9526	1	0.574927	38.348
Annotation Cluster 13	Enrichment Score: 2.168915618945949
Category	Term	Count	%	PValue	Genes	List Total	Pop Hits	Pop Total	Fold Enrichment	Bonferroni	Benjamini	FDR
GOTERM_MF_FAT	GO:0019838~growth factor binding	11	1.89983	7.37568e-05	427604, 432173, 441342, 448838, 459797, 466886, 451574, 476693, 424145, 470464, 444185	415	72	13288	4.89183	0.0389765	0.0131647	0.10728
SP_PIR_KEYWORDS	hydroxylation	10	1.72712	0.000109261	450175, 452727, 427604, 441342, 466886, 451574, 476693, 428523, 470945, 432282	532	64	17854	5.24377	0.0419283	0.00388631	0.151843
PIR_SUPERFAMILY	PIRSF002255:collagen alpha 1(I) chain	4	0.690846	0.000451458	441342, 451574, 476693, 470945	297	5	8136	21.9152	0.136886	0.0709608	0.609201
UP_SEQ_FEATURE	propeptide:C-terminal propeptide	4	0.690846	0.00106721	441342, 451574, 476693, 470945	519	7	16021	17.6394	0.8173	0.432569	1.77106
SP_PIR_KEYWORDS	triple helix	4	0.690846	0.00192191	427604, 441342, 451574, 476693	532	9	17854	14.9156	0.529573	0.0490315	2.63992
GOTERM_MF_FAT	GO:0048407~platelet-derived growth factor binding	4	0.690846	0.00219235	427604, 441342, 451574, 476693	415	9	13288	14.2308	0.693634	0.0938779	3.14344
GOTERM_CC_FAT	GO:0042383~sarcolemma	7	1.20898	0.00258567	450175, 472683, 427604, 425879, 448906, 477631, 448028	374	47	12504	4.97941	0.523105	0.040302	3.37618
INTERPRO	IPR000885:Fibrillar collagen, C-terminal	4	0.690846	0.00326847	441342, 451574, 476693, 470945	511	11	17763	12.6405	0.958094	0.250534	5.02133
UP_SEQ_FEATURE	domain:Fibrillar collagen NC1	4	0.690846	0.00340269	441342, 451574, 476693, 470945	519	10	16021	12.3476	0.995601	0.662187	5.54447
SP_PIR_KEYWORDS	collagen	9	1.5544	0.00349555	450175, 427604, 441342, 477631, 451574, 476693, 470945, 463087, 476352	532	84	17854	3.59573	0.746567	0.0663305	4.75312
SMART	SM00038:COLFI	4	0.690846	0.00471688	441342, 451574, 476693, 470945	300	11	9131	11.0679	0.631243	0.282899	5.80286
INTERPRO	IPR008160:Collagen triple helix repeat	8	1.38169	0.00861976	450175, 427604, 441342, 477631, 451574, 476693, 470945, 476352	511	81	17763	3.43321	0.999773	0.329321	12.7359
UP_SEQ_FEATURE	propeptide:N-terminal propeptide	3	0.518135	0.014355	441342, 451574, 476693	519	6	16021	15.4345	1	0.922513	21.4921
UP_SEQ_FEATURE	domain:VWFC	4	0.690846	0.0162996	441342, 470631, 451574, 470945	519	17	16021	7.26329	1	0.907305	24.0444
GOTERM_CC_FAT	GO:0005583~fibrillar collagen	3	0.518135	0.0168746	441342, 451574, 476693	374	7	12504	14.3285	0.992306	0.159563	20.2092
GOTERM_CC_FAT	GO:0005581~collagen	4	0.690846	0.0178928	441342, 451574, 476693, 470945	374	19	12504	7.03856	0.994279	0.163106	21.2985
UP_SEQ_FEATURE	region of interest:Triple-helical region	4	0.690846	0.0190989	450175, 427604, 441342, 451574	519	18	16021	6.85977	1	0.922563	27.5817
SP_PIR_KEYWORDS	hydroxyproline	3	0.518135	0.0276711	450175, 427604, 477631	532	9	17854	11.1867	0.999983	0.235316	32.3111
SP_PIR_KEYWORDS	heterotrimer	4	0.690846	0.0333001	450175, 427604, 441342, 477631	532	24	17854	5.59336	0.999998	0.265631	37.5618
GOTERM_MF_FAT	GO:0005201~extracellular matrix structural constituent	4	0.690846	0.0655527	441342, 451574, 476693, 470945	415	30	13288	4.26924	1	0.716387	62.7178
INTERPRO	IPR001007:von Willebrand factor, type C	4	0.690846	0.119022	441342, 470631, 451574, 470945	511	42	17763	3.3106	1	0.957086	86.3869
GOTERM_MF_FAT	GO:0046332~SMAD binding	3	0.518135	0.127415	451574, 476693, 470945	415	20	13288	4.80289	1	0.85532	86.2402
SMART	SM00214:VWC	4	0.690846	0.157668	441342, 470631, 451574, 470945	300	42	9131	2.89873	1	0.910505	88.5758
Annotation Cluster 14	Enrichment Score: 2.0938618015564474
Category	Term	Count	%	PValue	Genes	List Total	Pop Hits	Pop Total	Fold Enrichment	Bonferroni	Benjamini	FDR
GOTERM_BP_FAT	GO:0019882~antigen processing and presentation	12	2.07254	9.39436e-05	443167, 479528, 464399, 435041, 428827, 464919, 456055, 463559, 472783, 450491, 427873, 482009	433	87	13588	4.32842	0.16387	0.0351612	0.16048
GOTERM_BP_FAT	GO:0048002~antigen processing and presentation of peptide antigen	8	1.38169	9.71975e-05	443167, 464399, 435041, 428827, 464919, 456055, 463559, 450491	433	35	13588	7.17281	0.169037	0.0303904	0.166034
GOTERM_BP_FAT	GO:0002474~antigen processing and presentation of peptide antigen via MHC class I	6	1.03627	0.000143097	435041, 428827, 464919, 456055, 463559, 450491	433	17	13588	11.0757	0.238618	0.0381971	0.244351
UP_SEQ_FEATURE	domain:Ig-like C1-type	6	1.03627	0.00107677	435041, 428827, 464919, 456055, 463559, 450491	519	25	16021	7.40855	0.820062	0.3487	1.78679
GOTERM_CC_FAT	GO:0042612~MHC class I protein complex	7	1.20898	0.00143126	479528, 464399, 435041, 456055, 463559, 450491, 427873	374	42	12504	5.57219	0.336107	0.0288357	1.88208
PIR_SUPERFAMILY	PIRSF001990:class I histocompatibility antigen	6	1.03627	0.00148123	479528, 464399, 435041, 456055, 463559, 427873	297	24	8136	6.84848	0.383217	0.113797	1.98594
GOTERM_BP_FAT	GO:0019884~antigen processing and presentation of exogenous antigen	6	1.03627	0.00170354	443167, 464399, 435041, 464919, 472783, 450491	433	28	13588	6.72451	0.961148	0.22108	2.8727
KEGG_PATHWAY	mmu04612:Antigen processing and presentation	11	1.89983	0.00173553	479528, 464399, 477096, 435041, 464919, 456055, 463559, 472783, 425597, 450491, 427873	212	91	5738	3.27172	0.22535	0.0497868	2.04584
INTERPRO	IPR003597:Immunoglobulin C1-set	9	1.5544	0.00261609	479528, 464399, 435041, 428827, 464919, 456055, 463559, 450491, 427873	511	83	17763	3.76929	0.921	0.224177	4.03834
SP_PIR_KEYWORDS	mhc i	4	0.690846	0.00361114	435041, 456055, 463559, 450491	532	11	17854	12.2037	0.757833	0.0653002	4.90665
GOTERM_CC_FAT	GO:0042611~MHC protein complex	7	1.20898	0.00432848	479528, 464399, 435041, 456055, 463559, 450491, 427873	374	52	12504	4.50062	0.710798	0.0548317	5.59201
GOTERM_BP_FAT	GO:0002478~antigen processing and presentation of exogenous peptide antigen	5	0.863558	0.00552088	443167, 464399, 435041, 464919, 450491	433	23	13588	6.82197	0.999974	0.288377	9.0303
SMART	SM00407:IGc1	9	1.5544	0.0056465	479528, 464399, 435041, 428827, 464919, 456055, 463559, 450491, 427873	300	83	9131	3.30036	0.697232	0.258216	6.90927
GOTERM_BP_FAT	GO:0002483~antigen processing and presentation of endogenous peptide antigen	3	0.518135	0.00579875	464399, 428827, 464919	433	4	13588	23.5358	0.999985	0.285177	9.46386
GOTERM_BP_FAT	GO:0019883~antigen processing and presentation of endogenous antigen	3	0.518135	0.00579875	464399, 428827, 464919	433	4	13588	23.5358	0.999985	0.285177	9.46386
INTERPRO	IPR001039:MHC class I, alpha chain, alpha1 and alpha2	6	1.03627	0.00611325	479528, 464399, 435041, 456055, 463559, 427873	511	41	17763	5.08701	0.997373	0.294977	9.19857
INTERPRO	IPR003006:Immunoglobulin/major histocompatibility complex, conserved site	9	1.5544	0.00720128	479528, 464399, 435041, 428827, 464919, 456055, 463559, 450491, 427873	511	98	17763	3.19236	0.999091	0.295428	10.7502
INTERPRO	IPR011161:MHC class I-like antigen recognition	6	1.03627	0.0129105	479528, 464399, 435041, 456055, 463559, 427873	511	49	17763	4.25648	0.999997	0.435804	18.4934
KEGG_PATHWAY	mmu05332:Graft-versus-host disease	7	1.20898	0.0189599	430635, 479528, 464399, 435041, 456055, 463559, 427873	212	58	5738	3.26659	0.940027	0.374358	20.3707
UP_SEQ_FEATURE	region of interest:Alpha-3	3	0.518135	0.0323087	435041, 456055, 463559	519	9	16021	10.2897	1	0.926776	42.2827
UP_SEQ_FEATURE	region of interest:Alpha-1	3	0.518135	0.0473059	435041, 456055, 463559	519	11	16021	8.41881	1	0.965069	55.5587
UP_SEQ_FEATURE	region of interest:Alpha-2	3	0.518135	0.0473059	435041, 456055, 463559	519	11	16021	8.41881	1	0.965069	55.5587
KEGG_PATHWAY	mmu04514:Cell adhesion molecules (CAMs)	11	1.89983	0.0565644	461650, 479528, 464110, 464399, 435041, 461964, 474966, 456055, 463559, 466265, 427873	212	154	5738	1.93329	0.999808	0.434829	49.9876
KEGG_PATHWAY	mmu05330:Allograft rejection	6	1.03627	0.0608861	479528, 464399, 435041, 456055, 463559, 427873	212	58	5738	2.79993	0.999902	0.438501	52.6468
KEGG_PATHWAY	mmu04940:Type I diabetes mellitus	6	1.03627	0.0808509	479528, 464399, 435041, 456055, 463559, 427873	212	63	5738	2.57772	0.999996	0.46187	63.3312
KEGG_PATHWAY	mmu05320:Autoimmune thyroid disease	6	1.03627	0.12441	479528, 464399, 435041, 456055, 463559, 427873	212	72	5738	2.2555	1	0.556807	79.4229
KEGG_PATHWAY	mmu05416:Viral myocarditis	7	1.20898	0.131224	479528, 464399, 435041, 456055, 480211, 463559, 427873	212	94	5738	2.01556	1	0.562701	81.2497
UP_SEQ_FEATURE	region of interest:Connecting peptide	3	0.518135	0.228809	435041, 456055, 463559	519	28	16021	3.30739	1	0.998277	98.7068
KEGG_PATHWAY	mmu04144:Endocytosis	8	1.38169	0.61918	479528, 464399, 435041, 456055, 463559, 448546, 427873, 466311	212	202	5738	1.07192	1	0.927785	99.999
Annotation Cluster 15	Enrichment Score: 1.9784088495377068
Category	Term	Count	%	PValue	Genes	List Total	Pop Hits	Pop Total	Fold Enrichment	Bonferroni	Benjamini	FDR
GOTERM_CC_FAT	GO:0005604~basement membrane	9	1.5544	0.00144015	472683, 470166, 472151, 482407, 449939, 478950, 480917, 449610, 454211	374	73	12504	4.1219	0.337795	0.0271045	1.89366
SP_PIR_KEYWORDS	metalloproteinase inhibitor	3	0.518135	0.00259645	472151, 449939, 449610	532	3	17854	33.5602	0.639092	0.0617095	3.55101
INTERPRO	IPR001820:Proteinase inhibitor I35, tissue inhibitor of metalloproteinase	3	0.518135	0.00475039	472151, 449939, 449610	511	4	17763	26.0709	0.990089	0.250524	7.2193
UP_SEQ_FEATURE	metal ion-binding site:Zinc; via amide nitrogen and carbonyl oxygen; shared with metalloproteinase partner	3	0.518135	0.005995	472151, 449939, 449610	519	4	16021	23.1517	0.99993	0.745267	9.57308
UP_SEQ_FEATURE	region of interest:Involved in metalloproteinase-binding	3	0.518135	0.005995	472151, 449939, 449610	519	4	16021	23.1517	0.99993	0.745267	9.57308
SMART	SM00206:NTR	3	0.518135	0.00613803	472151, 449939, 449610	300	4	9131	22.8275	0.727227	0.228812	7.48942
PIR_SUPERFAMILY	PIRSF001636:metalloproteinase inhibitor	3	0.518135	0.0075395	472151, 449939, 449610	297	4	8136	20.5455	0.915177	0.389476	9.73435
BIOCARTA	m_reckPathway:Inhibition of Matrix Metalloproteinases	4	0.690846	0.0143241	470496, 472151, 449939, 449610	73	9	1171	7.12938	0.863445	0.863445	15.6169
INTERPRO	IPR001134:Netrin domain	4	0.690846	0.0186494	472151, 449939, 463087, 449610	511	20	17763	6.95225	1	0.517935	25.6393
SP_PIR_KEYWORDS	metalloprotease inhibitor	3	0.518135	0.0219491	472151, 449939, 449610	532	8	17854	12.5851	0.999833	0.199944	26.556
GOTERM_MF_FAT	GO:0008191~metalloendopeptidase inhibitor activity	3	0.518135	0.0239411	472151, 449939, 449610	415	8	13288	12.0072	0.999998	0.497135	29.717
GOTERM_MF_FAT	GO:0048551~metalloenzyme inhibitor activity	3	0.518135	0.0239411	472151, 449939, 449610	415	8	13288	12.0072	0.999998	0.497135	29.717
UP_SEQ_FEATURE	domain:NTR	4	0.690846	0.0254434	472151, 449939, 463087, 449610	519	20	16021	6.1738	1	0.935128	35.0339
SP_PIR_KEYWORDS	metalloenzyme inhibitor	3	0.518135	0.0276711	472151, 449939, 449610	532	9	17854	11.1867	0.999983	0.235316	32.3111
GOTERM_MF_FAT	GO:0010576~metalloenzyme regulator activity	3	0.518135	0.0301551	472151, 449939, 449610	415	9	13288	10.6731	1	0.544286	35.9549
Annotation Cluster 16	Enrichment Score: 1.911145428153252
Category	Term	Count	%	PValue	Genes	List Total	Pop Hits	Pop Total	Fold Enrichment	Bonferroni	Benjamini	FDR
GOTERM_MF_FAT	GO:0050840~extracellular matrix binding	6	1.03627	0.000909095	426363, 448906, 470631, 482650, 478950, 461253	415	25	13288	7.68463	0.387511	0.0594384	1.31484
GOTERM_BP_FAT	GO:0010810~regulation of cell-substrate adhesion	6	1.03627	0.00835303	426363, 441342, 470631, 478950, 461253, 454211	433	40	13588	4.70716	1	0.343288	13.3592
GOTERM_BP_FAT	GO:0010811~positive regulation of cell-substrate adhesion	5	0.863558	0.00990242	426363, 470631, 478950, 461253, 454211	433	27	13588	5.81131	1	0.370226	15.6445
GOTERM_BP_FAT	GO:0045785~positive regulation of cell adhesion	5	0.863558	0.0469376	426363, 470631, 478950, 461253, 454211	433	43	13588	3.64896	1	0.663874	56.0388
GOTERM_BP_FAT	GO:0030155~regulation of cell adhesion	7	1.20898	0.0788057	426363, 441342, 470631, 478950, 439329, 461253, 454211	433	94	13588	2.33689	1	0.764931	75.4209
Annotation Cluster 17	Enrichment Score: 1.854649950382823
Category	Term	Count	%	PValue	Genes	List Total	Pop Hits	Pop Total	Fold Enrichment	Bonferroni	Benjamini	FDR
GOTERM_BP_FAT	GO:0060325~face morphogenesis	4	0.690846	0.00566752	439712, 470496, 441342, 476618	433	12	13588	10.4604	0.99998	0.287058	9.25935
GOTERM_BP_FAT	GO:0060323~head morphogenesis	4	0.690846	0.00894484	439712, 470496, 441342, 476618	433	14	13588	8.96602	1	0.355246	14.2389
GOTERM_BP_FAT	GO:0060324~face development	4	0.690846	0.0155726	439712, 470496, 441342, 476618	433	17	13588	7.38378	1	0.437287	23.5334
GOTERM_BP_FAT	GO:0010171~body morphogenesis	4	0.690846	0.0243387	439712, 470496, 441342, 476618	433	20	13588	6.27621	1	0.554825	34.376
GOTERM_BP_FAT	GO:0060322~head development	4	0.690846	0.0277413	439712, 470496, 441342, 476618	433	21	13588	5.97735	1	0.578704	38.1806
Annotation Cluster 18	Enrichment Score: 1.812349898793877
Category	Term	Count	%	PValue	Genes	List Total	Pop Hits	Pop Total	Fold Enrichment	Bonferroni	Benjamini	FDR
GOTERM_CC_FAT	GO:0044420~extracellular matrix part	13	2.24525	1.75738e-05	472683, 470166, 441342, 472151, 482407, 449939, 451574, 478950, 480917, 476693, 470945, 449610, 454211	374	92	12504	4.72425	0.00501355	0.000717765	0.0233102
GOTERM_BP_FAT	GO:0043062~extracellular structure organization	9	1.5544	0.102809	472683, 470166, 480647, 451574, 478950, 470945, 434018, 466729, 454211	433	149	13588	1.8955	1	0.808591	84.3491
GOTERM_BP_FAT	GO:0030199~collagen fibril organization	3	0.518135	0.142645	472683, 451574, 470945	433	21	13588	4.48301	1	0.869452	92.7998
GOTERM_BP_FAT	GO:0030198~extracellular matrix organization	6	1.03627	0.218496	472683, 451574, 478950, 470945, 434018, 454211	433	101	13588	1.86422	1	0.92853	98.5222
Annotation Cluster 19	Enrichment Score: 1.6958380745942054
Category	Term	Count	%	PValue	Genes	List Total	Pop Hits	Pop Total	Fold Enrichment	Bonferroni	Benjamini	FDR
INTERPRO	IPR000152:EGF-type aspartate/asparagine hydroxylation conserved site	11	1.89983	0.000363726	474794, 452727, 432173, 452665, 466886, 439003, 474966, 478950, 428523, 461253, 474616	511	94	17763	4.06781	0.297081	0.0843569	0.570838
INTERPRO	IPR001881:EGF-like calcium-binding	10	1.72712	0.0012016	452727, 432173, 452665, 466886, 439003, 474966, 478950, 428523, 461253, 474616	511	91	17763	3.81992	0.688094	0.153323	1.87423
INTERPRO	IPR018097:EGF-like calcium-binding, conserved site	10	1.72712	0.00151219	452727, 432173, 452665, 466886, 439003, 474966, 478950, 428523, 461253, 474616	511	94	17763	3.69801	0.76925	0.167484	2.3533
INTERPRO	IPR013032:EGF-like region, conserved site	20	3.45423	0.00165166	469743, 452727, 474794, 466886, 482407, 464705, 433096, 474616, 470166, 432173, 436280, 470631, 452665, 439003, 474966, 478950, 428523, 466265, 461253, 466729	511	310	17763	2.24266	0.798463	0.163037	2.56771
SMART	SM00179:EGF_CA	10	1.72712	0.00285708	452727, 432173, 452665, 466886, 439003, 474966, 478950, 428523, 461253, 474616	300	91	9131	3.34469	0.453218	0.260553	3.55294
INTERPRO	IPR013091:EGF calcium-binding	8	1.38169	0.00358326	432173, 452665, 466886, 439003, 478950, 428523, 461253, 474616	511	69	17763	4.03029	0.969144	0.251638	5.49226
INTERPRO	IPR006209:EGF	11	1.89983	0.00385272	474794, 452727, 436280, 432173, 470631, 452665, 466886, 439003, 474966, 478950, 466729	511	128	17763	2.9873	0.976258	0.234463	5.89364
INTERPRO	IPR006210:EGF-like	13	2.24525	0.0145058	474794, 436280, 470166, 432173, 470631, 466886, 439003, 474966, 478950, 464705, 461253, 466729, 474616	511	203	17763	2.22609	0.999999	0.459689	20.5418
UP_SEQ_FEATURE	domain:EGF-like 5; calcium-binding	5	0.863558	0.0152028	432173, 466886, 478950, 461253, 474616	519	30	16021	5.14483	1	0.91274	22.6146
SP_PIR_KEYWORDS	egf-like domain	14	2.41796	0.0159172	452727, 474794, 466886, 474616, 432173, 470166, 470631, 452665, 439003, 474966, 478950, 428523, 461253, 466729	532	222	17854	2.11641	0.998145	0.168889	19.9999
UP_SEQ_FEATURE	domain:EGF-like 2; calcium-binding	6	1.03627	0.0258782	432173, 470631, 452665, 439003, 474966, 474616	519	52	16021	3.56181	1	0.914165	35.5173
INTERPRO	IPR000742:EGF-like, type 3	12	2.07254	0.0291641	436280, 470166, 432173, 470631, 452665, 466886, 439003, 474966, 478950, 461253, 466729, 474616	511	199	17763	2.09616	1	0.628042	37.2342
SMART	SM00181:EGF	13	2.24525	0.034707	474794, 436280, 470166, 432173, 470631, 466886, 439003, 474966, 478950, 464705, 461253, 466729, 474616	300	203	9131	1.94915	0.99942	0.56314	36.0216
UP_SEQ_FEATURE	domain:EGF-like 6; calcium-binding	4	0.690846	0.0368178	432173, 466886, 461253, 474616	519	23	16021	5.36852	1	0.941797	46.6222
UP_SEQ_FEATURE	domain:EGF-like 10; calcium-binding	3	0.518135	0.0473059	432173, 466886, 461253	519	11	16021	8.41881	1	0.965069	55.5587
UP_SEQ_FEATURE	domain:EGF-like 9; calcium-binding	3	0.518135	0.0734678	432173, 466886, 461253	519	14	16021	6.61478	1	0.984838	72.1124
UP_SEQ_FEATURE	domain:EGF-like 12; calcium-binding	3	0.518135	0.0734678	432173, 466886, 439003	519	14	16021	6.61478	1	0.984838	72.1124
UP_SEQ_FEATURE	domain:EGF-like 11; calcium-binding	3	0.518135	0.0734678	432173, 466886, 461253	519	14	16021	6.61478	1	0.984838	72.1124
UP_SEQ_FEATURE	domain:EGF-like 4; calcium-binding	4	0.690846	0.0835349	432173, 466886, 461253, 474616	519	32	16021	3.85862	1	0.988664	76.7721
UP_SEQ_FEATURE	domain:EGF-like 3; calcium-binding	4	0.690846	0.102841	466886, 478950, 461253, 474616	519	35	16021	3.52788	1	0.991763	83.7344
UP_SEQ_FEATURE	domain:EGF-like 1	7	1.20898	0.128907	474794, 432173, 470631, 466886, 439003, 474966, 478950	519	106	16021	2.03852	1	0.990671	90.0693
UP_SEQ_FEATURE	domain:EGF-like 8; calcium-binding	3	0.518135	0.135377	432173, 466886, 461253	519	20	16021	4.63035	1	0.991138	91.2341
UP_SEQ_FEATURE	domain:EGF-like 7; calcium-binding	3	0.518135	0.192951	432173, 466886, 461253	519	25	16021	3.70428	1	0.996614	97.2332
UP_SEQ_FEATURE	domain:EGF-like 2	5	0.863558	0.252209	474794, 470166, 466886, 478950, 461253	519	79	16021	1.95373	1	0.998891	99.2278
Annotation Cluster 20	Enrichment Score: 1.605272122936688
Category	Term	Count	%	PValue	Genes	List Total	Pop Hits	Pop Total	Fold Enrichment	Bonferroni	Benjamini	FDR
GOTERM_BP_FAT	GO:0006357~regulation of transcription from RNA polymerase II promoter	34	5.87219	0.00238948	468902, 466048, 432925, 462906, 425146, 426470, 466287, 426027, 458484, 434711, 459227, 482380, 479390, 471431, 464307, 431607, 437872, 459621, 437571, 478125, 458784, 452019, 439329, 445281, 470397, 425239, 470475, 430635, 435647, 453646, 480917, 452863, 446110, 435602	433	616	13588	1.73207	0.989511	0.247864	4.00733
GOTERM_BP_FAT	GO:0031327~negative regulation of cellular biosynthetic process	24	4.14508	0.0106973	459621, 461237, 477388, 466048, 478125, 420991, 426027, 445281, 472325, 470397, 430635, 459227, 482380, 435647, 479390, 453646, 472774, 460094, 452863, 466729, 471431, 442692, 464307, 431607	433	430	13588	1.7515	1	0.372267	16.7949
GOTERM_BP_FAT	GO:0009890~negative regulation of biosynthetic process	24	4.14508	0.0117588	459621, 461237, 477388, 466048, 478125, 420991, 426027, 445281, 472325, 470397, 430635, 459227, 482380, 435647, 479390, 453646, 472774, 460094, 452863, 466729, 471431, 442692, 464307, 431607	433	434	13588	1.73536	1	0.380864	18.308
GOTERM_BP_FAT	GO:0051172~negative regulation of nitrogen compound metabolic process	22	3.79965	0.01759	459621, 461237, 477388, 466048, 478125, 420991, 426027, 445281, 472325, 470397, 459227, 482380, 435647, 479390, 453646, 460094, 452863, 466729, 471431, 442692, 464307, 431607	433	401	13588	1.72165	1	0.471583	26.1686
GOTERM_BP_FAT	GO:0010558~negative regulation of macromolecule biosynthetic process	22	3.79965	0.0262596	459621, 466048, 478125, 420991, 426027, 445281, 470397, 472325, 430635, 459227, 482380, 435647, 479390, 453646, 472774, 460094, 452863, 466729, 471431, 442692, 464307, 431607	433	418	13588	1.65163	1	0.570393	36.5502
GOTERM_BP_FAT	GO:0016481~negative regulation of transcription	20	3.45423	0.0285871	459621, 466048, 478125, 420991, 426027, 445281, 470397, 472325, 459227, 482380, 435647, 479390, 453646, 460094, 452863, 466729, 471431, 442692, 464307, 431607	433	372	13588	1.68715	1	0.572598	39.0936
GOTERM_MF_FAT	GO:0016564~transcription repressor activity	13	2.24525	0.0328077	459621, 482380, 459227, 453179, 437692, 453938, 435647, 460094, 452863, 431607, 472325, 464307, 425239	415	211	13288	1.97275	1	0.512857	38.4573
GOTERM_BP_FAT	GO:0000122~negative regulation of transcription from RNA polymerase II promoter	14	2.41796	0.0335218	459621, 478125, 426027, 445281, 470397, 482380, 459227, 435647, 479390, 453646, 452863, 471431, 464307, 431607	433	231	13588	1.90188	1	0.594299	44.1722
GOTERM_BP_FAT	GO:0010605~negative regulation of macromolecule metabolic process	25	4.31779	0.0335231	466048, 426470, 426027, 420991, 482380, 459227, 479390, 460094, 471431, 431607, 464307, 459621, 478125, 424440, 445281, 472325, 470397, 430635, 435647, 453646, 472774, 433794, 452863, 466729, 442692	433	506	13588	1.55045	1	0.589268	44.1734
GOTERM_BP_FAT	GO:0010629~negative regulation of gene expression	21	3.62694	0.0385171	459621, 466048, 478125, 420991, 426027, 424440, 445281, 470397, 472325, 459227, 482380, 435647, 479390, 453646, 460094, 452863, 466729, 471431, 442692, 464307, 431607	433	410	13588	1.60732	1	0.612159	48.9051
GOTERM_BP_FAT	GO:0045934~negative regulation of nucleobase, nucleoside, nucleotide and nucleic acid metabolic process	20	3.45423	0.0502664	459621, 466048, 478125, 420991, 426027, 445281, 470397, 472325, 459227, 482380, 435647, 479390, 453646, 460094, 452863, 466729, 471431, 442692, 464307, 431607	433	397	13588	1.58091	1	0.676736	58.5913
GOTERM_BP_FAT	GO:0045892~negative regulation of transcription, DNA-dependent	16	2.76339	0.0676272	459621, 466048, 478125, 426027, 445281, 470397, 459227, 482380, 435647, 479390, 453646, 460094, 452863, 471431, 464307, 431607	433	308	13588	1.63019	1	0.740086	69.7922
GOTERM_BP_FAT	GO:0051253~negative regulation of RNA metabolic process	16	2.76339	0.0706473	459621, 466048, 478125, 426027, 445281, 470397, 459227, 482380, 435647, 479390, 453646, 460094, 452863, 471431, 464307, 431607	433	310	13588	1.61967	1	0.742074	71.4221
Annotation Cluster 21	Enrichment Score: 1.5205503794342343
Category	Term	Count	%	PValue	Genes	List Total	Pop Hits	Pop Total	Fold Enrichment	Bonferroni	Benjamini	FDR
GOTERM_BP_FAT	GO:0006357~regulation of transcription from RNA polymerase II promoter	34	5.87219	0.00238948	468902, 466048, 432925, 462906, 425146, 426470, 466287, 426027, 458484, 434711, 459227, 482380, 479390, 471431, 464307, 431607, 437872, 459621, 437571, 478125, 458784, 452019, 439329, 445281, 470397, 425239, 470475, 430635, 435647, 453646, 480917, 452863, 446110, 435602	433	616	13588	1.73207	0.989511	0.247864	4.00733
GOTERM_BP_FAT	GO:0045944~positive regulation of transcription from RNA polymerase II promoter	23	3.97237	0.00249291	437571, 468902, 466048, 432925, 462906, 426470, 478125, 458784, 466287, 458484, 439329, 452019, 470397, 434711, 425239, 470475, 430635, 459227, 479390, 480917, 452863, 446110, 435602	433	358	13588	2.0161	0.991391	0.232151	4.17731
GOTERM_BP_FAT	GO:0045941~positive regulation of transcription	28	4.83592	0.00260579	468902, 466048, 432925, 462906, 426470, 466287, 458484, 434711, 459227, 422697, 479390, 479318, 455653, 437571, 478125, 458784, 452019, 471093, 439329, 470397, 425239, 470475, 430635, 480917, 452863, 446110, 442692, 435602	433	475	13588	1.84983	0.99306	0.230185	4.36252
GOTERM_BP_FAT	GO:0051173~positive regulation of nitrogen compound metabolic process	30	5.18135	0.00286438	468902, 466048, 432925, 462906, 426470, 466287, 458484, 434711, 459227, 422697, 479390, 479318, 455653, 437571, 464399, 478125, 458784, 452019, 471093, 439329, 470397, 425239, 470475, 430635, 448273, 480917, 452863, 446110, 442692, 435602	433	526	13588	1.78979	0.995765	0.239078	4.78554
GOTERM_BP_FAT	GO:0045935~positive regulation of nucleobase, nucleoside, nucleotide and nucleic acid metabolic process	29	5.00864	0.00357684	468902, 466048, 432925, 462906, 426470, 466287, 458484, 434711, 459227, 422697, 479390, 479318, 455653, 437571, 478125, 458784, 452019, 471093, 439329, 470397, 425239, 470475, 430635, 448273, 480917, 452863, 446110, 442692, 435602	433	510	13588	1.78441	0.998915	0.266756	5.94189
GOTERM_BP_FAT	GO:0010628~positive regulation of gene expression	28	4.83592	0.00376473	468902, 466048, 432925, 462906, 426470, 466287, 458484, 434711, 459227, 422697, 479390, 479318, 455653, 437571, 478125, 458784, 452019, 471093, 439329, 470397, 425239, 470475, 430635, 480917, 452863, 446110, 442692, 435602	433	488	13588	1.80055	0.999242	0.268316	6.24465
GOTERM_BP_FAT	GO:0045893~positive regulation of transcription, DNA-dependent	24	4.14508	0.00726687	437571, 468902, 466048, 432925, 462906, 426470, 478125, 458784, 466287, 458484, 439329, 452019, 470397, 434711, 425239, 470475, 430635, 459227, 479390, 480917, 452863, 446110, 435602, 479318	433	416	13588	1.81045	0.999999	0.320191	11.7225
GOTERM_BP_FAT	GO:0051254~positive regulation of RNA metabolic process	24	4.14508	0.0078771	437571, 468902, 466048, 432925, 462906, 426470, 478125, 458784, 466287, 458484, 439329, 452019, 470397, 434711, 425239, 470475, 430635, 459227, 479390, 480917, 452863, 446110, 435602, 479318	433	419	13588	1.79748	1	0.334469	12.6455
GOTERM_BP_FAT	GO:0031328~positive regulation of cellular biosynthetic process	29	5.00864	0.0101816	468902, 466048, 432925, 462906, 426470, 466287, 458484, 434711, 459227, 422697, 479390, 479318, 455653, 437571, 464399, 478125, 458784, 452019, 471093, 439329, 470397, 425239, 470475, 430635, 480917, 452863, 446110, 442692, 435602	433	552	13588	1.64864	1	0.371346	16.0502
GOTERM_MF_FAT	GO:0003700~transcription factor activity	37	6.39033	0.0108523	468902, 466048, 462906, 426470, 447856, 466287, 458484, 442631, 422548, 434711, 459227, 422697, 479390, 482495, 460094, 456911, 464307, 455317, 479318, 455653, 439248, 437571, 478125, 476997, 450921, 471093, 472325, 470397, 425239, 470475, 436330, 435647, 465544, 441925, 452863, 446110, 435602	415	776	13288	1.52669	0.997209	0.324358	14.6825
GOTERM_BP_FAT	GO:0010557~positive regulation of macromolecule biosynthetic process	28	4.83592	0.0109642	468902, 466048, 432925, 462906, 426470, 466287, 458484, 434711, 459227, 422697, 479390, 479318, 455653, 437571, 478125, 458784, 452019, 471093, 439329, 470397, 425239, 470475, 430635, 480917, 452863, 446110, 442692, 435602	433	530	13588	1.65787	1	0.37294	17.1777
GOTERM_BP_FAT	GO:0009891~positive regulation of biosynthetic process	29	5.00864	0.0113958	468902, 466048, 432925, 462906, 426470, 466287, 458484, 434711, 459227, 422697, 479390, 479318, 455653, 437571, 464399, 478125, 458784, 452019, 471093, 439329, 470397, 425239, 470475, 430635, 480917, 452863, 446110, 442692, 435602	433	557	13588	1.63384	1	0.377894	17.7935
GOTERM_MF_FAT	GO:0030528~transcription regulator activity	50	8.63558	0.0324186	468902, 447856, 442631, 422548, 482380, 479390, 456911, 464307, 431607, 437872, 479318, 455653, 439248, 453179, 476997, 458784, 450921, 452019, 470397, 436330, 435647, 465544, 452863, 446110, 466729, 435602, 466048, 453938, 425146, 462906, 426470, 466287, 458484, 434711, 459227, 422697, 437692, 482495, 460094, 471431, 455317, 459621, 437571, 478125, 471093, 466842, 472325, 425239, 470475, 441925	415	1206	13288	1.3275	1	0.538055	38.096
SP_PIR_KEYWORDS	activator	23	3.97237	0.0333425	471465, 437571, 468902, 439248, 425146, 478125, 476997, 450921, 466287, 458484, 452019, 425239, 470475, 459227, 482380, 422697, 479390, 456911, 446110, 455457, 437872, 435602, 479318	532	484	17854	1.5948	0.999998	0.260748	37.5999
GOTERM_BP_FAT	GO:0010604~positive regulation of macromolecule metabolic process	29	5.00864	0.0486594	468902, 466048, 432925, 462906, 426470, 466287, 458484, 434711, 459227, 422697, 479390, 479318, 455653, 437571, 478125, 458784, 452019, 471093, 439329, 470397, 425239, 470475, 430635, 448273, 480917, 452863, 446110, 442692, 435602	433	633	13588	1.43768	1	0.668779	57.377
GOTERM_BP_FAT	GO:0051252~regulation of RNA metabolic process	59	10.19	0.0586779	468902, 432925, 447856, 442631, 422548, 482380, 479390, 456911, 431607, 464307, 437872, 479318, 455653, 439248, 453179, 476997, 458784, 450921, 452019, 445281, 470397, 441775, 436330, 435647, 453646, 465544, 452863, 446110, 428318, 435602, 456224, 466048, 462906, 425146, 426470, 466287, 426027, 458484, 434711, 459227, 422697, 437692, 460094, 482495, 471431, 455317, 459621, 446177, 437571, 426385,…	433	1488	13588	1.24428	1	0.714102	64.4334
GOTERM_MF_FAT	GO:0043565~sequence-specific DNA binding	25	4.31779	0.0665071	468902, 466048, 462906, 426470, 447856, 466287, 458484, 422548, 442631, 459227, 479390, 482495, 460094, 464307, 479318, 455653, 437571, 476997, 472325, 470397, 425239, 435647, 452863, 446110, 442692	415	556	13288	1.43972	1	0.709601	63.2682
GOTERM_BP_FAT	GO:0006355~regulation of transcription, DNA-dependent	57	9.84456	0.0835598	468902, 432925, 447856, 442631, 422548, 482380, 479390, 456911, 431607, 464307, 437872, 479318, 455653, 439248, 453179, 476997, 458784, 450921, 452019, 445281, 470397, 441775, 436330, 435647, 453646, 465544, 452863, 446110, 435602, 466048, 462906, 425146, 426470, 466287, 426027, 458484, 434711, 459227, 422697, 437692, 460094, 482495, 471431, 455317, 459621, 446177, 437571, 426385, 451466, 478125,…	433	1465	13588	1.22097	1	0.779346	77.5016
SP_PIR_KEYWORDS	transcription regulation	55	9.49914	0.120496	468902, 447856, 420991, 422548, 469452, 482380, 479390, 456911, 464307, 437872, 440891, 479318, 471465, 455653, 439248, 453179, 476997, 450921, 476618, 452019, 445281, 470397, 427786, 465544, 452863, 446110, 435602, 459670, 466048, 425146, 453938, 426470, 466287, 426027, 458484, 434711, 459227, 422697, 437692, 460094, 482495, 467948, 455457, 455317, 482347, 437571, 426385, 478125, 453328, 471093,…	532	1546	17854	1.19393	1	0.567798	83.2308
GOTERM_MF_FAT	GO:0016563~transcription activator activity	12	2.07254	0.18574	459227, 466048, 462906, 476997, 478125, 458784, 466287, 452019, 471093, 446110, 434711, 479318	415	259	13288	1.48352	1	0.90524	94.9721
SP_PIR_KEYWORDS	dna-binding	47	8.11744	0.265885	456224, 459670, 468902, 466048, 462906, 453938, 447856, 426470, 466287, 458484, 442631, 422548, 469452, 434711, 459227, 482380, 437692, 422697, 479390, 482495, 460094, 456911, 479254, 464307, 433902, 479318, 455653, 439248, 437571, 426385, 453179, 478125, 476997, 450921, 476618, 471093, 445281, 470397, 425239, 470475, 435647, 465544, 452863, 446110, 442692, 427215, 435602	532	1404	17854	1.12345	1	0.771815	98.6411
SP_PIR_KEYWORDS	Transcription	58	10.0173	0.278609	468902, 447856, 420991, 422548, 469452, 482380, 479390, 456911, 464307, 437872, 440891, 479318, 471465, 455653, 439248, 453179, 476997, 450921, 476618, 452019, 445281, 470397, 427786, 465544, 452863, 446110, 435602, 459670, 466048, 425146, 453938, 426470, 466287, 426027, 458484, 434711, 459227, 422697, 437692, 460094, 482495, 467948, 455457, 455317, 446177, 482347, 437571, 426385, 451466, 478125,…	532	1769	17854	1.10033	1	0.786127	98.9344
GOTERM_MF_FAT	GO:0003677~DNA binding	60	10.3627	0.325272	468902, 447856, 442631, 422548, 469452, 482380, 479390, 456911, 479254, 464307, 433902, 479318, 455653, 439248, 453179, 476997, 458784, 450921, 476618, 452019, 445281, 463929, 470397, 474923, 436330, 435647, 465544, 452863, 446110, 435602, 471474, 456224, 459670, 466048, 462906, 453938, 426470, 466287, 458484, 434711, 459227, 422697, 437692, 482495, 460094, 455317, 437571, 426385, 478125, 453328,…	415	1781	13288	1.0787	1	0.963613	99.6739
GOTERM_BP_FAT	GO:0045449~regulation of transcription	75	12.9534	0.348062	468902, 432925, 447856, 420991, 442631, 422548, 469452, 482380, 479390, 456911, 431607, 464307, 440891, 437872, 479318, 471465, 455653, 439248, 453179, 476997, 458784, 450921, 476618, 452019, 445281, 470397, 441775, 436330, 454635, 435647, 453646, 465544, 427786, 452863, 446110, 466729, 435602, 459670, 466048, 462906, 425146, 453938, 426470, 466287, 426027, 458484, 434711, 459227, 422697, 437692,…	433	2227	13588	1.05684	1	0.970637	99.9334
SP_PIR_KEYWORDS	nucleus	117	20.2073	0.396273	468902, 478519, 447856, 461940, 422548, 469452, 435433, 437726, 479254, 433902, 482009, 471465, 455653, 471272, 439248, 453179, 432558, 476997, 429353, 450921, 476618, 455065, 432251, 470496, 454635, 472716, 457208, 465544, 427786, 438235, 423606, 435602, 459670, 456224, 466048, 462906, 426641, 466287, 432052, 458484, 466202, 435545, 445229, 454061, 437692, 427674, 434572, 460094, 482495, 447431,…	532	3808	17854	1.03113	1	0.861677	99.9104
GOTERM_BP_FAT	GO:0006350~transcription	58	10.0173	0.484107	468902, 447856, 420991, 422548, 469452, 482380, 479390, 456911, 464307, 437872, 440891, 479318, 471465, 455653, 439248, 453179, 476997, 450921, 476618, 452019, 445281, 470397, 427786, 465544, 452863, 446110, 435602, 459670, 466048, 425146, 453938, 426470, 466287, 426027, 458484, 434711, 459227, 422697, 437692, 460094, 482495, 467948, 455457, 455317, 446177, 482347, 437571, 426385, 451466, 478125,…	433	1772	13588	1.02715	1	0.987827	99.9988
Annotation Cluster 22	Enrichment Score: 1.5109036276149095
Category	Term	Count	%	PValue	Genes	List Total	Pop Hits	Pop Total	Fold Enrichment	Bonferroni	Benjamini	FDR
INTERPRO	IPR002035:von Willebrand factor, type A	9	1.5544	0.00376611	450175, 474794, 427604, 466238, 477631, 460552, 474177, 464705, 466265	511	88	17763	3.55513	0.974171	0.24516	5.76481
SMART	SM00327:VWA	9	1.5544	0.00800022	450175, 474794, 427604, 466238, 477631, 460552, 474177, 464705, 466265	300	88	9131	3.11284	0.816371	0.246083	9.6573
UP_SEQ_FEATURE	domain:VWFA 1	3	0.518135	0.0929051	450175, 474794, 427604	519	16	16021	5.78793	1	0.99218	80.4422
UP_SEQ_FEATURE	domain:VWFA	5	0.863558	0.0966291	466238, 460552, 474177, 464705, 466265	519	54	16021	2.85824	1	0.99017	81.7434
UP_SEQ_FEATURE	domain:VWFA 2	3	0.518135	0.103119	450175, 474794, 427604	519	17	16021	5.44747	1	0.990746	83.8186
Annotation Cluster 23	Enrichment Score: 1.406565364658986
Category	Term	Count	%	PValue	Genes	List Total	Pop Hits	Pop Total	Fold Enrichment	Bonferroni	Benjamini	FDR
GOTERM_CC_FAT	GO:0000267~cell fraction	28	4.83592	0.0202287	468126, 472683, 477388, 464919, 456054, 459877, 466999, 461786, 436280, 443246, 430428, 479652, 470729, 453176, 424145, 466311, 446962, 465757, 428827, 477096, 436600, 482650, 470662, 439003, 447730, 437276, 460576, 439024	374	596	12504	1.57069	0.997105	0.177021	23.7458
GOTERM_CC_FAT	GO:0042598~vesicular fraction	12	2.07254	0.0206107	468126, 436280, 479652, 470662, 428827, 447730, 464919, 437276, 470729, 453176, 461786, 446962	374	182	12504	2.20438	0.99741	0.174807	24.1393
GOTERM_CC_FAT	GO:0005624~membrane fraction	24	4.14508	0.0320594	465757, 468126, 472683, 477388, 428827, 464919, 436600, 459877, 461786, 436280, 443246, 430428, 479652, 470662, 482650, 439003, 447730, 437276, 460576, 470729, 453176, 424145, 466311, 446962	374	510	12504	1.57332	0.99991	0.252652	35.0955
GOTERM_CC_FAT	GO:0005792~microsome	11	1.89983	0.0382416	468126, 436280, 479652, 470662, 428827, 464919, 437276, 470729, 453176, 461786, 446962	374	176	12504	2.08957	0.999986	0.272848	40.3844
GOTERM_CC_FAT	GO:0005626~insoluble fraction	24	4.14508	0.0450116	465757, 468126, 472683, 477388, 428827, 464919, 436600, 459877, 461786, 436280, 443246, 430428, 479652, 470662, 482650, 439003, 447730, 437276, 460576, 470729, 453176, 424145, 466311, 446962	374	528	12504	1.51969	0.999998	0.299528	45.7171
SP_PIR_KEYWORDS	endoplasmic reticulum	26	4.4905	0.158027	468126, 444635, 439712, 454212, 464919, 452499, 461786, 436280, 479652, 444968, 431429, 470729, 453176, 446962, 455205, 428827, 478797, 437785, 436689, 467295, 470662, 454806, 453646, 437276, 438861, 482113	532	678	17854	1.28697	1	0.634456	90.8563
Annotation Cluster 24	Enrichment Score: 1.394839880766873
Category	Term	Count	%	PValue	Genes	List Total	Pop Hits	Pop Total	Fold Enrichment	Bonferroni	Benjamini	FDR
GOTERM_BP_FAT	GO:0048002~antigen processing and presentation of peptide antigen	8	1.38169	9.71975e-05	443167, 464399, 435041, 428827, 464919, 456055, 463559, 450491	433	35	13588	7.17281	0.169037	0.0303904	0.166034
GOTERM_CC_FAT	GO:0042612~MHC class I protein complex	7	1.20898	0.00143126	479528, 464399, 435041, 456055, 463559, 450491, 427873	374	42	12504	5.57219	0.336107	0.0288357	1.88208
GOTERM_BP_FAT	GO:0019884~antigen processing and presentation of exogenous antigen	6	1.03627	0.00170354	443167, 464399, 435041, 464919, 472783, 450491	433	28	13588	6.72451	0.961148	0.22108	2.8727
GOTERM_BP_FAT	GO:0001916~positive regulation of T cell mediated cytotoxicity	4	0.690846	0.00232342	448273, 464399, 435041, 450491	433	9	13588	13.9471	0.988101	0.25578	3.8986
GOTERM_CC_FAT	GO:0042611~MHC protein complex	7	1.20898	0.00432848	479528, 464399, 435041, 456055, 463559, 450491, 427873	374	52	12504	4.50062	0.710798	0.0548317	5.59201
GOTERM_BP_FAT	GO:0001914~regulation of T cell mediated cytotoxicity	4	0.690846	0.00435242	448273, 464399, 435041, 450491	433	11	13588	11.4113	0.999754	0.256782	7.18567
GOTERM_BP_FAT	GO:0002478~antigen processing and presentation of exogenous peptide antigen	5	0.863558	0.00552088	443167, 464399, 435041, 464919, 450491	433	23	13588	6.82197	0.999974	0.288377	9.0303
GOTERM_BP_FAT	GO:0002711~positive regulation of T cell mediated immunity	4	0.690846	0.00719579	448273, 464399, 435041, 450491	433	13	13588	9.65571	0.999999	0.32502	11.6143
GOTERM_BP_FAT	GO:0002709~regulation of T cell mediated immunity	4	0.690846	0.0182546	448273, 464399, 435041, 450491	433	18	13588	6.97357	1	0.477918	27.0178
GOTERM_BP_FAT	GO:0031343~positive regulation of cell killing	4	0.690846	0.0352624	448273, 464399, 435041, 450491	433	23	13588	5.45758	1	0.598215	45.8663
GOTERM_BP_FAT	GO:0001912~positive regulation of leukocyte mediated cytotoxicity	4	0.690846	0.0352624	448273, 464399, 435041, 450491	433	23	13588	5.45758	1	0.598215	45.8663
GOTERM_BP_FAT	GO:0002684~positive regulation of immune system process	12	2.07254	0.0652997	448273, 430635, 443167, 452727, 454635, 464111, 470631, 464399, 435041, 428523, 426335, 450491	433	206	13588	1.82802	1	0.734522	68.4769
GOTERM_BP_FAT	GO:0050778~positive regulation of immune response	9	1.5544	0.0685888	448273, 443167, 452727, 454635, 464399, 435041, 428523, 426335, 450491	433	136	13588	2.07669	1	0.741688	70.3204
GOTERM_BP_FAT	GO:0031341~regulation of cell killing	4	0.690846	0.0687963	448273, 464399, 435041, 450491	433	30	13588	4.18414	1	0.735842	70.4333
GOTERM_BP_FAT	GO:0001910~regulation of leukocyte mediated cytotoxicity	4	0.690846	0.0687963	448273, 464399, 435041, 450491	433	30	13588	4.18414	1	0.735842	70.4333
GOTERM_BP_FAT	GO:0048584~positive regulation of response to stimulus	11	1.89983	0.0734273	448273, 443167, 452727, 454635, 470631, 464399, 435041, 428523, 426335, 439329, 450491	433	186	13588	1.85587	1	0.746038	72.8488
GOTERM_BP_FAT	GO:0002821~positive regulation of adaptive immune response	4	0.690846	0.0925578	448273, 464399, 435041, 450491	433	34	13588	3.69189	1	0.799893	80.9939
GOTERM_BP_FAT	GO:0002824~positive regulation of adaptive immune response based on somatic recombination of immune receptors built from immunoglobulin superfamily domains	4	0.690846	0.0925578	448273, 464399, 435041, 450491	433	34	13588	3.69189	1	0.799893	80.9939
GOTERM_BP_FAT	GO:0002822~regulation of adaptive immune response based on somatic recombination of immune receptors built from immunoglobulin superfamily domains	5	0.863558	0.102016	448273, 430635, 464399, 435041, 450491	433	56	13588	2.80188	1	0.811099	84.1107
GOTERM_BP_FAT	GO:0002819~regulation of adaptive immune response	5	0.863558	0.102016	448273, 430635, 464399, 435041, 450491	433	56	13588	2.80188	1	0.811099	84.1107
GOTERM_BP_FAT	GO:0002705~positive regulation of leukocyte mediated immunity	4	0.690846	0.133454	448273, 464399, 435041, 450491	433	40	13588	3.13811	1	0.857596	91.3599
GOTERM_BP_FAT	GO:0002708~positive regulation of lymphocyte mediated immunity	4	0.690846	0.133454	448273, 464399, 435041, 450491	433	40	13588	3.13811	1	0.857596	91.3599
GOTERM_BP_FAT	GO:0002699~positive regulation of immune effector process	4	0.690846	0.179354	448273, 464399, 435041, 450491	433	46	13588	2.72879	1	0.902155	96.5924
GOTERM_BP_FAT	GO:0002697~regulation of immune effector process	5	0.863558	0.306639	448273, 464399, 435041, 426335, 450491	433	88	13588	1.78301	1	0.959241	99.809
GOTERM_BP_FAT	GO:0002706~regulation of lymphocyte mediated immunity	4	0.690846	0.341617	448273, 464399, 435041, 450491	433	65	13588	1.93114	1	0.9691	99.9212
GOTERM_BP_FAT	GO:0002703~regulation of leukocyte mediated immunity	4	0.690846	0.385211	448273, 464399, 435041, 450491	433	70	13588	1.7932	1	0.976528	99.9756
GOTERM_BP_FAT	GO:0002237~response to molecule of bacterial origin	3	0.518135	0.464617	454635, 464399, 450491	433	49	13588	1.92129	1	0.986597	99.9977
GOTERM_BP_FAT	GO:0002253~activation of immune response	4	0.690846	0.518142	443167, 452727, 454635, 428523	433	86	13588	1.45958	1	0.990305	99.9996
GOTERM_BP_FAT	GO:0009617~response to bacterium	4	0.690846	0.880129	454635, 464399, 435041, 450491	433	157	13588	0.799518	1	0.999908	100
Annotation Cluster 25	Enrichment Score: 1.3910703819829453
Category	Term	Count	%	PValue	Genes	List Total	Pop Hits	Pop Total	Fold Enrichment	Bonferroni	Benjamini	FDR
INTERPRO	IPR004827:Basic-leucine zipper (bZIP) transcription factor	7	1.20898	0.00437284	455653, 437571, 462906, 426470, 466287, 446110, 479318	511	54	17763	4.50609	0.985687	0.246559	6.6639
SMART	SM00338:BRLZ	7	1.20898	0.00808374	455653, 437571, 462906, 426470, 466287, 446110, 479318	300	54	9131	3.94549	0.819604	0.217027	9.75342
INTERPRO	IPR011616:bZIP transcription factor, bZIP-1	4	0.690846	0.0538686	462906, 426470, 466287, 479318	511	30	17763	4.63483	1	0.793644	58.1625
UP_SEQ_FEATURE	domain:Leucine-zipper	8	1.38169	0.0584686	455653, 482380, 437571, 462906, 426470, 466287, 446110, 479318	519	107	16021	2.30796	1	0.975003	63.5141
BIOCARTA	m_arenrf2Pathway:Oxidative Stress Induced Gene Expression Via Nrf2	4	0.690846	0.106378	426470, 466287, 446962, 479318	73	19	1171	3.37707	1	0.994337	73.3855
UP_SEQ_FEATURE	DNA-binding region:Basic motif	7	1.20898	0.380269	482380, 437571, 462906, 426470, 466287, 446110, 479318	519	154	16021	1.40314	1	0.999897	99.9667
Annotation Cluster 26	Enrichment Score: 1.3212889631754792
Category	Term	Count	%	PValue	Genes	List Total	Pop Hits	Pop Total	Fold Enrichment	Bonferroni	Benjamini	FDR
GOTERM_BP_FAT	GO:0006576~biogenic amine metabolic process	9	1.5544	0.0038366	426076, 461005, 467295, 437276, 460244, 439024, 465611, 464720, 452041	433	80	13588	3.53037	0.99934	0.262962	6.36021
GOTERM_BP_FAT	GO:0042402~biogenic amine catabolic process	3	0.518135	0.0806171	439024, 465611, 452041	433	15	13588	6.27621	1	0.769843	76.2342
GOTERM_BP_FAT	GO:0042219~cellular amino acid derivative catabolic process	3	0.518135	0.110462	439024, 465611, 452041	433	18	13588	5.23018	1	0.822461	86.481
GOTERM_BP_FAT	GO:0009310~amine catabolic process	5	0.863558	0.151796	482088, 454157, 439024, 465611, 452041	433	65	13588	2.41393	1	0.876417	94.0065
Annotation Cluster 27	Enrichment Score: 1.2906098835871465
Category	Term	Count	%	PValue	Genes	List Total	Pop Hits	Pop Total	Fold Enrichment	Bonferroni	Benjamini	FDR
GOTERM_BP_FAT	GO:0030968~endoplasmic reticulum unfolded protein response	4	0.690846	0.0155726	455653, 480211, 437729, 479318	433	17	13588	7.38378	1	0.437287	23.5334
GOTERM_BP_FAT	GO:0034620~cellular response to unfolded protein	4	0.690846	0.0155726	455653, 480211, 437729, 479318	433	17	13588	7.38378	1	0.437287	23.5334
GOTERM_BP_FAT	GO:0006984~ER-nuclear signaling pathway	4	0.690846	0.0437233	455653, 480211, 437729, 479318	433	25	13588	5.02097	1	0.646066	53.4343
GOTERM_BP_FAT	GO:0034976~response to endoplasmic reticulum stress	4	0.690846	0.0482984	455653, 480211, 437729, 479318	433	26	13588	4.82786	1	0.670265	57.0997
GOTERM_BP_FAT	GO:0051789~response to protein stimulus	6	1.03627	0.143345	455653, 478125, 480211, 471431, 437729, 479318	433	87	13588	2.16421	1	0.86902	92.8996
GOTERM_BP_FAT	GO:0006986~response to unfolded protein	4	0.690846	0.245804	455653, 480211, 437729, 479318	433	54	13588	2.32452	1	0.942648	99.1955
Annotation Cluster 28	Enrichment Score: 1.2251765818057314
Category	Term	Count	%	PValue	Genes	List Total	Pop Hits	Pop Total	Fold Enrichment	Bonferroni	Benjamini	FDR
[truncated: 1,706 more rows]

## Sheet: DOWN vs HL1
Unique Fusions DOWN vs HL1cm
[truncated: 2,838 more rows]

## Sheet: UP vs BOTH
Unique Fusions UP vs BOTH
[truncated: 297 more rows]

## Sheet: DOWN vs BOTH
Unique Fusions DOWN vs BOTH
[truncated: 609 more rows]
