# Supplementary material for: Single-cell RNA-seq reveals activation of unique gene groups as a consequence of stem cell-parenchymal cell fusion
Source: Sci Rep. 2016 Mar 21;6:23270. doi: 10.1038/srep23270 (PMC4800419; doi:10.1038/srep23270)
Supplement: Supplementary Table S4 [file srep23270-s5.xlsx]

## Sheet: Gene Lists
Gene Symbol	Gene Full Name	Functional Group	Source (from supplementary bibliography)
Cardiac Gene List
Actc1	actin, alpha, cardiac muscle 1	Contractile	(Abu-Issa and Kirby, 2007; Mummery et al., 2012; Olson, 2006; Olson and Schneider, 2003)
Alpk3	alpha-kinase 3	Determination	(Abu-Issa and Kirby, 2007; Mummery et al., 2012; Olson, 2006; Olson and Schneider, 2003)
Atp1a1	ATPase, Na+/K+ transporting, alpha 1 polypeptide	Contractile	(Abu-Issa and Kirby, 2007; Mummery et al., 2012; Olson, 2006; Olson and Schneider, 2003)
Atp1b1	ATPase, Na+/K+ transporting, beta 1 polypeptide	Contractile	(Abu-Issa and Kirby, 2007; Mummery et al., 2012; Olson, 2006; Olson and Schneider, 2003)
Casq2	calsequestrin 2	Determination	(Abu-Issa and Kirby, 2007; Mummery et al., 2012; Olson, 2006; Olson and Schneider, 2003)
Cby1	chibby homolog 1 (Drosophila)	Determination	(Abu-Issa and Kirby, 2007; Mummery et al., 2012; Olson, 2006; Olson and Schneider, 2003)
Cox6a2	cytochrome c oxidase subunit VIa polypeptide 2	Contractile	(Abu-Issa and Kirby, 2007; Mummery et al., 2012; Olson, 2006; Olson and Schneider, 2003)
Cox7a1	cytochrome c oxidase subunit VIIa 1	Contractile	(Abu-Issa and Kirby, 2007; Mummery et al., 2012; Olson, 2006; Olson and Schneider, 2003)
Cox7b2	cytochrome c oxidase subunit VIIb2	Contractile	(Abu-Issa and Kirby, 2007; Mummery et al., 2012; Olson, 2006; Olson and Schneider, 2003)
Cyc1	cytochrome c-1	Contractile	(Abu-Issa and Kirby, 2007; Mummery et al., 2012; Olson, 2006; Olson and Schneider, 2003)
Des	desmin	Contractile	(Abu-Issa and Kirby, 2007; Mummery et al., 2012; Olson, 2006; Olson and Schneider, 2003)
Dvl1	dishevelled, dsh homolog 1 (Drosophila)	Determination	(Abu-Issa and Kirby, 2007; Mummery et al., 2012; Olson, 2006; Olson and Schneider, 2003)
Erbb2	v-erb-b2 erythroblastic leukemia viral oncogene homolog 2, neuro/glioblastoma derived oncogene homolog (avian)	Determination	(Abu-Issa and Kirby, 2007; Mummery et al., 2012; Olson, 2006; Olson and Schneider, 2003)
Fabp3	fatty acid binding protein 3, muscle and heart	Contractile	(Abu-Issa and Kirby, 2007; Mummery et al., 2012; Olson, 2006; Olson and Schneider, 2003)
Fgf12	fibroblast growth factor 12	Determination	(Abu-Issa and Kirby, 2007; Mummery et al., 2012; Olson, 2006; Olson and Schneider, 2003)
Gata4	GATA binding protein 4	Determination	(Abu-Issa and Kirby, 2007; Mummery et al., 2012; Olson, 2006; Olson and Schneider, 2003)
Gata5	GATA binding protein 5	Determination	(Abu-Issa and Kirby, 2007; Mummery et al., 2012; Olson, 2006; Olson and Schneider, 2003)
Hand2	heart and neural crest derivatives expressed transcript 2	Determination	(Abu-Issa and Kirby, 2007; Mummery et al., 2012; Olson, 2006; Olson and Schneider, 2003)
Mef2c	myocyte enhancer factor 2C	Determination	(Abu-Issa and Kirby, 2007; Mummery et al., 2012; Olson, 2006; Olson and Schneider, 2003)
Meis1	Meis homeobox 1	Determination	(Abu-Issa and Kirby, 2007; Mummery et al., 2012; Olson, 2006; Olson and Schneider, 2003)
Mybpc3	myosin binding protein C, cardiac	Determination	(Abu-Issa and Kirby, 2007; Mummery et al., 2012; Olson, 2006; Olson and Schneider, 2003)
Myh6	myosin, heavy polypeptide 6, cardiac muscle, alpha	Contractile	(Abu-Issa and Kirby, 2007; Mummery et al., 2012; Olson, 2006; Olson and Schneider, 2003)
Myl2	myosin, light polypeptide 2, regulatory, cardiac, slow	Contractile	(Abu-Issa and Kirby, 2007; Mummery et al., 2012; Olson, 2006; Olson and Schneider, 2003)
Myl3	myosin, light polypeptide 3	Contractile	(Abu-Issa and Kirby, 2007; Mummery et al., 2012; Olson, 2006; Olson and Schneider, 2003)
Ncoa6	nuclear receptor coactivator 6	Determination	(Abu-Issa and Kirby, 2007; Mummery et al., 2012; Olson, 2006; Olson and Schneider, 2003)
Nkx2-5	NK2 homeobox 5	Determination	(Abu-Issa and Kirby, 2007; Mummery et al., 2012; Olson, 2006; Olson and Schneider, 2003)
Nppa	natriuretic peptide type A	Contractile	(Abu-Issa and Kirby, 2007; Mummery et al., 2012; Olson, 2006; Olson and Schneider, 2003)
Ryr2	ryanodine receptor 2, cardiac	Contractile	(Abu-Issa and Kirby, 2007; Mummery et al., 2012; Olson, 2006; Olson and Schneider, 2003)
Slc8a1	solute carrier family 8 (sodium/calcium exchanger), member 1	Contractile	(Abu-Issa and Kirby, 2007; Mummery et al., 2012; Olson, 2006; Olson and Schneider, 2003)
Taz	tafazzin	Determination	(Abu-Issa and Kirby, 2007; Mummery et al., 2012; Olson, 2006; Olson and Schneider, 2003)
Tbx20	T-box 20	Determination	(Abu-Issa and Kirby, 2007; Mummery et al., 2012; Olson, 2006; Olson and Schneider, 2003)
Tbx5	T-box 5	Determination	(Abu-Issa and Kirby, 2007; Mummery et al., 2012; Olson, 2006; Olson and Schneider, 2003)
Tgfb2	transforming growth factor, beta 2	Determination	(Abu-Issa and Kirby, 2007; Mummery et al., 2012; Olson, 2006; Olson and Schneider, 2003)
Tnnc1	troponin C, cardiac/slow skeletal	Contractile	(Abu-Issa and Kirby, 2007; Mummery et al., 2012; Olson, 2006; Olson and Schneider, 2003)
Tnni3	troponin I, cardiac 3	Contractile	(Abu-Issa and Kirby, 2007; Mummery et al., 2012; Olson, 2006; Olson and Schneider, 2003)
Tnnt2	troponin T2, cardiac	Contractile	(Abu-Issa and Kirby, 2007; Mummery et al., 2012; Olson, 2006; Olson and Schneider, 2003)
MSC Gene List
Bglap	bone gamma carboxyglutamate protein	Osteogenic	(Ng et al., 2011; Park et al., 2007; Zaidi, 2007),
Cd44	CD44 antigen	Stemness	(Kolf et al., 2007)
Cebpa	CCAAT/enhancer binding protein (C/EBP), alpha	Adipogenic	(Ng et al., 2011; Tanaka et al., 2002)
Cebpb	CCAAT/enhancer binding protein (C/EBP), beta	Adipogenic	(Ng et al., 2011; Tanaka et al., 2002)
Cebpd	CCAAT/enhancer binding protein (C/EBP), delta	Adipogenic	(Ng et al., 2011; Tanaka et al., 2002)
Col1a1	collagen, type I, alpha 1	Osteogenic	(Ng et al., 2011; Park et al., 2007; Zaidi, 2007),
Fabp4	fatty acid binding protein 4, adipocyte	Adipogenic	(Ng et al., 2011; Tanaka et al., 2002)
Fn1	fibronectin 1	Osteogenic	(Ng et al., 2011; Park et al., 2007; Zaidi, 2007),
Fosl2	fos-like antigen 2	Osteogenic	(Ng et al., 2011; Park et al., 2007; Zaidi, 2007),
Gnl3	guanine nucleotide binding protein-like 3 (nucleolar)	Stemness	(Kolf et al., 2007)
Itgav	integrin alpha V	Stemness	(Kolf et al., 2007)
Itgb1	integrin beta 1 (fibronectin receptor beta)	Stemness	(Kolf et al., 2007)
Ly6a	lymphocyte antigen 6 complex, locus A	Stemness	(Kolf et al., 2007)
Msx2	msh homeobox 2	Osteogenic	(Ng et al., 2011; Park et al., 2007; Zaidi, 2007),
Nanog	Nanog homeobox	Stemness	(Brambrink et al., 2008)
Nfatc1	nuclear factor of activated T cells, cytoplasmic, calcineurin dependent 1	Osteogenic	(Ng et al., 2011; Park et al., 2007; Zaidi, 2007),
Pdgfra	platelet derived growth factor receptor, alpha polypeptide	Stemness	(Kolf et al., 2007)
Pparg	peroxisome proliferator activated receptor gamma	Adipogenic	(Ng et al., 2011; Tanaka et al., 2002)
Runx2	runt related transcription factor 2	Osteogenic	(Ng et al., 2011; Park et al., 2007; Zaidi, 2007),
Scd1	stearoyl-Coenzyme A desaturase 1	Adipogenic	(Ng et al., 2011; Tanaka et al., 2002)
Slc27a1	solute carrier family 27 (fatty acid transporter), member 1	Adipogenic	(Ng et al., 2011; Tanaka et al., 2002)
Sox5	SRY (sex determining region Y)-box 5	Chondrogenic	(Funari et al., 2007; James et al., 2010; Ng et al., 2011)
Sox9	SRY (sex determining region Y)-box 9	Chondrogenic	(Funari et al., 2007; James et al., 2010; Ng et al., 2011)
Spp1	secreted phosphoprotein 1	Osteogenic	(Ng et al., 2011; Park et al., 2007; Zaidi, 2007),
Ucp1	uncoupling protein 1 (mitochondrial, proton carrier)	Adipogenic	(Ng et al., 2011; Tanaka et al., 2002)
Immunomodulatory List
Ccl2	chemokine (C-C motif) ligand 2	Microenvironment Interaction	(English et al., 2008; English and Mahon, 2011)
Ido1	indoleamine 2,3-dioxygenase 1	Paracrine	(English et al., 2008; English and Mahon, 2011)
Ifng	interferon gamma	Paracrine	(English et al., 2008; English and Mahon, 2011)
Il10	interleukin 10	Paracrine	(English et al., 2008; English and Mahon, 2011)
Il1b	interleukin 1 beta	Paracrine	(English et al., 2008; English and Mahon, 2011)
Il2	interleukin 2	Paracrine	(English et al., 2008; English and Mahon, 2011)
Il6	interleukin 6	Paracrine	(English et al., 2008; English and Mahon, 2011)
Mmp11	matrix metallopeptidase 11	Microenvironment Interaction	(English et al., 2008; English and Mahon, 2011)
Mmp12	matrix metallopeptidase 12	Microenvironment Interaction	(English et al., 2008; English and Mahon, 2011)
Mmp14	matrix metallopeptidase 14	Microenvironment Interaction	(English et al., 2008; English and Mahon, 2011)
Mmp15	matrix metallopeptidase 15	Microenvironment Interaction	(English et al., 2008; English and Mahon, 2011)
Mmp17	matrix metallopeptidase 17	Microenvironment Interaction	(English et al., 2008; English and Mahon, 2011)
Mmp19	matrix metallopeptidase 19	Microenvironment Interaction	(English et al., 2008; English and Mahon, 2011)
Mmp1a	matrix metallopeptidase 1a (interstitial collagenase)	Microenvironment Interaction	(English et al., 2008; English and Mahon, 2011)
Mmp20	matrix metallopeptidase 20 (enamelysin)	Microenvironment Interaction	(English et al., 2008; English and Mahon, 2011)
Mmp23	matrix metallopeptidase 23	Microenvironment Interaction	(English et al., 2008; English and Mahon, 2011)
Mmp24	matrix metallopeptidase 24	Microenvironment Interaction	(English et al., 2008; English and Mahon, 2011)
Mmp3	matrix metallopeptidase 3	Microenvironment Interaction	(English et al., 2008; English and Mahon, 2011)
Mmp7	matrix metallopeptidase 7	Microenvironment Interaction	(English et al., 2008; English and Mahon, 2011)
Mmp8	matrix metallopeptidase 8	Microenvironment Interaction	(English et al., 2008; English and Mahon, 2011)
Mmp9	matrix metallopeptidase 9	Microenvironment Interaction	(English et al., 2008; English and Mahon, 2011)
Nos1	nitric oxide synthase 1, neuronal	Paracrine	(English et al., 2008; English and Mahon, 2011)
Ptger2	prostaglandin E receptor 2 (subtype EP2)	Microenvironment Interaction	(English et al., 2008; English and Mahon, 2011)
Tgfb1	transforming growth factor, beta 1	Paracrine	(English et al., 2008; English and Mahon, 2011)
Tnf	tumor necrosis factor	Paracrine	(English et al., 2008; English and Mahon, 2011)
Cancer Gene List
Atf4	activating transcription factor 4	Oncogene	Ontology (Prostate Cancer)
Birc3	baculoviral IAP repeat-containing 3	TumorInhibitor	Ontology (Pathways in Cancer)
Btg1	B cell translocation gene 1, anti-proliferative	TumorInhibitor	(Johansson et al., 2004) and Ontology (Proto-oncogene)
Ccnd1	cyclin D1	TumorInhibitor	Ontology (Pathways in Cancer, Prostate Cancer)
Cdkn1a	cyclin-dependent kinase inhibitor 1A (P21)	TumorInhibitor	Ontology (Pathways in Cancer, Prostate Cancer)
Dvl1	dishevelled, dsh homolog 1 (Drosophila)	Oncogene	Ontology (Pathways in Cancer)
Fas	Fas (TNF receptor superfamily member 6)	TumorInhibitor	Ontology (Pathways in Cancer)
Fgf18	fibroblast growth factor 18	Oncogene	(Johansson et al., 2004) and Ontology (Pathways in Cancer)
Fn1	fibronectin 1	Oncogene	Ontology (Pathways in Cancer)
Fos	FBJ osteosarcoma oncogene	Oncogene	(Johansson et al., 2004) and Ontology(Proto-oncogene, Pathways in Cancer)
Hsp90aa1	heat shock protein 90, alpha (cytosolic), class A member 1	Oncogene	Ontology (Pathways in Cancer, Prostate Cancer)
Hsp90ab1	heat shock protein 90 alpha (cytosolic), class B member 1	Oncogene	Ontology (Pathways in Cancer, Prostate Cancer)
Jun	jun proto-oncogene	Oncogene	Ontology(Proto-oncogene, Pathways in Cancer)
Mdm2	transformed mouse 3T3 cell double minute 2	Oncogene	Ontology (Pathways in Cancer, Prostate Cancer)
Nras	neuroblastoma ras oncogene	Oncogene	Ontology (Pathways in Cancer, Prostate Cancer, Proto-oncogene)
Ptgs2	prostaglandin-endoperoxide synthase 2	Oncogene	Ontology (Pathways in Cancer)
Tfg	Trk-fused gene	Oncogene	Ontology (Pathways in Cancer)
Trp53	transformation related protein 53	TumorInhibitor	(Johansson et al., 2004) and Ontology (Pathways in Cancer, Prostate Cancer)

## Sheet: Expanded Gene Lists
Expanded mMSC Differentiation Gene List			Expanded mMSC Stemness Gene List			Expanded Cardiac Gene List
GeneID	GroupID		GeneID	GroupID		GeneID	GroupID
Acaca	Adipogenic		Bsg	High		Adap2	Cardiac Development
Adipoq	Adipogenic		Cd24a	High		Alpk3	Cardiac Development
Angptl4	Adipogenic		Cd44	High		Bmp10	Cardiac Development
Aoc3	Adipogenic		Cd47	High		Bmp2	Cardiac Development
Apoe	Adipogenic		Cd81	High		Casq2	Cardiac Development
Aqp7	Adipogenic		Cd9	High		Cby1	Cardiac Development
Cd36	Adipogenic		Cr1l	High		Cdh15	Cardiac Development
Cebpa	Adipogenic		Gnl3	High		Cited2	Cardiac Development
Cebpb	Adipogenic		Itga5	High		Dvl1	Cardiac Development
Cebpd	Adipogenic		Itgb1	High		Dvl3	Cardiac Development
Cited1	Adipogenic		Ly6a	High		Ece2	Cardiac Development
Fabp4	Adipogenic		Sdc1	High		Erbb2	Cardiac Development
Fasn	Adipogenic		Slc3a2	High		Fbn1	Cardiac Development
Insr	Adipogenic		Vcam1	High		Fgf10	Cardiac Development
Lep	Adipogenic		Cd34	Moderate		Fgf12	Cardiac Development
Lpl	Adipogenic		Cd80	Moderate		Fgf8	Cardiac Development
Pck1	Adipogenic		Fas	Moderate		Foxh1	Cardiac Development
Plin2	Adipogenic		H2-D1	Moderate		Gata4	Cardiac Development
Pparg	Adipogenic		H2-K1	Moderate		Gata5	Cardiac Development
Scd1	Adipogenic		Ifngr1	Moderate		Gata6	Cardiac Development
Slc27a1	Adipogenic		Itgav	Moderate		Gli2	Cardiac Development
Slc2a4	Adipogenic		Lamp2	Moderate		Hand1	Cardiac Development
Slco2a1	Adipogenic		Nt5e	Moderate		Hand2	Cardiac Development
Srebf1	Adipogenic		Pdgfra	Moderate		Irx4	Cardiac Development
Ucp1	Adipogenic		Sdc4	Moderate		Isl1	Cardiac Development
Acan	Chondrogenic		Tfrc	Moderate		Itga7	Cardiac Development
Bmp2	Chondrogenic		Tnfrsf1a	Moderate		Kdr	Cardiac Development
Bmp7	Chondrogenic		Tnfrsf1b	Moderate		Mef2c	Cardiac Development
Cd151	Chondrogenic		Anpep	Low		Meis1	Cardiac Development
Col10a1	Chondrogenic		Cd200	Low		Mesp1	Cardiac Development
Col11a1	Chondrogenic		Eng	Low		Mesp2	Cardiac Development
Col2a1	Chondrogenic		Itgam	Low		Mkks	Cardiac Development
Col4a1	Chondrogenic		Itgb3	Low		Mybpc3	Cardiac Development
Col9a2	Chondrogenic		Kit	Low		Myf5	Cardiac Development
Col9a3	Chondrogenic		Mme	Low		Myf6	Cardiac Development
Comp	Chondrogenic		Nanog	Low		Myh11	Cardiac Development
Dmp1	Chondrogenic		Pecam1	Low		Myod1	Cardiac Development
Epyc	Chondrogenic		Ptprcap	Low		Myog	Cardiac Development
Fgfr3	Chondrogenic		Sirpa	Low		Ncoa6	Cardiac Development
Hapln1	Chondrogenic		Thy1	Low		Nf1	Cardiac Development
Ibsp	Chondrogenic		Gapdh	Housekeeping		Nkx2-5	Cardiac Development
Ihh	Chondrogenic					Nkx2-6	Cardiac Development
Mef2c	Chondrogenic					Pax3	Cardiac Development
Mmp3	Chondrogenic					Pax7	Cardiac Development
Papln	Chondrogenic					Pdgfra	Cardiac Development
Prg4	Chondrogenic					Plce1	Cardiac Development
Ptch1	Chondrogenic					Pou6f1	Cardiac Development
Runx3	Chondrogenic					Shh	Cardiac Development
Sox5	Chondrogenic					Shox2	Cardiac Development
Sox6	Chondrogenic					Sri	Cardiac Development
Sox9	Chondrogenic					Taz	Cardiac Development
Tnfsf11	Chondrogenic					Tbx1	Cardiac Development
Wnt11	Chondrogenic					Tbx2	Cardiac Development
Wnt4	Chondrogenic					Tbx20	Cardiac Development
Alpl	Osteogenic					Tbx5	Cardiac Development
Atf4	Osteogenic					Tgfb2	Cardiac Development
Bglap	Osteogenic					Vangl2	Cardiac Development
Bgn	Osteogenic					Actc1	Contractile
Bmp4	Osteogenic					Atp1a1	Contractile
Bmp6	Osteogenic					Atp1a2	Contractile
Col1a1	Osteogenic					Atp1a3	Contractile
Csf1	Osteogenic					Atp1a4	Contractile
Dcn	Osteogenic					Atp1b2	Contractile
Dkk1	Osteogenic					Atp1b3	Contractile
Dkk2	Osteogenic					Atp1b4	Contractile
Esr1	Osteogenic					Atp2a2	Contractile
Fn1	Osteogenic					Bmp4	Contractile
Igfbp3	Osteogenic					Cacna1c	Contractile
Il18	Osteogenic					Cacna1d	Contractile
Jund	Osteogenic					Cacna1f	Contractile
Kitl	Osteogenic					Cacna1s	Contractile
Mepe	Osteogenic					Cacna2d1	Contractile
Mmp13	Osteogenic					Cacna2d2	Contractile
Msx1	Osteogenic					Cacna2d3	Contractile
Msx2	Osteogenic					Cacna2d4	Contractile
Nfatc1	Osteogenic					Cacnb1	Contractile
Ogn	Osteogenic					Cacnb2	Contractile
Runx2	Osteogenic					Cacnb3	Contractile
Sp7	Osteogenic					Cacnb4	Contractile
Sparc	Osteogenic					Cacng1	Contractile
Spp1	Osteogenic					Cacng2	Contractile
Thpo	Osteogenic					Cacng3	Contractile
Thy1	Osteogenic					Cacng4	Contractile
Wisp1	Osteogenic					Cacng5	Contractile
Wisp2	Osteogenic					Cacng6	Contractile
Gapdh	Housekeeping					Cacng7	Contractile
Dlx1	Neurogenic					Cacng8	Contractile
Eno2	Neurogenic					Cox4i2	Contractile
Gfap	Neurogenic					Cox5a	Contractile
Gfra1	Neurogenic					Cox5b	Contractile
Ina	Neurogenic					Cox6a1	Contractile
Mapt	Neurogenic					Cox6a2	Contractile
Nefh	Neurogenic					Cox6b1	Contractile
Nefl	Neurogenic					Cox6b2	Contractile
Nefm	Neurogenic					Cox6c	Contractile
Nes	Neurogenic					Cox7a1	Contractile
Ngfr	Neurogenic					Cox7a2	Contractile
Nr4a2	Neurogenic					Cox7a2l	Contractile
Nrxn3	Neurogenic					Cox7b	Contractile
Ntm	Neurogenic					Cox7b2	Contractile
Ntrk1	Neurogenic					Cox7c	Contractile
Ntrk2	Neurogenic					Cox8a	Contractile
Rbfox3	Neurogenic					Cox8c	Contractile
S100a1	Neurogenic					Cyc1	Contractile
Synj2	Neurogenic					Des	Contractile
Tspan2	Neurogenic					Fabp3	Contractile
Tubb3	Neurogenic					Fn1	Contractile
Acta2	VascularSmoothMuscle					Fxyd2	Contractile
Ccl2	VascularSmoothMuscle					Myh6	Contractile
Cnn1	VascularSmoothMuscle					Myh7	Contractile
Csrp1	VascularSmoothMuscle					Myl2	Contractile
Des	VascularSmoothMuscle					Myl3	Contractile
Eln	VascularSmoothMuscle					Nppa	Contractile
Eng	VascularSmoothMuscle					Rhoa	Contractile
Gata6	VascularSmoothMuscle					Ryr2	Contractile
Itga1	VascularSmoothMuscle					Slc8a1	Contractile
Klf5	VascularSmoothMuscle					Slc9a1	Contractile
Myocd	VascularSmoothMuscle					Slc9a6	Contractile
Notch3	VascularSmoothMuscle					Tdgf1	Contractile
Pdgfa	VascularSmoothMuscle					Tnnc1	Contractile
Pdgfra	VascularSmoothMuscle					Tnni3	Contractile
Pdgfrb	VascularSmoothMuscle					Tnnt2	Contractile
Smtn	VascularSmoothMuscle					Tpm1	Contractile
Speg	VascularSmoothMuscle					Tpm2	Contractile
Srf	VascularSmoothMuscle					Tpm3	Contractile
Tagln	VascularSmoothMuscle					Tpm4	Contractile
Tead1	VascularSmoothMuscle					Uqcr10	Contractile
Tek	VascularSmoothMuscle					Uqcr11	Contractile
						Uqcrb	Contractile
						Uqcrc1	Contractile
						Uqcrc2	Contractile
						Uqcrfs1	Contractile
						Uqcrh	Contractile
						Uqcrq	Contractile
